# Supplementary material for: Crystal structures of ethyl {2-[4-(4-iso­propyl­phen­yl)thia­zol-2-yl]phen­yl}carbamate and ethyl {2-[4-(3-nitro­phen­yl)thia­zol-2-yl]phen­yl}carbamate
Source: Acta Crystallogr E Crystallogr Commun. 2016 Aug 19;72(Pt 9):1321–5. doi: 10.1107/S2056989016013104 (PMC5120716; doi:10.1107/S2056989016013104)
Supplement: Supplementary file 1 [file e-72-01321-sup1.cif]

##############################################################################
#                                                                            #
# This CIF contains the data in a paper accepted for publication in          #
# Acta Crystallographica Section E. It conforms to the requirements of       #
# Notes for Authors for Acta Crystallographica Section E, and has been       #
# peer reviewed under the auspices of the IUCr Commission on Journals.       #
#                                                                            #
# Full details of the Crystallographic Information File format               #
# are given in the paper "The Crystallographic Information File (CIF):       #
# a New Standard Archive File for Crystallography" by S. R. Hall, F. H.      #
# Allen and I. D. Brown [Acta Cryst. (1991), A47, 655-685].                  #
#                                                                            #
# The current version of the core CIF dictionary is obtainable from          #
# ftp://ftp.iucr.org/pub/cif_core.dic.                                       #
#                                                                            #
# Software is freely available for graphical display of the structure(s)     #
# in this CIF. For information consult the CIF software page                 #
# http://www.iucr.org/resources/cif/software.                                #
#                                                                            #
# This file may be used for bona fide research purposes within the           #
# scientific community so long as proper attribution is given to the journal # 
# article from which it was obtained.                                        #
#                                                                            #
##############################################################################
data_global
_audit_creation_method     'from SHELXL97 CIF and IUCr SHELXL97-template'
_journal_date_recd_electronic     2016-08-09
_journal_date_accepted     2016-08-13
_journal_name_full     'Acta Crystallographica, Section E'
_journal_year     2016
_journal_volume     72
_journal_issue      9
_journal_page_first     1321
_journal_page_last     1325
_journal_paper_category     GO
_journal_paper_doi     10.1107/S2056989016013104
_journal_coeditor_code     HB7607
_publ_contact_author_name     'Victor N. Khrustalev'
_publ_contact_author_address
;
Department of Chemistry & Biology, New Mexico Highlands University,
803 University Ave., Las Vegas, NM 87701, USA
;
_publ_contact_author_email     'vnkhrustalev@gmail.com'
_publ_contact_author_fax     '+7-495-4339588'
_publ_contact_author_phone     '+7-495-9550976'
_publ_section_title
;
Crystal structures of ethyl
{2-[4-(4-isopropylphenyl)thiazol-2-yl]phenyl}carbamate and ethyl
{2-[4-(3-nitrophenyl)thiazol-2-yl]phenyl}carbamate
;
_publ_section_title_footnote     .
loop_
    _publ_author_name
    _publ_author_footnote
    _publ_author_address
    'Elena V. Sukhonosova' .
;
Laboratory of Functional Heterocyclic Compounds,
Togliatti State University,
14 Belorusskaya St., Togliatti 445020, Russian Federation
;
    'Sergey A. Sokov' .
;
Laboratory of Functional Heterocyclic Compounds,
Togliatti State University,
14 Belorusskaya St., Togliatti 445020, Russian Federation
;
    'Gennady I. Ostapenko' .
;
Laboratory of Functional Heterocyclic Compounds,
Togliatti State University,
14 Belorusskaya St., Togliatti 445020, Russian Federation
;
    'Alexander S. Bunev' .
;
Laboratory of Functional Heterocyclic Compounds,
Togliatti State University,
14 Belorusskaya St., Togliatti 445020, Russian Federation
;
    'Pavel V. Dorovatovskii' .
;
National Research Centre "Kurchatov Institute",
1 Acad. Kurchatov Sq., Moscow 123182, Russian Federation
;
    'Yan V. Zubavichus' .
;
National Research Centre "Kurchatov Institute",
1 Acad. Kurchatov Sq., Moscow 123182, Russian Federation
;
    'Victor N. Khrustalev' .
;
Inorganic Chemistry Department, Peoples' Friendship University of Russia,
6 Miklukho-Maklay St., Moscow 117198, Russian Federation
X-Ray Structural Centre,
A.N. Nesmeyanov Institute of Organoelement Compounds,
Russian Academy of Sciences,
28 Vavilov St., B--334, Moscow 119991, Russian Federation
;
_publ_section_synopsis
;
Two new thiazole derivatives -- the structural analogs of the alkaloid
Thiosporine B -- were studied by X-ray diffraction.
;
data_I
_database_code_depnum_ccdc_archive 'CCDC 1499044'
_audit_creation_method     SHELXL-2014/6
_chemical_name_systematic
;
Ethyl {2-[4-(4-isopropylphenyl)thiazol-2-yl]phenyl}carbamate
;
_chemical_name_common     ?
_chemical_formula_moiety     'C21 H22 N2 O2 S'
_chemical_formula_sum     'C21 H22 N2 O2 S'
_chemical_formula_iupac     'C21 H22 N2 O2 S'
_chemical_formula_weight     366.47
_chemical_melting_point     ?
_shelx_space_group_comment
;
The symmetry employed for this shelxl refinement is uniquely defined
by the following loop, which should always be used as a source of
symmetry information in preference to the above space-group names.
They are only intended as comments.
;
_space_group_crystal_system     orthorhombic
_space_group_name_H-M_alt     'P 21 21 21'
_space_group_name_Hall     'P 2ac 2ab'
loop_
    _space_group_symop_operation_xyz
    'x, y, z'
    '-x+1/2, -y, z+1/2'
    '-x, y+1/2, -z+1/2'
    'x+1/2, -y+1/2, -z'
_cell_length_a     5.4534(11)
_cell_length_b     17.203(3)
_cell_length_c     20.060(4)
_cell_angle_alpha     90
_cell_angle_beta     90
_cell_angle_gamma     90
_cell_volume     1881.9(6)
_cell_formula_units_Z     4
_cell_measurement_reflns_used     500
_cell_measurement_theta_min     3.5
_cell_measurement_theta_max     35.0
_cell_measurement_temperature     100(2)
_exptl_crystal_description     prism
_exptl_crystal_colour     colourless
_exptl_crystal_size_max     0.20
_exptl_crystal_size_mid     0.15
_exptl_crystal_size_min     0.10
_exptl_crystal_density_diffrn     1.293
_exptl_crystal_density_meas     ?
_exptl_crystal_density_method     ?
_exptl_crystal_F_000     776
_exptl_absorpt_coefficient_mu     0.432
_exptl_absorpt_correction_type     multi-scan
_exptl_absorpt_process_details
;
(SCALA; Evans, 2006)
;
_shelx_estimated_absorpt_T_min     0.912
_shelx_estimated_absorpt_T_max     0.955
_exptl_absorpt_correction_T_min     0.910
_exptl_absorpt_correction_T_max     0.950
_diffrn_ambient_temperature     100(2)
_diffrn_radiation_type     synchrotron
_diffrn_radiation_wavelength     0.96990
_diffrn_measurement_device_type     'MAR CCD'
_diffrn_measurement_method     'phi scan'
_diffrn_detector_area_resol_mean     ?
_diffrn_reflns_number     13728
_diffrn_reflns_av_R_equivalents     0.0949
_diffrn_reflns_theta_min     3.517
_diffrn_reflns_theta_max     38.447
_diffrn_reflns_theta_full     35.587
_diffrn_measured_fraction_theta_max     0.975
_diffrn_measured_fraction_theta_full     0.995
_diffrn_reflns_limit_h_min     -6
_diffrn_reflns_limit_h_max     6
_diffrn_reflns_limit_k_min     -20
_diffrn_reflns_limit_k_max     21
_diffrn_reflns_limit_l_min     -25
_diffrn_reflns_limit_l_max     25
_refine_special_details     ?
_reflns_number_total     3971
_reflns_number_gt     3052
_reflns_threshold_expression     'I > 2\s(I)'
_refine_ls_structure_factor_coef     Fsqd
_refine_ls_matrix_type     full
_refine_ls_R_factor_all     0.0734
_refine_ls_R_factor_gt     0.0524
_refine_ls_wR_factor_gt     0.1088
_refine_ls_wR_factor_ref     0.1225
_refine_ls_goodness_of_fit_ref     0.964
_refine_ls_restrained_S_all     0.964
_refine_ls_number_reflns     3971
_refine_ls_number_parameters     242
_refine_ls_number_restraints     0
_refine_ls_hydrogen_treatment     mixed
_refine_ls_weighting_scheme     calc
_refine_ls_weighting_details
                       'w=1/[\s^2^(Fo^2^)+(0.004P)^2^] where P=(Fo^2^+2Fc^2^)/3'
_atom_sites_solution_hydrogens     mixed
_atom_sites_solution_primary     difmap
_atom_sites_solution_secondary     difmap
_refine_ls_shift/su_max     0.000
_refine_ls_shift/su_mean     0.000
_refine_diff_density_max     0.340
_refine_diff_density_min     -0.388
_refine_ls_extinction_method
;
SHELXL2014 (Sheldrick, 2015)
;
_refine_ls_extinction_coef     0.0210(11)
_refine_ls_extinction_expression
                                  'Fc^*^=kFc[1+0.001xFc^2^\l^3^/sin(2\q)]^-1/4^'
_refine_ls_abs_structure_details
;
Flack <i>x</i> determined using 997 quotients
[(<i>I</i>^+^)-(<i>I</i>^-^)]/[(<i>I</i>^+^)+(<i>I</i>^-^)]
(Parsons <i>et al.</i>, 2013)
;
_refine_ls_abs_structure_Flack     -0.01(4)
loop_
    _atom_type_symbol
    _atom_type_description
    _atom_type_scat_dispersion_real
    _atom_type_scat_dispersion_imag
    _atom_type_scat_source
    'C' 'C' 0.0070 0.0030
                         'International Tables Vol C Tables 4.2.6.8 and 6.1.1.4'
    'H' 'H' 0.0000 0.0000
                         'International Tables Vol C Tables 4.2.6.8 and 6.1.1.4'
    'N' 'N' 0.0130 0.0070
                         'International Tables Vol C Tables 4.2.6.8 and 6.1.1.4'
    'O' 'O' 0.0210 0.0120
                         'International Tables Vol C Tables 4.2.6.8 and 6.1.1.4'
    'S' 'S' 0.1970 0.2290
                         'International Tables Vol C Tables 4.2.6.8 and 6.1.1.4'
_computing_data_collection
;
<i>Automar</i> (MarXperts, 2015)
;
_computing_cell_refinement
;
<i>iMosflm</i> (Battye <i>et al.</i>, 2011)
;
_computing_data_reduction
;
<i>iMosflm</i> (Battye <i>et al.</i>, 2011)
;
_computing_structure_solution
;
SHELXS97 (Sheldrick, 2008)
;
_computing_structure_refinement
;
SHELXL2014 (Sheldrick, 2015)
;
_computing_molecular_graphics
;
SHELXTL (Sheldrick, 2008)
;
_computing_publication_material
;
SHELXTL (Sheldrick, 2008)
;
loop_
    _atom_site_type_symbol
    _atom_site_label
    _atom_site_fract_x
    _atom_site_fract_y
    _atom_site_fract_z
    _atom_site_U_iso_or_equiv
    _atom_site_adp_type
    _atom_site_calc_flag
    _atom_site_occupancy
    _atom_site_disorder_assembly
    _atom_site_disorder_group
    S S1 0.24911(12) 0.47012(3) 0.42460(3) 0.03010(16) Uani d 1 . .
    O O1 1.2359(3) 0.58830(10) 0.61640(9) 0.0352(5) Uani d 1 . .
    O O2 1.0633(3) 0.47367(9) 0.64975(8) 0.0288(4) Uani d 1 . .
    C C2 0.4926(5) 0.49392(14) 0.47800(12) 0.0259(6) Uani d 1 . .
    N N3 0.5248(4) 0.44158(11) 0.52534(10) 0.0257(5) Uani d 1 . .
    C C4 0.3588(4) 0.38088(13) 0.52171(12) 0.0239(6) Uani d 1 . .
    C C5 0.1972(5) 0.38674(14) 0.47016(13) 0.0287(7) Uani d 1 . .
    H H5 0.0725 0.3498 0.4606 0.034 Uiso calc 1 . .
    C C6 0.6380(5) 0.56568(14) 0.46990(13) 0.0268(6) Uani d 1 . .
    C C7 0.8381(5) 0.58484(14) 0.51199(12) 0.0257(6) Uani d 1 . .
    N N7 0.8934(4) 0.53396(11) 0.56480(10) 0.0280(5) Uani d 1 . .
    H H7 0.787(4) 0.4888(14) 0.5664(12) 0.034 Uiso d 1 . .
    C C8 0.9726(5) 0.65255(14) 0.50006(13) 0.0319(7) Uani d 1 . .
    H H8 1.1061 0.6655 0.5284 0.038 Uiso calc 1 . .
    C C9 0.9130(5) 0.70106(15) 0.44715(13) 0.0350(7) Uani d 1 . .
    H H9 1.0076 0.7465 0.4392 0.042 Uiso calc 1 . .
    C C10 0.7167(5) 0.68374(15) 0.40576(14) 0.0367(7) Uani d 1 . .
    H H10 0.6744 0.7174 0.3700 0.044 Uiso calc 1 . .
    C C11 0.5833(5) 0.61661(14) 0.41741(13) 0.0329(7) Uani d 1 . .
    H H11 0.4498 0.6046 0.3888 0.039 Uiso calc 1 . .
    C C12 1.0813(5) 0.53798(14) 0.61028(12) 0.0261(6) Uani d 1 . .
    C C13 1.2512(5) 0.46609(14) 0.70045(13) 0.0332(7) Uani d 1 . .
    H H13A 1.2590 0.5138 0.7280 0.040 Uiso calc 1 . .
    H H13B 1.4134 0.4577 0.6795 0.040 Uiso calc 1 . .
    C C14 1.1827(5) 0.39723(15) 0.74298(13) 0.0364(8) Uani d 1 . .
    H H14A 1.1701 0.3508 0.7149 0.055 Uiso calc 1 . .
    H H14B 1.0247 0.4071 0.7646 0.055 Uiso calc 1 . .
    H H14C 1.3090 0.3891 0.7770 0.055 Uiso calc 1 . .
    C C15 0.3725(4) 0.31803(13) 0.57234(12) 0.0230(6) Uani d 1 . .
    C C16 0.5701(5) 0.31297(14) 0.61706(12) 0.0262(6) Uani d 1 . .
    H H16 0.7017 0.3489 0.6138 0.031 Uiso calc 1 . .
    C C17 0.5750(5) 0.25610(13) 0.66585(13) 0.0265(6) Uani d 1 . .
    H H17 0.7105 0.2544 0.6956 0.032 Uiso calc 1 . .
    C C18 0.3887(5) 0.20128(14) 0.67307(12) 0.0257(6) Uani d 1 . .
    C C19 0.1953(5) 0.20502(14) 0.62699(13) 0.0279(7) Uani d 1 . .
    H H19 0.0673 0.1676 0.6293 0.033 Uiso calc 1 . .
    C C20 0.1868(4) 0.26245(13) 0.57785(13) 0.0249(6) Uani d 1 . .
    H H20 0.0526 0.2638 0.5477 0.030 Uiso calc 1 . .
    C C21 0.3936(5) 0.14340(14) 0.73046(14) 0.0323(7) Uani d 1 . .
    H H21 0.5692 0.1301 0.7391 0.039 Uiso calc 1 . .
    C C22 0.2582(6) 0.06725(13) 0.71601(15) 0.0391(7) Uani d 1 . .
    H H22A 0.0830 0.0779 0.7101 0.059 Uiso calc 1 . .
    H H22B 0.2810 0.0313 0.7534 0.059 Uiso calc 1 . .
    H H22C 0.3241 0.0438 0.6752 0.059 Uiso calc 1 . .
    C C23 0.2919(6) 0.18119(16) 0.79435(14) 0.0446(9) Uani d 1 . .
    H H23A 0.3763 0.2306 0.8024 0.067 Uiso calc 1 . .
    H H23B 0.3188 0.1463 0.8323 0.067 Uiso calc 1 . .
    H H23C 0.1157 0.1907 0.7891 0.067 Uiso calc 1 . .
loop_
    _atom_site_aniso_label
    _atom_site_aniso_U_11
    _atom_site_aniso_U_22
    _atom_site_aniso_U_33
    _atom_site_aniso_U_12
    _atom_site_aniso_U_13
    _atom_site_aniso_U_23
    S1 0.0324(3) 0.0306(3) 0.0273(3) 0.0019(3) -0.0031(3) -0.0005(3)
    O1 0.0338(10) 0.0280(8) 0.0438(10) -0.0087(9) -0.0062(9) 0.0005(8)
    O2 0.0354(10) 0.0240(8) 0.0269(9) -0.0026(8) -0.0049(8) 0.0034(8)
    C2 0.0264(13) 0.0239(12) 0.0275(13) 0.0034(12) 0.0057(11) -0.0012(10)
    N3 0.0304(12) 0.0215(9) 0.0252(11) -0.0013(9) 0.0028(9) -0.0015(8)
    C4 0.0239(13) 0.0204(11) 0.0274(13) -0.0015(11) 0.0020(11) -0.0061(10)
    C5 0.0271(15) 0.0297(12) 0.0293(13) 0.0018(12) -0.0014(11) -0.0068(11)
    C6 0.0330(15) 0.0250(12) 0.0224(13) 0.0036(11) 0.0037(11) 0.0001(10)
    C7 0.0312(14) 0.0207(11) 0.0253(13) 0.0032(11) 0.0040(11) 0.0013(10)
    N7 0.0304(12) 0.0245(10) 0.0292(11) -0.0036(10) -0.0060(10) 0.0024(9)
    C8 0.0353(16) 0.0238(12) 0.0367(15) -0.0024(12) 0.0019(13) -0.0004(11)
    C9 0.0432(16) 0.0241(12) 0.0378(15) -0.0040(13) 0.0107(14) 0.0012(12)
    C10 0.0457(17) 0.0308(13) 0.0336(14) 0.0004(14) 0.0030(14) 0.0080(11)
    C11 0.0376(15) 0.0328(13) 0.0282(14) 0.0020(13) -0.0008(13) 0.0019(12)
    C12 0.0275(14) 0.0236(12) 0.0274(13) 0.0015(12) 0.0010(11) -0.0013(10)
    C13 0.0336(15) 0.0329(13) 0.0330(13) 0.0064(15) -0.0064(13) -0.0056(11)
    C14 0.0428(18) 0.0380(14) 0.0284(14) 0.0119(13) -0.0025(12) -0.0002(12)
    C15 0.0221(13) 0.0235(11) 0.0234(12) 0.0025(10) 0.0014(11) -0.0056(10)
    C16 0.0252(14) 0.0251(12) 0.0283(13) -0.0009(12) 0.0007(11) -0.0033(10)
    C17 0.0238(13) 0.0261(12) 0.0296(13) 0.0017(12) 0.0002(12) -0.0023(11)
    C18 0.0222(13) 0.0224(11) 0.0325(14) 0.0026(12) 0.0028(12) -0.0033(11)
    C19 0.0252(15) 0.0227(11) 0.0357(14) -0.0007(12) 0.0013(11) -0.0035(11)
    C20 0.0233(13) 0.0248(11) 0.0267(12) 0.0007(10) 0.0006(11) -0.0056(10)
    C21 0.0278(14) 0.0268(12) 0.0424(16) -0.0013(12) -0.0010(13) 0.0044(12)
    C22 0.0382(16) 0.0303(13) 0.0489(16) -0.0025(14) -0.0002(16) 0.0083(12)
    C23 0.059(2) 0.0388(14) 0.0361(16) -0.0010(16) -0.0014(15) 0.0080(12)
_geom_special_details
;
 All esds (except the esd in the dihedral angle between two l.s. planes)
 are estimated using the full covariance matrix.  The cell esds are taken
 into account individually in the estimation of esds in distances, angles
 and torsion angles; correlations between esds in cell parameters are only
 used when they are defined by crystal symmetry.  An approximate (isotropic)
 treatment of cell esds is used for estimating esds involving l.s. planes.
;
loop_
    _geom_bond_atom_site_label_1
    _geom_bond_atom_site_label_2
    _geom_bond_site_symmetry_2
    _geom_bond_distance
    _geom_bond_publ_flag
    S1 C5 . 1.724(3) ?
    S1 C2 . 1.755(3) ?
    O1 C12 . 1.215(3) ?
    O2 C12 . 1.364(3) ?
    O2 C13 . 1.449(3) ?
    C2 N3 . 1.320(3) ?
    C2 C6 . 1.476(3) ?
    N3 C4 . 1.384(3) ?
    C4 C5 . 1.362(3) ?
    C4 C15 . 1.485(3) ?
    C5 H5 . 0.9500 ?
    C6 C11 . 1.402(3) ?
    C6 C7 . 1.419(4) ?
    C7 C8 . 1.397(3) ?
    C7 N7 . 1.407(3) ?
    N7 C12 . 1.374(3) ?
    N7 H7 . 0.97(2) ?
    C8 C9 . 1.389(4) ?
    C8 H8 . 0.9500 ?
    C9 C10 . 1.387(4) ?
    C9 H9 . 0.9500 ?
    C10 C11 . 1.385(4) ?
    C10 H10 . 0.9500 ?
    C11 H11 . 0.9500 ?
    C13 C14 . 1.507(4) ?
    C13 H13A . 0.9900 ?
    C13 H13B . 0.9900 ?
    C14 H14A . 0.9800 ?
    C14 H14B . 0.9800 ?
    C14 H14C . 0.9800 ?
    C15 C20 . 1.397(3) ?
    C15 C16 . 1.405(3) ?
    C16 C17 . 1.384(3) ?
    C16 H16 . 0.9500 ?
    C17 C18 . 1.394(3) ?
    C17 H17 . 0.9500 ?
    C18 C19 . 1.404(4) ?
    C18 C21 . 1.522(4) ?
    C19 C20 . 1.396(3) ?
    C19 H19 . 0.9500 ?
    C20 H20 . 0.9500 ?
    C21 C22 . 1.531(4) ?
    C21 C23 . 1.540(4) ?
    C21 H21 . 1.0000 ?
    C22 H22A . 0.9800 ?
    C22 H22B . 0.9800 ?
    C22 H22C . 0.9800 ?
    C23 H23A . 0.9800 ?
    C23 H23B . 0.9800 ?
    C23 H23C . 0.9800 ?
loop_
    _geom_angle_atom_site_label_1
    _geom_angle_atom_site_label_2
    _geom_angle_atom_site_label_3
    _geom_angle_site_symmetry_1
    _geom_angle_site_symmetry_3
    _geom_angle
    _geom_angle_publ_flag
    C5 S1 C2 . . 89.70(12) ?
    C12 O2 C13 . . 115.43(18) ?
    N3 C2 C6 . . 125.3(2) ?
    N3 C2 S1 . . 112.38(18) ?
    C6 C2 S1 . . 122.31(19) ?
    C2 N3 C4 . . 112.9(2) ?
    C5 C4 N3 . . 114.0(2) ?
    C5 C4 C15 . . 127.3(2) ?
    N3 C4 C15 . . 118.7(2) ?
    C4 C5 S1 . . 110.96(19) ?
    C4 C5 H5 . . 124.5 ?
    S1 C5 H5 . . 124.5 ?
    C11 C6 C7 . . 117.7(2) ?
    C11 C6 C2 . . 119.4(2) ?
    C7 C6 C2 . . 122.8(2) ?
    C8 C7 N7 . . 122.4(2) ?
    C8 C7 C6 . . 119.7(2) ?
    N7 C7 C6 . . 117.9(2) ?
    C12 N7 C7 . . 128.9(2) ?
    C12 N7 H7 . . 117.8(15) ?
    C7 N7 H7 . . 113.2(15) ?
    C9 C8 C7 . . 120.6(3) ?
    C9 C8 H8 . . 119.7 ?
    C7 C8 H8 . . 119.7 ?
    C10 C9 C8 . . 120.6(2) ?
    C10 C9 H9 . . 119.7 ?
    C8 C9 H9 . . 119.7 ?
    C11 C10 C9 . . 118.9(3) ?
    C11 C10 H10 . . 120.5 ?
    C9 C10 H10 . . 120.5 ?
    C10 C11 C6 . . 122.4(3) ?
    C10 C11 H11 . . 118.8 ?
    C6 C11 H11 . . 118.8 ?
    O1 C12 O2 . . 124.7(2) ?
    O1 C12 N7 . . 128.4(2) ?
    O2 C12 N7 . . 106.9(2) ?
    O2 C13 C14 . . 107.0(2) ?
    O2 C13 H13A . . 110.3 ?
    C14 C13 H13A . . 110.3 ?
    O2 C13 H13B . . 110.3 ?
    C14 C13 H13B . . 110.3 ?
    H13A C13 H13B . . 108.6 ?
    C13 C14 H14A . . 109.5 ?
    C13 C14 H14B . . 109.5 ?
    H14A C14 H14B . . 109.5 ?
    C13 C14 H14C . . 109.5 ?
    H14A C14 H14C . . 109.5 ?
    H14B C14 H14C . . 109.5 ?
    C20 C15 C16 . . 117.6(2) ?
    C20 C15 C4 . . 121.0(2) ?
    C16 C15 C4 . . 121.4(2) ?
    C17 C16 C15 . . 120.7(2) ?
    C17 C16 H16 . . 119.7 ?
    C15 C16 H16 . . 119.7 ?
    C16 C17 C18 . . 122.5(2) ?
    C16 C17 H17 . . 118.7 ?
    C18 C17 H17 . . 118.7 ?
    C17 C18 C19 . . 116.6(2) ?
    C17 C18 C21 . . 120.6(2) ?
    C19 C18 C21 . . 122.8(2) ?
    C20 C19 C18 . . 121.5(2) ?
    C20 C19 H19 . . 119.3 ?
    C18 C19 H19 . . 119.3 ?
    C19 C20 C15 . . 121.1(2) ?
    C19 C20 H20 . . 119.5 ?
    C15 C20 H20 . . 119.5 ?
    C18 C21 C22 . . 114.1(2) ?
    C18 C21 C23 . . 110.3(2) ?
    C22 C21 C23 . . 110.2(2) ?
    C18 C21 H21 . . 107.3 ?
    C22 C21 H21 . . 107.3 ?
    C23 C21 H21 . . 107.3 ?
    C21 C22 H22A . . 109.5 ?
    C21 C22 H22B . . 109.5 ?
    H22A C22 H22B . . 109.5 ?
    C21 C22 H22C . . 109.5 ?
    H22A C22 H22C . . 109.5 ?
    H22B C22 H22C . . 109.5 ?
    C21 C23 H23A . . 109.5 ?
    C21 C23 H23B . . 109.5 ?
    H23A C23 H23B . . 109.5 ?
    C21 C23 H23C . . 109.5 ?
    H23A C23 H23C . . 109.5 ?
    H23B C23 H23C . . 109.5 ?
loop_
    _geom_torsion_atom_site_label_1
    _geom_torsion_atom_site_label_2
    _geom_torsion_atom_site_label_3
    _geom_torsion_atom_site_label_4
    _geom_torsion_site_symmetry_1
    _geom_torsion_site_symmetry_2
    _geom_torsion_site_symmetry_3
    _geom_torsion_site_symmetry_4
    _geom_torsion
    _geom_torsion_publ_flag
    C5 S1 C2 N3 . . . . 0.05(19) ?
    C5 S1 C2 C6 . . . . -179.0(2) ?
    C6 C2 N3 C4 . . . . 178.7(2) ?
    S1 C2 N3 C4 . . . . -0.3(3) ?
    C2 N3 C4 C5 . . . . 0.4(3) ?
    C2 N3 C4 C15 . . . . -179.5(2) ?
    N3 C4 C5 S1 . . . . -0.4(3) ?
    C15 C4 C5 S1 . . . . 179.5(2) ?
    C2 S1 C5 C4 . . . . 0.19(19) ?
    N3 C2 C6 C11 . . . . -179.7(2) ?
    S1 C2 C6 C11 . . . . -0.8(3) ?
    N3 C2 C6 C7 . . . . 2.3(4) ?
    S1 C2 C6 C7 . . . . -178.8(2) ?
    C11 C6 C7 C8 . . . . -0.1(4) ?
    C2 C6 C7 C8 . . . . 177.9(2) ?
    C11 C6 C7 N7 . . . . 179.9(2) ?
    C2 C6 C7 N7 . . . . -2.1(4) ?
    C8 C7 N7 C12 . . . . -2.8(4) ?
    C6 C7 N7 C12 . . . . 177.2(2) ?
    N7 C7 C8 C9 . . . . 179.6(2) ?
    C6 C7 C8 C9 . . . . -0.4(4) ?
    C7 C8 C9 C10 . . . . 0.9(4) ?
    C8 C9 C10 C11 . . . . -1.0(4) ?
    C9 C10 C11 C6 . . . . 0.5(4) ?
    C7 C6 C11 C10 . . . . 0.0(4) ?
    C2 C6 C11 C10 . . . . -178.1(2) ?
    C13 O2 C12 O1 . . . . -2.2(3) ?
    C13 O2 C12 N7 . . . . 178.51(19) ?
    C7 N7 C12 O1 . . . . 3.2(4) ?
    C7 N7 C12 O2 . . . . -177.5(2) ?
    C12 O2 C13 C14 . . . . 173.7(2) ?
    C5 C4 C15 C20 . . . . -10.5(4) ?
    N3 C4 C15 C20 . . . . 169.4(2) ?
    C5 C4 C15 C16 . . . . 170.5(2) ?
    N3 C4 C15 C16 . . . . -9.5(3) ?
    C20 C15 C16 C17 . . . . -1.8(3) ?
    C4 C15 C16 C17 . . . . 177.1(2) ?
    C15 C16 C17 C18 . . . . 0.4(4) ?
    C16 C17 C18 C19 . . . . 1.5(4) ?
    C16 C17 C18 C21 . . . . -175.7(2) ?
    C17 C18 C19 C20 . . . . -2.0(4) ?
    C21 C18 C19 C20 . . . . 175.1(2) ?
    C18 C19 C20 C15 . . . . 0.7(4) ?
    C16 C15 C20 C19 . . . . 1.3(3) ?
    C4 C15 C20 C19 . . . . -177.7(2) ?
    C17 C18 C21 C22 . . . . -153.4(2) ?
    C19 C18 C21 C22 . . . . 29.5(3) ?
    C17 C18 C21 C23 . . . . 82.0(3) ?
    C19 C18 C21 C23 . . . . -95.1(3) ?
loop_
    _geom_hbond_atom_site_label_D
    _geom_hbond_atom_site_label_H
    _geom_hbond_atom_site_label_A
    _geom_hbond_site_symmetry_A
    _geom_hbond_distance_DH
    _geom_hbond_distance_HA
    _geom_hbond_distance_DA
    _geom_hbond_angle_DHA
    N7 H7 N3 . 0.97(2) 1.84(2) 2.682(3) 144(2)
    C8 H8 O1 . 0.95 2.32 2.954(3) 124
_shelx_hkl_file
;
   0   0   3  106.34   45.60   1
   0   0  -3   24.70   49.45   1
   0   0   4 2601.34  574.41   1
   0   0  -4 3204.02  574.11   1
   0   0   5  -14.23   48.16   1
   0   0  -5   -0.26   40.60   1
   0   0   616043.28 3162.38   1
   0   0  -617454.50 3162.12   1
   0   0   7   37.56   59.15   1
   0   0  -7   42.65   53.80   1
   0   0   8  225.36   94.88   1
   0   0  -8  316.07   91.61   1
   0   0   9    2.59   61.49   1
   0   0  -9   64.75   52.00   1
   0   0  10 2418.67  503.45   1
   0   0 -10 2579.88  502.53   1
   0   0  11    3.46   62.16   1
   0   0 -11   -3.05   44.36   1
   0   0  12 2387.81  465.18   1
   0   0 -12 2174.96  462.59   1
   0   0  13  -22.87   84.42   1
   0   0 -13   43.28   52.11   1
   0   0  14 3390.00  588.92   1
   0   0 -14 2529.15  582.15   1
   0   0  15  104.96   95.10   1
   0   0 -15   -1.53   57.44   1
   0   0  16   66.16   81.94   1
   0   0 -16   30.38   66.22   1
   0   0  17   59.30  104.39   1
   0   0  18 3641.28  731.35   1
   0   0  19 -109.61   88.42   1
   0   0  2013333.16 2545.27   1
   0   0  21   13.64  111.71   1
   0   0  22 9950.48 1923.89   1
   0   0  23 -132.83  100.34   1
   0   0  24   72.01  129.35   1
   0   0  25   -6.01  175.34   1
   0   1   326859.04 4307.68   1
   0  -1  -326669.81 4307.08   1
   0  -1  -324614.34 4304.57   1
   0   1   314586.76 4303.53   1
   0   1   417927.90 3523.33   1
   0  -1  -420184.95 3524.00   1
   0  -1  -418124.55 3522.32   1
   0   1   418578.79 3521.98   1
   0   1   5  443.59  121.68   1
   0  -1  -5  405.80  116.99   1
   0  -1  -5  415.07  124.71   1
   0   1   5  490.16  115.78   1
   0   1   614550.99 2869.55   1
   0  -1  -615995.70 2869.42   1
   0  -1  -614875.61 2868.54   1
   0   1   615303.00 2868.91   1
   0   1   7   14.22   62.86   1
   0  -1  -7   87.17   62.14   1
   0  -1  -7  106.94   65.56   1
   0   1   7  151.25   62.59   1
   0   1   8 5337.31 1177.01   1
   0  -1  -8 6483.47 1176.43   1
   0  -1  -8 5864.36 1176.75   1
   0   1   8 6770.12 1177.48   1
   0   1   9 4484.66  924.54   1
   0  -1  -9 4856.89  923.14   1
   0  -1  -9 4563.80  924.31   1
   0   1   9 5110.83  925.17   1
   0   1  10 9043.88 1705.93   1
   0  -1 -10 8730.35 1703.73   1
   0  -1 -10 8890.96 1706.16   1
   0   1  10 9089.91 1704.51   1
   0   1  11 1606.31  351.00   1
   0  -1 -11 1666.88  348.84   1
   0  -1 -11 1702.39  351.14   1
   0   1  11 1686.82  348.43   1
   0   1  12 2147.03  426.31   1
   0  -1 -12 1937.34  423.16   1
   0  -1 -12 2104.99  427.15   1
   0   1  12 2094.46  425.59   1
   0   1  13 1374.37  275.90   1
   0  -1 -13 1052.86  267.74   1
   0  -1 -13 1457.44  277.12   1
   0   1  13 1125.95  272.34   1
   0   1  14 4208.20  680.53   1
   0  -1 -14 2600.29  671.73   1
   0  -1 -14 4107.76  679.80   1
   0   1  14 2910.85  673.59   1
   0   1  15 1274.64  228.17   1
   0  -1 -15  767.86  216.16   1
   0  -1 -15 1210.51  229.34   1
   0   1  15  664.78  216.91   1
   0   1  16 1168.74  204.10   1
   0  -1 -16  558.74  189.47   1
   0  -1 -16 1125.62  206.34   1
   0   1  16  519.11  190.07   1
   0   1  17  151.28  103.35   1
   0  -1 -17  231.13  107.24   1
   0   1  18  308.86  133.05   1
   0  -1 -18  303.19  132.76   1
   0   1  19 7581.04 1451.55   1
   0  -1 -19 7408.93 1456.12   1
   0   1  20 4424.52  794.50   1
   0  -1 -20 3386.09  797.19   1
   0   1  21 4826.65  905.25   1
   0  -1 -21 4171.41  911.31   1
   0   1  22 7969.04 1478.39   1
   0  -1 -22 7108.06 1484.99   1
   0   1  23  144.58  156.16   1
   0  -1 -23  127.34  140.71   1
   0   1  24  -19.65  111.26   1
   0  -1 -24  -20.19  140.47   1
   0   1  25  305.84  203.25   1
   0  -1 -25  206.20  242.40   1
   0   2   1 5229.20 1002.91   1
   0  -2  -1 5395.85 1003.41   1
   0  -2  -1 5024.93 1000.16   1
   0  -2  -1 5195.81  999.95   1
   0   2   1 5103.72 1000.38   1
   0   2   1 5231.11  999.20   1
   0   2   220990.54 3851.09   1
   0  -2  -221052.30 3851.80   1
   0  -2  -219999.64 3848.73   1
   0   2   219860.17 3848.13   1
   0   2   310295.90 1944.04   1
   0  -2  -310286.93 1943.49   1
   0  -2  -3 9864.85 1939.95   1
   0   2   310480.94 1940.99   1
   0   2   417516.60 3329.31   1
   0  -2  -418278.30 3330.31   1
   0  -2  -417209.22 3327.53   1
   0   2   417628.14 3326.69   1
   0   2   5 5578.08 1027.19   1
   0  -2  -5 5300.73 1026.48   1
   0  -2  -5 5403.65 1024.98   1
   0   2   5 4998.32 1023.20   1
   0   2   6 1269.32  273.22   1
   0  -2  -6 1388.10  271.30   1
   0  -2  -6 1087.25  274.08   1
   0   2   6 1318.38  269.12   1
   0   2   7   71.90   71.07   1
   0  -2  -7  150.32   60.63   1
   0  -2  -7   88.75   68.73   1
   0   2   7  137.34   66.57   1
   0   2   8  468.28  138.25   1
   0  -2  -8  551.21  132.83   1
   0  -2  -8  445.99  137.83   1
   0   2   8  599.07  136.22   1
   0   2   9  592.24  147.17   1
   0  -2  -9  576.22  141.94   1
   0  -2  -9  512.59  147.79   1
   0   2   9  579.16  145.15   1
   0   2  10   79.83   67.73   1
   0  -2 -10   66.60   53.78   1
   0  -2 -10  126.45   70.19   1
   0   2  10   34.96   65.67   1
   0   2  11 1553.57  341.34   1
   0  -2 -11 1519.60  337.05   1
   0  -2 -11 1681.58  342.28   1
   0   2  11 1701.65  342.92   1
   0   2  12   70.90   75.95   1
   0  -2 -12   27.49   56.97   1
   0  -2 -12  190.05   77.41   1
   0   2  12   71.51   66.67   1
   0   2  13 3330.63  612.50   1
   0  -2 -13 2879.90  607.21   1
   0  -2 -13 3052.92  613.64   1
   0   2  13 2991.54  608.44   1
   0   2  14 2481.32  440.16   1
   0  -2 -14 1628.97  433.34   1
   0  -2 -14 2487.27  442.96   1
   0   2  14 2001.54  435.54   1
   0   2  15  132.97   94.21   1
   0  -2 -15  134.74   77.19   1
   0  -2 -15  257.74   98.86   1
   0   2  15  134.43   73.58   1
   0   2  16  822.85  165.52   1
   0  -2 -16  426.57  152.30   1
   0  -2 -16  823.47  171.75   1
   0   2  16  381.06  149.69   1
   0   2  17  200.72  106.83   1
   0   2  18 6131.85 1084.78   1
   0  -2 -18 4812.22 1091.54   1
   0   2  19 3602.12  689.19   1
   0  -2 -19 3158.17  695.47   1
   0   2  20 1193.16  274.04   1
   0  -2 -20 1032.00  279.42   1
   0   2  21   -2.41  113.77   1
   0  -2 -21  163.40  145.11   1
   0   2  22 4535.79  927.36   1
   0  -2 -22 4777.85  941.71   1
   0   2  23  110.01  116.97   1
   0  -2 -23  -90.26  136.57   1
   0   2  24 1718.79  412.97   1
   0  -2 -24 1841.33  428.85   1
   0   2  25  -13.98  171.37   1
   0  -2 -25  175.53  225.63   1
   0   3   0  -14.62   25.10   1
   0  -3   0   14.03   21.00   1
   0   3   1 7550.82 1436.26   1
   0  -3  -1 7554.36 1434.74   1
   0  -3  -1 7375.58 1433.62   1
   0   3   1 7164.80 1434.25   1
   0   3   1 7829.94 1432.40   1
   0   3   2 7656.84 1530.81   1
   0  -3  -2 8063.71 1530.88   1
   0  -3  -2 7818.39 1527.86   1
   0   3   2 8127.13 1528.24   1
   0   3   2 8358.47 1528.22   1
   0   3   3 6193.62 1196.63   1
   0  -3  -3 6297.89 1196.98   1
   0  -3  -3 6323.09 1195.23   1
   0   3   3 6101.01 1193.25   1
   0   3   4 8193.42 1593.21   1
   0  -3  -4 8393.17 1592.19   1
   0  -3  -4 8258.12 1589.82   1
   0   3   4 8518.47 1590.51   1
   0   3   540881.61 7282.93   1
   0  -3  -539767.71 7282.96   1
   0  -3  -536343.25 7280.64   1
   0   3   538483.68 7280.38   1
   0   3   6 5330.29 1059.52   1
   0  -3  -6 6166.40 1059.81   1
   0  -3  -6 5000.07 1057.29   1
   0   3   6 5501.24 1056.78   1
   0   3   712601.88 2404.53   1
   0  -3  -713563.98 2404.64   1
   0  -3  -712045.60 2403.37   1
   0   3   712562.94 2401.83   1
   0   3   8 3491.53  750.84   1
   0  -3  -8 4121.21  751.46   1
   0  -3  -8 3685.15  752.00   1
   0   3   8 4033.38  750.52   1
   0   3   9  424.09  124.70   1
   0  -3  -9  443.87  118.58   1
   0  -3  -9  442.18  125.75   1
   0   3   9  399.34  121.17   1
   0   3  10  934.68  234.60   1
   0  -3 -10 1038.31  230.54   1
   0  -3 -10 1093.51  236.75   1
   0   3  10 1080.60  232.40   1
   0   3  11 6443.04 1249.67   1
   0  -3 -11 6441.96 1247.84   1
   0  -3 -11 6670.62 1252.63   1
   0   3  11 6404.65 1249.29   1
   0   3  12  477.45  149.70   1
   0  -3 -12  565.14  145.47   1
   0  -3 -12  614.43  154.12   1
   0   3  13  729.78  188.22   1
   0  -3 -13  620.34  179.63   1
   0  -3 -13  947.75  192.93   1
   0   3  13  763.37  185.60   1
   0   3  14  211.16  102.84   1
   0  -3 -14  193.04   84.12   1
   0  -3 -14  288.21  107.50   1
   0   3  14  220.58   98.63   1
   0   3  15   56.27   80.47   1
   0  -3 -15   -0.69   54.53   1
   0  -3 -15  123.25   88.07   1
   0   3  15   38.92   65.94   1
   0   3  16 7193.80 1039.18   1
   0  -3 -16 3789.24 1030.93   1
   0  -3 -16 7453.20 1046.51   1
   0   3  16 3767.49 1032.10   1
   0   3  17 6943.30 1287.83   1
   0  -3 -17 6274.68 1297.14   1
   0   3  18 3640.97  755.88   1
   0  -3 -18 3983.62  768.96   1
   0   3  19  646.80  188.96   1
   0  -3 -19  656.66  215.81   1
   0   3  20  585.25  192.76   1
   0  -3 -20  760.47  207.80   1
   0   3  21  375.66  150.56   1
   0  -3 -21  354.48  167.68   1
   0   3  22 2716.79  580.17   1
   0  -3 -22 2856.50  598.00   1
   0   3  23  874.77  241.77   1
   0  -3 -23  841.19  262.10   1
   0   3  24 1464.30  354.94   1
   0  -3 -24 1361.61  367.31   1
   0   3  25   -3.94  189.78   1
   0  -3 -25  205.97  230.94   1
   0   4   0 8474.46 1626.86   1
   0  -4   0 8572.78 1626.01   1
   0   4   1  475.33  127.26   1
   0  -4  -1  506.26  125.82   1
   0  -4  -1  459.69  126.90   1
   0   4   1  510.78  125.17   1
   0   4   1  564.59  124.54   1
   0   4   2  256.49   85.56   1
   0  -4  -2  250.25   82.49   1
   0  -4  -2  278.94   84.11   1
   0   4   2  312.79   85.78   1
   0   4   2  310.12   84.45   1
   0   4   398899.1814867.92   1
   0  -4  -386732.5014868.63   1
   0  -4  -393193.1514865.85   1
   0   4   358363.9614865.64   1
   0   4   362499.5114864.84   1
   0   4   453323.41 9179.54   1
   0  -4  -437402.58 9179.12   1
   0  -4  -452383.53 9177.65   1
   0   4   451856.50 9175.96   1
   0   4   515783.18 3028.86   1
   0  -4  -516303.34 3028.97   1
   0  -4  -515113.50 3026.12   1
   0   4   516930.13 3026.71   1
   0   4   6   81.38   70.76   1
   0  -4  -6   27.06   51.20   1
   0  -4  -6   19.38   56.02   1
   0   4   6   35.49   52.92   1
   0   4   730873.45 5917.97   1
   0  -4  -733171.42 5918.04   1
   0  -4  -730013.25 5918.02   1
   0   4   731878.75 5916.63   1
   0   4   847916.22 8978.87   1
   0  -4  -850317.60 8978.27   1
   0  -4  -845039.79 8978.10   1
   0   4   848169.75 8976.99   1
   0   4   923829.79 4704.99   1
   0  -4  -925628.36 4705.31   1
   0  -4  -924739.68 4705.83   1
   0   4   925785.24 4704.82   1
   0   4  10 3991.50  773.70   1
   0  -4 -10 3960.37  773.03   1
   0  -4 -10 3821.80  776.54   1
   0   4  10 4003.80  774.17   1
   0   4  11 4001.32  752.60   1
   0  -4 -11 3587.36  749.97   1
   0  -4 -11 3901.39  754.01   1
   0   4  11 3810.14  752.35   1
   0   4  12 1959.06  366.32   1
   0  -4 -12 1738.06  363.12   1
   0  -4 -12 1673.35  368.72   1
   0   4  12 1576.52  364.47   1
   0   4  13 1402.46  282.95   1
   0  -4 -13 1142.77  272.43   1
   0  -4 -13 1414.07  283.59   1
   0   4  13 1102.90  276.49   1
   0   4  14 5369.59  963.77   1
   0  -4 -14 4089.10  957.78   1
   0  -4 -14 5811.57  967.69   1
   0   4  14 4705.17  961.49   1
   0   4  15    5.03   97.15   1
   0  -4 -15   75.10   59.73   1
   0  -4 -15  101.23   89.62   1
   0   4  15   72.32   77.33   1
   0   4  16  276.65  111.39   1
   0  -4 -16  272.33  118.96   1
   0   4  16  206.16   98.42   1
   0   4  17  398.43  133.14   1
   0  -4 -17  370.58  147.50   1
   0   4  18  181.69  113.07   1
   0  -4 -18  239.99  144.62   1
   0   4  19 6423.68 1260.11   1
   0  -4 -19 6569.95 1272.86   1
   0   4  20  646.13  203.38   1
   0  -4 -20  836.19  217.41   1
   0   4  21  182.18  131.51   1
   0  -4 -21  323.83  150.46   1
   0   4  22 1227.15  310.02   1
   0  -4 -22 1407.47  343.25   1
   0   4  23   80.87  115.06   1
   0  -4 -23  -76.05  141.89   1
   0   4  24 -108.91  123.10   1
   0  -4 -24   21.54  146.10   1
   0   4  25  278.34  168.98   1
   0  -4 -25  185.67  198.36   1
   0   5   0   14.07   32.03   1
   0  -5   0   15.68   30.02   1
   0   5   112684.93 2351.53   1
   0  -5  -112557.92 2350.61   1
   0  -5  -112066.80 2349.65   1
   0   5   111831.27 2348.95   1
   0   5   112834.33 2347.27   1
   0   5   2  309.15   95.69   1
   0  -5  -2  336.21   93.93   1
   0  -5  -2  316.07   94.84   1
   0   5   2  335.90   95.40   1
   0   5   2  371.24   95.71   1
   0   5   310411.55 1970.15   1
   0  -5  -3 9932.50 1969.43   1
   0  -5  -310342.74 1966.80   1
   0   5   3 9766.49 1967.28   1
   0   5   311313.84 1967.86   1
   0   5   4 9971.60 1933.16   1
   0  -5  -410539.21 1934.21   1
   0  -5  -4 9332.30 1931.61   1
   0   5   410434.19 1931.86   1
   0   5   410567.00 1931.74   1
   0   5   5 5196.09 1040.92   1
   0  -5  -5 5432.23 1040.28   1
   0  -5  -5 5202.39 1038.65   1
   0   5   5 5690.15 1038.58   1
   0   5   6 4059.43  831.44   1
   0  -5  -6 4415.01  831.55   1
   0  -5  -6 4151.47  831.23   1
   0   5   6 4405.61  829.06   1
   0   5   7 2947.94  566.14   1
   0  -5  -7 2954.20  565.99   1
   0  -5  -7 2519.18  564.86   1
   0   5   7 2935.40  563.74   1
   0   5   8 4787.58  991.05   1
   0  -5  -8 5316.96  991.61   1
   0  -5  -8 5047.08  992.30   1
   0   5   8 5315.44  990.31   1
   0   5   9 4469.98  868.32   1
   0  -5  -9 4369.75  866.92   1
   0  -5  -9 4654.46  869.37   1
   0   5   9 4321.86  866.40   1
   0   5  10  380.10  115.91   1
   0  -5 -10  327.65  107.57   1
   0  -5 -10  398.98  116.83   1
   0   5  10  361.63  107.21   1
   0   5  1110139.74 1899.96   1
   0  -5 -11 9548.62 1899.09   1
   0  -5 -1110286.87 1904.34   1
   0   5  11 9982.35 1901.46   1
   0   5  12 3488.92  658.19   1
   0  -5 -12 2979.49  654.02   1
   0  -5 -12 3497.68  661.69   1
   0   5  12 3327.51  659.64   1
   0   5  1311908.12 2020.55   1
   0  -5 -13 9409.21 2015.83   1
   0  -5 -1311737.89 2024.96   1
   0   5  13 9666.08 2019.81   1
   0   5  14  962.90  200.86   1
   0  -5 -14  687.06  191.82   1
   0  -5 -14  970.54  212.56   1
   0   5  14  696.99  201.96   1
   0   5  15 2915.18  522.71   1
   0  -5 -15 2049.72  514.32   1
   0  -5 -15 3110.43  532.15   1
   0   5  15 2371.10  521.15   1
   0   5  16   -2.09   79.83   1
   0  -5 -16   45.04   84.20   1
   0   5  17 5893.94 1163.04   1
   0  -5 -17 6068.37 1171.25   1
   0   5  18 5482.40 1143.63   1
   0  -5 -18 6411.67 1157.02   1
   0   5  19  121.32  101.56   1
   0  -5 -19   56.76  118.28   1
   0   5  20  125.45   99.47   1
   0  -5 -20  -54.42  122.95   1
   0   5  21  319.70  143.01   1
   0  -5 -21  315.03  164.92   1
   0   5  22  132.39  124.04   1
   0  -5 -22  193.04  149.04   1
   0   5  23  717.95  200.55   1
   0  -5 -23  508.36  224.22   1
   0   5  24  869.37  240.13   1
   0  -5 -24  764.40  269.25   1
   0   5  25  642.13  220.55   1
   0   6   0 1560.98  318.88   1
   0  -6   0 1482.18  320.76   1
   0   6   1 3319.12  663.59   1
   0  -6  -1 3433.99  662.07   1
   0  -6  -1 3105.58  525.54   1
   0  -6  -1 3213.57  661.92   1
   0   6   1 3248.39  661.54   1
   0   6   1 3808.57  659.65   1
   0   6   2   48.57   45.61   1
   0  -6  -2   79.91   43.14   1
   0  -6  -2   57.59   46.02   1
   0   6   2   94.59   44.76   1
   0   6   2   74.09   50.29   1
   0   6   3 1476.13  338.89   1
   0  -6  -3 1608.93  337.31   1
   0  -6  -3 1392.20  335.18   1
   0   6   3 1813.23  338.92   1
   0   6   3 1856.72  337.72   1
   0   6   4 3294.36  681.08   1
   0  -6  -4 3455.45  681.33   1
   0  -6  -4 3222.67  680.16   1
   0   6   4 3646.65  679.80   1
   0   6   4 3669.50  678.90   1
   0   6   5 1442.75  336.74   1
   0  -6  -5 1759.20  337.88   1
   0  -6  -5 1500.49  336.09   1
   0   6   5 1689.85  336.42   1
   0   6   5 1665.32  334.01   1
   0   6   6 2792.15  559.03   1
   0  -6  -6 3020.31  558.05   1
   0  -6  -6 2581.15  557.29   1
   0   6   6 2744.24  557.33   1
   0   6   6 2868.37  557.29   1
   0   6   7 9263.56 1773.19   1
   0  -6  -7 9308.29 1772.83   1
   0  -6  -7 9282.27 1772.66   1
   0   6   7 9330.67 1771.43   1
   0   6   8 3006.46  602.79   1
   0  -6  -8 3064.60  603.56   1
   0  -6  -8 3067.96  605.47   1
   0   6   8 3004.55  601.76   1
   0   6   916272.74 3105.78   1
   0  -6  -916575.52 3107.60   1
   0  -6  -916151.60 3108.08   1
   0   6   916727.73 3106.19   1
   0   6  10   46.16   75.68   1
   0  -6 -10  134.01   57.64   1
   0  -6 -10  108.40   69.17   1
   0   6  10  147.54   62.55   1
   0   6  11 4058.06  793.52   1
   0  -6 -11 3860.98  792.71   1
   0  -6 -11 4387.27  797.64   1
   0   6  11 3896.93  793.82   1
   0   6  12  638.86  155.71   1
   0  -6 -12  501.23  148.97   1
   0  -6 -12  727.65  168.60   1
   0   6  12  471.60  150.30   1
   0   6  13  -37.48   75.03   1
   0  -6 -13   32.01   64.49   1
   0  -6 -13   44.60   78.75   1
   0   6  13  106.93   79.73   1
   0   6  14 5424.30  871.58   1
   0  -6 -14 3357.52  865.14   1
   0  -6 -14 5658.89  876.84   1
   0   6  14 3606.72  871.14   1
   0   6  15   85.51   82.77   1
   0  -6 -15   58.20   95.47   1
   0   6  15  126.68   82.49   1
   0   6  16  740.78  201.79   1
   0  -6 -16  762.79  203.57   1
   0   6  17 4947.59  999.59   1
   0  -6 -17 5280.18 1008.33   1
   0   6  18   92.49  111.82   1
   0  -6 -18   88.53  115.33   1
   0   6  19 3168.32  649.41   1
   0  -6 -19 3245.26  663.46   1
   0   6  20  228.38  121.96   1
   0  -6 -20  227.36  142.22   1
   0   6  21  225.55  125.52   1
   0  -6 -21  231.60  135.74   1
   0   6  22   71.18  112.73   1
   0  -6 -22   36.13  137.81   1
   0   6  23  522.35  249.82   1
   0   6  23  919.51  205.94   1
   0  -6 -23  542.53  219.34   1
   0   6  24  161.23  137.86   1
   0  -6 -24 -212.34  235.49   1
   0   7   0  -11.95   29.59   1
   0  -7   0    4.21   27.60   1
   0   7   1 5277.47 1025.17   1
   0  -7  -1 5216.69 1023.74   1
   0  -7  -1 5289.59  745.38   1
   0  -7  -1 5462.60 1024.57   1
   0   7   1 4964.08 1023.67   1
   0   7   1 5532.88 1022.00   1
   0   7   2    9.41   38.35   1
   0  -7  -2   37.94   34.85   1
   0  -7  -2   -2.11   36.96   1
   0   7   2   33.07   38.52   1
   0   7   2   74.29   31.38   1
   0   7   311404.27 2203.17   1
   0  -7  -312405.68 2202.75   1
   0   7   310380.36 2200.88   1
   0   7   312234.05 2201.36   1
   0   7   4 8651.22 1664.73   1
   0  -7  -4 9433.40 1664.90   1
   0  -7  -4 8551.46 1662.15   1
   0   7   4 8132.93 1664.88   1
   0   7   4 8836.66 1662.69   1
   0   7   510234.14 1997.53   1
   0  -7  -510765.15 1997.79   1
   0  -7  -510373.77 1996.30   1
   0   7   510184.80 1996.39   1
   0   7   510957.57 1996.95   1
   0   7   6   -8.26   50.15   1
   0  -7  -6   32.77   42.86   1
   0  -7  -6   82.48   61.11   1
   0   7   6   97.76   53.92   1
   0   7   6   72.33   53.50   1
   0   7   7    0.39   48.70   1
   0  -7  -7    4.18   32.71   1
   0  -7  -7   15.64   64.64   1
   0   7   7  -35.18   44.61   1
   0   7   7  -10.77   37.90   1
   0   7   8 1866.13  394.25   1
   0  -7  -8 1892.27  392.52   1
   0  -7  -8 1877.75  396.38   1
   0   7   8 1999.33  393.91   1
   0   7   8 1897.16  391.77   1
   0   7   9  150.86   75.71   1
   0  -7  -9  137.05   63.72   1
   0  -7  -9  160.13   76.51   1
   0   7   9  136.29   67.51   1
   0   7  10  422.90  121.27   1
   0  -7 -10  369.41  111.67   1
   0  -7 -10  473.06  123.27   1
   0   7  10  330.28  116.54   1
   0   7  11  756.17  172.67   1
   0  -7 -11  599.22  165.67   1
   0  -7 -11  754.79  176.24   1
   0   7  11  631.92  167.40   1
   0   7  12 1330.55  261.26   1
   0  -7 -12 1080.59  258.13   1
   0  -7 -12 1319.00  266.14   1
   0   7  12  950.58  258.31   1
   0   7  13 3227.58  519.83   1
   0  -7 -13 1960.84  516.02   1
   0  -7 -13 3180.24  525.19   1
   0   7  13 1897.56  520.92   1
   0   7  14 2452.96  384.96   1
   0  -7 -14 1201.08  376.53   1
   0  -7 -14 2237.39  388.54   1
   0   7  14 1429.32  385.13   1
   0   7  15 5138.52  843.23   1
   0   7  15 7179.06 1169.55   1
   0  -7 -15 5811.72 1172.68   1
   0   7  16  552.68  273.47   1
   0   7  16 1141.30  217.39   1
   0  -7 -16  998.87  220.80   1
   0   7  17  184.85  100.79   1
   0  -7 -17  154.14  101.19   1
   0   7  18 2175.83  443.37   1
   0  -7 -18 1982.58  448.89   1
   0   7  19 2691.14  539.18   1
   0  -7 -19 2473.86  547.04   1
   0   7  20   13.59   88.36   1
   0  -7 -20   -3.01   88.39   1
   0   7  21 1002.47  301.50   1
   0   7  21 1255.74  265.26   1
   0  -7 -21  905.09  271.86   1
   0   7  22   34.22  139.02   1
   0   7  22  -99.89  100.24   1
   0  -7 -22  -20.92   96.75   1
   0   7  23  -33.35  143.34   1
   0  -7 -23   49.33  151.65   1
   0   7  24  783.28  247.86   1
   0   8   0 7551.51 1493.48   1
   0   8   0 7749.46 1490.99   1
   0  -8   0 8164.92 1496.54   1
   0   8   1 1090.23  242.67   1
   0  -8  -1 1085.60  242.84   1
   0  -8  -1 1056.01  268.61   1
   0  -8  -1 1105.85  242.63   1
   0   8   1 1166.48  241.62   1
   0   8   1 1127.55  239.83   1
   0   8   2  -10.87   35.72   1
   0  -8  -2   29.41   36.86   1
   0  -8  -2   38.01   41.49   1
   0  -8  -2  -16.35   34.24   1
   0   8   2   22.33   34.02   1
   0   8   2   14.52   27.35   1
   0   8   3 6370.30 1267.68   1
   0  -8  -3 6682.36 1267.34   1
   0   8   3 6470.93 1265.13   1
   0   8   3 6821.98 1266.18   1
   0   8   4 3899.24  750.54   1
   0  -8  -4 4000.06  751.25   1
   0   8   4 3719.71  750.87   1
   0   8   4 3681.81  748.75   1
   0   8   548868.86 9314.40   1
   0  -8  -550520.42 9315.20   1
   0  -8  -548023.30 9312.95   1
   0   8   548751.06 9315.79   1
   0   8   552316.96 9315.43   1
   0   8   6  230.07   73.50   1
   0  -8  -6  207.51   66.90   1
   0  -8  -6  129.96   73.30   1
   0   8   6  171.76   70.38   1
   0   8   6  169.45   70.67   1
   0   8   7 3012.73  599.69   1
   0  -8  -7 2919.74  599.82   1
   0  -8  -7 3012.49  601.02   1
   0   8   7 3087.90  600.55   1
   0   8   8   44.08   65.79   1
   0  -8  -8   25.02   42.44   1
   0  -8  -8   92.40   53.94   1
   0   8   8   -9.66   55.12   1
   0   8   8   28.13   53.76   1
   0   8   9 8161.22 1591.75   1
   0  -8  -9 8036.82 1594.04   1
   0  -8  -9 8591.28 1595.66   1
   0   8   9 8620.13 1594.89   1
   0   8   9 8254.84 1593.03   1
   0   8  10 3058.39  434.69   1
   0   8  10 2884.20  473.85   1
   0   8  10 2634.27  535.49   1
   0  -8 -10 2250.19  535.78   1
   0  -8 -10 2440.87  539.66   1
   0   8  10 2767.19  540.53   1
   0   8  10 2476.58  537.23   1
   0   8  1116897.99 1861.86   1
   0   8  1116621.36 3051.39   1
   0  -8 -1113875.32 3051.53   1
   0  -8 -1117316.77 3055.22   1
   0   8  1117354.80 3055.69   1
   0   8  1114944.23 3052.41   1
   0   8  12 8128.40  956.15   1
   0   8  12 7626.62 1368.63   1
   0  -8 -12 6077.28 1368.01   1
   0  -8 -12 8014.53 1373.58   1
   0   8  12 5850.79 1369.27   1
   0   8  13    3.07  101.34   1
   0   8  13   53.90   75.04   1
   0  -8 -13   21.47   53.12   1
   0  -8 -13   94.83   76.48   1
   0   8  13   63.91   72.37   1
   0   8  14   99.54  120.02   1
   0   8  14   99.24   84.74   1
   0  -8 -14  105.43   86.55   1
   0   8  14   67.51  132.11   1
   0   8  15  250.87  180.75   1
   0   8  15  495.98  127.08   1
   0  -8 -15  253.62  140.41   1
   0   8  16  500.07  131.75   1
   0  -8 -16  242.44  133.90   1
   0   8  17 1763.46  400.92   1
   0   8  17 2459.63  431.85   1
   0  -8 -17 1944.45  437.87   1
   0   8  18  892.94  256.63   1
   0   8  18  977.94  220.86   1
   0  -8 -18  666.41  225.43   1
   0   8  19  469.73  214.85   1
   0   8  19  817.91  174.89   1
   0  -8 -19  482.55  177.96   1
   0   8  20   70.40   93.99   1
   0  -8 -20  -47.48  112.30   1
   0   8  21  238.16  199.21   1
   0   8  21  379.73  134.27   1
   0  -8 -21  254.60  135.52   1
   0   8  22  106.37  115.74   1
   0  -8 -22  128.76  153.49   1
   0   8  23  873.56  198.56   1
   0  -8 -23  -68.99  229.61   1
   0   9   0  -28.40   36.43   1
   0   9   0    0.61   23.12   1
   0  -9   0   -4.83   28.52   1
   0   9   122076.49 4143.94   1
   0  -9  -123147.10 4145.91   1
   0  -9  -122469.68 4144.95   1
   0   9   120930.17 4142.40   1
   0   9   121455.81 4142.54   1
   0   9   2 3211.60  634.88   1
   0  -9  -2 3364.69  635.21   1
   0  -9  -2 3157.37  530.11   1
   0  -9  -2 2999.27  636.12   1
   0   9   2 3264.30  634.50   1
   0   9   2 3213.95  633.45   1
   0   9   3  122.94   71.83   1
   0  -9  -3  218.40   72.63   1
   0  -9  -3  173.44  113.16   1
   0   9   3  207.40   71.58   1
   0   9   3  241.07   68.40   1
   0   9   4 2036.99  441.29   1
   0  -9  -4 2170.21  441.52   1
   0  -9  -4 2201.51  410.94   1
   0   9   4 2245.10  439.64   1
   0   9   4 2157.59  440.33   1
   0   9   5  358.25  109.59   1
   0  -9  -5  401.65  109.19   1
   0   9   5  385.44  113.00   1
   0   9   5  393.32  107.81   1
   0   9   6  328.33  106.45   1
   0  -9  -6  305.93  102.68   1
   0  -9  -6  406.60  109.73   1
   0   9   6  403.82  111.57   1
   0   9   6  362.05  104.57   1
   0   9   7 2988.35  588.53   1
   0  -9  -7 2760.35  587.78   1
   0  -9  -7 3043.26  590.28   1
   0   9   7 2910.17  588.74   1
   0   9   7 3032.00  590.43   1
   0   9   8  695.57  164.24   1
   0  -9  -8  600.74  153.82   1
   0  -9  -8  580.77  159.81   1
   0   9   8  589.47  157.12   1
   0   9   8  654.17  160.19   1
   0   9   9  776.53  173.06   1
   0  -9  -9  660.15  168.66   1
   0  -9  -9  575.75  173.71   1
   0   9   9  834.60  173.06   1
   0   9   9  594.69  168.63   1
   0   9  10  396.17  110.43   1
   0  -9 -10  295.76  102.27   1
   0  -9 -10  335.83  112.57   1
   0   9  10  395.80  112.26   1
   0   9  10  284.78  112.34   1
   0   9  11  310.59  144.20   1
   0   9  11  269.43  107.84   1
   0  -9 -11  216.11   85.34   1
   0  -9 -11  259.06  110.30   1
   0   9  11  269.03   97.83   1
   0   9  11  198.61  104.35   1
   0   9  12 1082.99  245.85   1
   0   9  12 1063.54  284.89   1
   0   9  12 1182.03  239.97   1
   0  -9 -12  651.52  233.89   1
   0  -9 -12 1217.06  247.26   1
   0   9  12 1127.52  243.33   1
   0   9  12  994.81  241.91   1
   0   9  13 3106.12  475.47   1
   0   9  13 2652.26  530.54   1
   0   9  13 3126.21  596.51   1
   0  -9 -13 3345.61  603.44   1
   0   9  13 3168.46  602.27   1
   0   9  13 2377.41  607.35   1
   0   9  14  288.50  177.75   1
   0   9  14  402.70  122.90   1
   0  -9 -14  391.47  131.51   1
   0   9  14  360.35  123.48   1
   0   9  15   19.34   90.76   1
   0   9  15  159.89   86.03   1
   0  -9 -15   96.50   94.77   1
   0   9  15  -13.88   86.28   1
   0   9  16  161.16  132.26   1
   0   9  16  235.56   99.23   1
   0  -9 -16  235.03  125.16   1
   0   9  16  104.98  105.88   1
   0   9  17 3891.61  658.27   1
   0   9  17 4954.80  893.32   1
   0  -9 -17 4918.03  898.64   1
   0   9  17 4772.54  899.28   1
   0   9  18   94.00   89.57   1
   0  -9 -18  -19.62   94.34   1
   0   9  19  551.73  226.13   1
   0   9  19  873.73  201.47   1
   0  -9 -19  612.27  197.16   1
   0   9  19  757.50  199.81   1
   0   9  20  174.79  158.35   1
   0   9  20  100.46  109.34   1
   0  -9 -20  131.17  139.27   1
   0   9  20  101.23  115.88   1
   0   9  21   97.55  122.31   1
   0  -9 -21  120.78  170.12   1
   0   9  21   19.63  143.18   1
   0   9  22  124.13  137.43   1
   0  -9 -22 -193.52  211.14   1
   0   9  22   92.39  145.18   1
   0   9  23  350.70  177.17   1
   0  10   0  321.12   92.26   1
   0  10   0  309.80   90.38   1
   0 -10   0  297.44   94.42   1
   0  10   1  551.47  143.16   1
   0 -10  -1  593.37  145.16   1
   0 -10  -1  454.62  142.56   1
   0  10   1  618.60  139.52   1
   0  10   1  562.14  139.28   1
   0  10   2  -27.91   47.79   1
   0 -10  -2   34.49   44.00   1
   0 -10  -2   47.60   72.39   1
   0 -10  -2   32.47   42.63   1
   0  10   2   75.12   41.08   1
   0  10   2   47.96   35.07   1
   0  10   319496.89 3721.66   1
   0 -10  -320003.84 3722.20   1
   0 -10  -319186.23 2223.94   1
   0  10   319642.78 3720.86   1
   0  10   320235.18 3721.61   1
   0  10   4 2072.86  415.81   1
   0 -10  -4 2010.32  416.34   1
   0  10   4 2008.76  414.94   1
   0  10   4 1997.11  416.36   1
   0  10   513661.53 2623.79   1
   0 -10  -514100.92 2626.75   1
   0 -10  -513535.72 1630.75   1
   0  10   513412.31 2624.16   1
   0  10   514587.27 2626.00   1
   0  10   6   55.35   52.11   1
   0 -10  -6   64.09   47.37   1
   0  10   6    1.24   49.31   1
   0  10   6   83.49   48.40   1
   0  10   7  993.78  246.42   1
   0 -10  -7 1069.16  246.70   1
   0  10   7 1200.21  252.17   1
   0  10   7 1199.65  248.62   1
   0  10   8 2996.59  581.08   1
   0 -10  -8 2371.59  580.77   1
   0 -10  -8 3162.07  584.08   1
   0  10   8 3026.00  585.20   1
   0  10   8 2971.46  584.49   1
   0  10   9 1542.90  285.21   1
   0 -10  -9 1116.10  281.42   1
   0 -10  -9 1263.90  290.25   1
   0  10   9 1341.30  285.13   1
   0  10   9 1207.56  286.54   1
   0  10  10   85.74   69.57   1
   0 -10 -10  133.19   66.86   1
   0 -10 -10  112.61   69.28   1
   0  10  10   43.84   71.32   1
   0  10  10   13.02   63.24   1
   0  10  11 2170.97  406.80   1
   0 -10 -11 1961.01  410.49   1
   0 -10 -11 2065.99  415.29   1
   0  10  11 1639.56  410.07   1
   0  10  12 1131.95  217.32   1
   0 -10 -12  969.03  222.64   1
   0  10  12 1010.87  222.66   1
   0  10  12  552.55  229.72   1
   0  10  13  447.97  139.85   1
   0 -10 -13  386.60  134.63   1
   0  10  13  424.42  135.24   1
   0  10  14 2456.56  501.77   1
   0 -10 -14 2448.65  511.37   1
   0  10  14 2418.05  512.56   1
   0  10  15  185.78  101.50   1
   0 -10 -15  163.63  129.72   1
   0  10  15  226.54  106.85   1
   0  10  16  718.31  161.45   1
   0 -10 -16  436.04  170.49   1
   0  10  16  393.39  165.77   1
   0  10  17  387.14  225.96   1
   0  10  17 1060.73  203.24   1
   0 -10 -17  964.71  227.73   1
   0  10  17 1055.03  212.74   1
   0  10  18   44.47  116.59   1
   0  10  18  -24.91   88.81   1
   0 -10 -18  104.91  111.32   1
   0  10  18   89.21  119.12   1
   0  10  19 1345.91  297.25   1
   0 -10 -19 1202.18  329.23   1
   0  10  19 1206.02  331.30   1
   0  10  20 -135.45   90.77   1
   0 -10 -20    2.67  196.81   1
   0  10  20   41.53  140.47   1
   0  10  21 1430.09  241.89   1
   0 -10 -21 -119.79  276.19   1
   0  10  21 1229.98  273.91   1
   0  10  22   10.47  124.29   1
   0 -10 -22  -21.73  218.78   1
   0  10  22  151.83  217.35   1
   0  11   0   24.47   34.93   1
   0  11   0  -17.54   29.44   1
   0 -11   0   33.05   38.84   1
   0  11   1 9723.78 1857.47   1
   0  11   1 9665.58 1856.80   1
   0 -11  -1 9857.28 1861.47   1
   0 -11  -1 9324.83 1861.27   1
   0  11   1 9675.16 1856.26   1
   0  11   110184.61 1859.23   1
   0  11   2   58.87   61.25   1
   0 -11  -2   84.80   56.55   1
   0 -11  -2  131.35  102.74   1
   0 -11  -2  127.05   59.32   1
   0  11   2  145.05   56.09   1
   0  11   2  105.05   51.72   1
   0  11   3  416.92  112.95   1
   0 -11  -3  335.44  112.23   1
   0 -11  -3  459.55  168.10   1
   0  11   3  391.19  111.57   1
   0  11   3  408.43  113.90   1
   0  11   4   38.69   48.68   1
   0 -11  -4   16.64   34.73   1
   0 -11  -4   14.38   75.74   1
   0  11   4   -2.59   44.57   1
   0  11   4    3.46   42.28   1
   0  11   5  860.62  201.54   1
   0 -11  -5  721.97  202.53   1
   0 -11  -5 1126.41  260.91   1
   0  11   5  852.34  202.24   1
   0  11   5  837.87  202.87   1
   0  11   6  490.84  125.09   1
   0 -11  -6  437.51  123.72   1
   0 -11  -6  501.61  182.17   1
   0  11   6  451.59  124.16   1
   0  11   6  376.51  130.76   1
   0  11   7 6801.70 1349.25   1
   0 -11  -7 6657.29 1352.46   1
   0 -11  -7 7118.02  939.53   1
   0  11   7 7393.17 1352.11   1
   0  11   7 7115.49 1353.41   1
   0  11   8 3942.20  767.62   1
   0 -11  -8 3697.29  770.35   1
   0 -11  -8 4092.31  606.66   1
   0  11   8 4121.79  772.84   1
   0  11   8 3590.76  772.43   1
   0  11   9   91.34   72.46   1
   0 -11  -9   38.64   54.68   1
   0 -11  -9   34.33   99.23   1
   0 -11  -9  121.75   71.31   1
   0  11   9   27.52   71.78   1
   0  11   9   56.52   60.00   1
   0  11  10  179.70   79.78   1
   0 -11 -10   43.43   72.19   1
   0 -11 -10  140.69  118.73   1
   0 -11 -10  134.20   84.08   1
   0  11  10  102.63   73.97   1
   0  11  10  171.01  110.93   1
   0  11  11  557.09  132.36   1
   0 -11 -11  336.29  181.98   1
   0 -11 -11  490.89  139.74   1
   0  11  11  505.02  133.94   1
   0  11  11  408.56  148.99   1
   0  11  12 1522.36  287.89   1
   0 -11 -12 1070.91  295.72   1
   0  11  12 1239.89  295.20   1
   0  11  13  347.14  115.76   1
   0 -11 -13  219.58  121.75   1
   0  11  13  427.54  130.92   1
   0  11  14  272.75  105.34   1
   0 -11 -14  165.67  109.52   1
   0  11  14  296.79  122.29   1
   0  11  15  722.32  171.99   1
   0 -11 -15  618.94  185.14   1
   0  11  15  508.34  185.60   1
   0  11  16   86.28   87.36   1
   0 -11 -16   28.22  104.94   1
   0  11  16  -14.15  117.82   1
   0  11  17  457.24  146.12   1
   0 -11 -17  396.97  167.09   1
   0  11  17  460.63  159.26   1
   0  11  18 1627.36  368.09   1
   0 -11 -18 1882.68  403.38   1
   0  11  18 1500.56  395.01   1
   0  11  19 2380.17  525.71   1
   0 -11 -19 2653.14  557.76   1
   0  11  20  124.45  103.97   1
   0 -11 -20   44.94  181.66   1
   0  11  21  312.06  137.64   1
   0 -11 -21  -42.15  202.82   1
   0  11  21  375.73  193.49   1
   0  11  22  183.28  130.11   1
   0  12   0 5292.15 1013.86   1
   0  12   0 5141.72 1015.90   1
   0  12   1  921.78  185.25   1
   0  12   1  759.60  186.36   1
   0 -12  -1  737.94  188.44   1
   0 -12  -1  655.96  189.22   1
   0  12   1  745.97  183.95   1
   0  12   1  901.53  187.56   1
   0  12   2  480.42  124.56   1
   0 -12  -2  424.53  126.67   1
   0 -12  -2  391.01  126.48   1
   0  12   2  540.96  121.65   1
   0  12   2  408.36  120.51   1
   0  12   3 7356.44 1404.50   1
   0 -12  -3 7119.98 1408.97   1
   0 -12  -3 7766.49  986.62   1
   0  12   3 7454.51 1404.69   1
   0  12   3 6823.06 1406.90   1
   0  12   4 1853.46  374.07   1
   0 -12  -4 1582.42  376.04   1
   0 -12  -4 1990.94  389.73   1
   0  12   4 1893.92  374.56   1
   0  12   4 1656.53  376.23   1
   0  12   5 2113.88  400.45   1
   0 -12  -5 1756.00  403.62   1
   0 -12  -5 2312.77  405.93   1
   0  12   5 1868.09  402.13   1
   0  12   5 1618.53  403.64   1
   0  12   6 2464.48  469.88   1
   0 -12  -6 2008.11  472.76   1
   0 -12  -6 2563.45  451.76   1
   0  12   6 2420.04  471.63   1
   0  12   6 2012.19  475.27   1
   0  12   7 5693.84 1091.62   1
   0 -12  -7 5876.85 1096.33   1
   0 -12  -7 5664.06  811.55   1
   0  12   7 5694.84 1093.30   1
   0  12   7 5184.68 1096.96   1
   0  12   8 4248.83  802.71   1
   0 -12  -8 3861.34  808.27   1
   0 -12  -8 4038.55  643.62   1
   0  12   8 4193.20  806.22   1
   0  12   8 4042.99  811.47   1
   0  12   9  221.67   99.65   1
   0 -12  -9  241.44  150.12   1
   0  12   9  276.47   93.16   1
   0  12  10 1197.88  224.34   1
   0 -12 -10  730.04  272.25   1
   0  12  10  915.71  231.74   1
   0  12  11  158.65   82.65   1
   0 -12 -11  141.43   92.91   1
   0  12  11  147.66   91.64   1
   0  12  12    4.84   64.71   1
   0 -12 -12   -4.39  111.77   1
   0  12  12  -13.21   79.34   1
   0  12  13  275.04  114.60   1
   0 -12 -13  197.19  128.32   1
   0  12  13  304.49  131.17   1
   0  12  14  247.62  106.80   1
   0 -12 -14  187.45  120.86   1
   0  12  14  305.26  120.64   1
   0  12  15  588.65  147.78   1
   0 -12 -15  323.29  156.57   1
   0  12  15  509.22  165.71   1
   0  12  16  166.82  100.22   1
   0 -12 -16   71.49  101.30   1
   0  12  16  184.10  137.55   1
   0  12  17 1578.78  355.28   1
   0 -12 -17 1417.29  381.29   1
   0  12  17 1790.06  378.02   1
   0  12  18  734.15  212.41   1
   0 -12 -18  682.26  240.58   1
   0  12  18  807.99  237.55   1
   0  12  19  528.24  153.14   1
   0 -12 -19   15.69  193.51   1
   0  12  19  643.65  221.66   1
   0  12  20  469.74  151.66   1
   0 -12 -20   21.98  188.20   1
   0  12  20  369.53  216.89   1
   0  12  21  581.37  195.23   1
   0  13   0   10.66   36.82   1
   0  13   0    3.78   30.48   1
   0 -13   0  -37.81   49.60   1
   0  13   1  968.59  194.08   1
   0  13   1  755.33  195.95   1
   0 -13  -1  869.73  202.02   1
   0 -13  -1  674.45  199.67   1
   0  13   1  959.90  194.57   1
   0  13   1  740.60  195.60   1
   0  13   2 1252.18  247.00   1
   0  13   2  927.93  248.43   1
   0 -13  -2 1076.73  254.14   1
   0 -13  -2 1321.10  283.52   1
   0 -13  -2  903.39  252.61   1
   0  13   2 1287.94  246.48   1
   0  13   2  957.29  248.49   1
   0  13   3  101.22   53.01   1
   0 -13  -3   46.32   54.96   1
   0 -13  -3  114.63  102.30   1
   0  13   3   37.46   52.37   1
   0  13   3   93.39   52.50   1
   0  13   4 5167.59  946.33   1
   0 -13  -4 5113.63  953.53   1
   0 -13  -4 4924.40  738.94   1
   0  13   4 5095.44  947.91   1
   0  13   4 3906.00  950.08   1
   0  13   5 1899.97  396.52   1
   0 -13  -5 1788.10  403.24   1
   0 -13  -5 2184.37  410.40   1
   0  13   5 1900.53  398.86   1
   0  13   5 1819.23  403.84   1
   0  13   6  520.71  113.29   1
   0 -13  -6  247.45  112.33   1
   0 -13  -6  440.90  183.20   1
   0  13   6  333.28  110.90   1
   0  13   6  322.35  121.26   1
   0  13   7  827.88  216.87   1
   0 -13  -7  973.22  274.17   1
   0  13   7  975.67  217.37   1
   0  13   7  971.40  236.26   1
   0  13   8   90.16   71.73   1
   0 -13  -8   59.07  122.86   1
   0  13   8  185.59   67.30   1
   0  13   9 8269.86 1291.61   1
   0 -13  -9 5443.79  934.15   1
   0  13   9 6024.73 1295.32   1
   0  13  10 8492.76 1453.30   1
   0  13  10 6281.74 1460.30   1
   0  13  11  434.34  124.28   1
   0  13  11  367.96  135.85   1
   0  13  12  195.05   86.35   1
   0  13  12  120.40   99.22   1
   0  13  13 3100.61  595.66   1
   0  13  13 2735.44  611.01   1
   0  13  14  767.40  179.27   1
   0 -13 -14  595.45  206.26   1
   0  13  14  623.59  206.68   1
   0  13  15  301.88  126.14   1
   0 -13 -15  562.02  185.63   1
   0  13  15  283.57  202.32   1
   0  13  16  356.26  128.95   1
   0 -13 -16  413.26  188.36   1
   0  13  16  254.91  179.12   1
   0  13  17  260.98  119.43   1
   0 -13 -17  241.78  180.30   1
   0  13  17  165.87  170.17   1
   0  13  18  409.63  124.78   1
   0 -13 -18   76.00  190.24   1
   0  13  18  250.12  182.15   1
   0  13  19  236.99  132.80   1
   0 -13 -19   53.49  191.84   1
   0  13  19  181.62  211.48   1
   0  13  20  379.69  163.99   1
   0  14   016684.85 2468.76   1
   0  14   011265.07 2473.87   1
   0 -14   0 9793.22 2476.12   1
   0  14   1   62.69   53.85   1
   0  14   1   37.19   64.58   1
   0 -14  -1   97.11   82.95   1
   0  14   1   30.35   46.59   1
   0  14   1   22.13   57.29   1
   0  14   2  361.16   95.65   1
   0  14   2  300.78  108.20   1
   0 -14  -2  268.66  113.24   1
   0  14   2  312.41   93.67   1
   0  14   2  240.63   99.84   1
   0  14   3 7839.76 1515.21   1
   0  14   3 8177.92 1522.45   1
   0 -14  -3 8132.47 1527.18   1
   0 -14  -3 8067.68 1046.87   1
   0  14   3 8051.86 1515.83   1
   0  14   3 7089.94 1522.74   1
   0  14   4 8217.45 1534.55   1
   0 -14  -4 8563.88 1069.65   1
   0  14   4 8113.20 1536.93   1
   0  14   4 7022.89 1541.86   1
   0  14   5 7011.52 1357.25   1
   0 -14  -5 7174.51  986.37   1
   0  14   5 7018.90 1361.06   1
   0  14   6 9671.48 1750.92   1
   0  14   6 8570.94 1754.21   1
   0  14   7   42.43   66.96   1
   0 -14  -7   33.93  110.57   1
   0  14   7    6.41   53.40   1
   0  14   8 7043.19 1257.41   1
   0  14   8 5859.16 1261.24   1
   0  14   9   40.80   74.21   1
   0  14   9   36.92   70.27   1
   0  14  10   67.54   94.69   1
   0  14  10  164.32   95.97   1
   0  14  11 1533.61  311.70   1
   0  14  11 1313.45  322.38   1
   0  14  12 3420.05  679.75   1
   0  14  12 3430.94  693.14   1
   0  14  13  497.03  152.91   1
   0  14  13  536.12  190.53   1
   0  14  14 1371.57  338.43   1
   0  14  14 1879.00  392.04   1
   0  14  15  538.88  153.81   1
   0  14  15  502.45  244.29   1
   0  14  16  325.27  127.18   1
   0  14  16  336.98  197.75   1
   0  14  17 1134.86  284.55   1
   0  14  17 1293.35  334.71   1
   0  14  18  775.58  212.34   1
   0  14  18  781.05  273.95   1
   0  14  19  381.93  156.14   1
   0  15   0   13.07   41.03   1
   0  15   1 2145.57  416.24   1
   0  15   1 1887.63  416.73   1
   0  15   2 5051.12  980.37   1
   0  15   2 5019.31  981.43   1
   0  15   3 3340.66  612.09   1
   0  15   3 2770.07  612.14   1
   0  15   4 2853.63  528.60   1
   0 -15  -4 2412.99  495.30   1
   0  15   4 2512.32  527.84   1
   0  15   5 1993.13  355.85   1
   0 -15  -5 1295.41  390.09   1
   0  15   5 1660.25  355.82   1
   0  15   6  547.86  139.02   1
   0 -15  -6  340.03  226.97   1
   0  15   6  532.51  152.51   1
   0  15   7 4594.66  945.79   1
   0  15   7 5154.00  951.87   1
   0  15   8  494.85  153.18   1
   0  15   8  503.54  153.84   1
   0  15   9  260.40   99.02   1
   0  15   9  174.44  111.65   1
   0  15  10 1921.84  385.34   1
   0  15  10 1714.89  397.91   1
   0  15  11   63.32   76.38   1
   0  15  11  186.50  113.00   1
   0  15  12   77.07   81.12   1
   0  15  12  -60.02  110.94   1
   0  15  13  553.80  163.95   1
   0  15  13  710.96  198.11   1
   0  15  14  243.73   98.66   1
   0  15  14  142.74  165.29   1
   0  15  15  -22.88   77.38   1
   0  15  15   98.92  156.90   1
   0  15  16  951.99  223.97   1
   0  15  16  790.62  257.00   1
   0  15  17  637.58  183.34   1
   0  15  17  351.95  214.91   1
   0  15  18   84.84  106.92   1
   0  16   0  409.98  121.63   1
   0  16   1 3980.31  787.69   1
   0  16   1 4017.53  787.39   1
   0  16   2   91.10   63.36   1
   0  16   2   20.99   64.74   1
   0  16   3  123.26   79.98   1
   0  16   3  104.27   81.26   1
   0  16   4 1725.87  371.45   1
   0  16   4 1820.89  375.38   1
   0  16   5  211.00   83.64   1
   0  16   5   94.77   99.15   1
   0  16   6 1936.19  398.06   1
   0  16   6 1868.41  402.96   1
   0  16   7  527.14  137.22   1
   0  16   7  380.55  152.10   1
   0  16   8  -15.42   66.87   1
   0  16   8  -87.95   71.06   1
   0  16   9   26.17   73.46   1
   0  16   9   62.30   89.54   1
   0  16  10  118.03   80.47   1
   0  16  10  102.58  100.82   1
   0  16  11   37.98   69.18   1
   0  16  11  100.64  122.81   1
   0  16  12 1297.38  290.89   1
   0  16  12 1378.39  316.43   1
   0  16  13 1001.34  242.87   1
   0  16  13 1073.26  278.22   1
   0  16  14 2362.04  467.00   1
   0  16  14 2082.27  495.70   1
   0  16  15  326.06  125.56   1
   0  16  15  381.86  186.83   1
   0  16  16 3641.14  635.15   1
   0  16  16 2320.47  657.03   1
   0  16  17  796.18  229.65   1
   0  17   0    3.35   57.90   1
   0  17   1  768.61  189.12   1
   0  17   1  782.14  188.79   1
   0  17   2  837.84  182.82   1
   0  17   2  649.43  183.72   1
   0  17   3  833.66  201.09   1
   0  17   3  875.36  209.83   1
   0  17   4 1143.81  256.10   1
   0  17   4 1140.23  261.74   1
   0  17   5  164.31   83.44   1
   0  17   5  143.36   89.41   1
   0  17   6  857.89  203.61   1
   0  17   6  838.13  212.16   1
   0  17   7  147.03   89.68   1
   0  17   7  183.28  100.59   1
   0  17   8  415.34  123.52   1
   0  17   8  334.61  152.87   1
   0  17   9  129.12   84.90   1
   0  17   9  156.10  128.38   1
   0  17  10 2662.48  527.41   1
   0  17  10 2494.25  542.69   1
   0  17  11    1.84   67.17   1
   0  17  11  120.29   99.20   1
   0  17  12 1327.53  268.72   1
   0  17  12 1002.22  299.29   1
   0  17  13  109.02   76.58   1
   0  17  13   47.31  110.51   1
   0  17  14   37.13   92.23   1
   0  17  14   57.61  116.42   1
   0  17  15   37.47   80.55   1
   0  17  15   -3.37  126.14   1
   0  17  16  151.06  126.13   1
   0  18   0 9338.29 1786.21   1
   0  18   1 1569.47  326.37   1
   0  18   1 1466.50  329.37   1
   0  18   2  129.68   74.38   1
   0  18   2  138.41   77.92   1
   0  18   310380.73 2050.74   1
   0  18   311202.47 2054.62   1
   0  18   4 5191.26 1038.52   1
   0  18   4 5527.94 1044.88   1
   0  18   5   50.70   69.98   1
   0  18   5   53.06   90.99   1
   0  18   6 1223.77  307.43   1
   0  18   6 1650.92  319.00   1
   0  18   7  413.79  129.00   1
   0  18   7  403.74  141.45   1
   0  18   8 1058.13  215.86   1
   0 -18  -8  705.36  294.65   1
   0  18   8  951.31  227.83   1
   0  18   9   70.65   90.33   1
   0  18   9   92.18   95.20   1
   0  18  10   30.04   66.77   1
   0  18  11  217.54   81.39   1
   0  18  11   32.54  118.19   1
   0  18  12  653.41  169.08   1
   0  18  13  591.70  155.44   1
   0  18  13  238.38  167.61   1
   0  18  14 1062.31  250.82   1
   0  19   0  -48.14   71.81   1
   0  19   1 1074.07  232.02   1
   0  19   1  885.73  234.05   1
   0  19   2 1854.53  422.87   1
   0  19   2 2193.99  425.71   1
   0  19   3 3063.70  639.43   1
   0  19   3 3347.37  644.26   1
   0  19   4  450.64  138.09   1
   0  19   4  515.02  163.27   1
   0  19   5  164.84   82.64   1
   0  19   5  119.57  102.13   1
   0  19   6   87.09   66.46   1
   0  19   6 -134.67   90.65   1
   0  19   7  599.41  165.99   1
   0  19   7  670.28  182.86   1
   0  19   8  891.41  198.38   1
   0  19   8  701.71  213.50   1
   0  19   9  429.02  118.68   1
   0  19   9  261.45  152.22   1
   0  19  10  279.14   97.32   1
   0  19  10  213.59  122.59   1
   0  19  11   35.53   64.92   1
   0  19  12   65.64   91.90   1
   0  20   0  345.30  133.79   1
   0  20   1   -2.72   72.66   1
   0  20   1  -15.67   77.68   1
   0  20   2  405.26  139.35   1
   0  20   2  353.90  132.35   1
   0  20   3  424.45  129.82   1
   0  20   3  347.66  149.62   1
   0  20   4  289.52  127.85   1
   0  20   4  362.25  130.71   1
   0  20   5  986.32  225.78   1
   0  20   5  906.37  234.78   1
   0  20   6 1182.79  242.01   1
   0  20   6  809.14  247.59   1
   0  20   7  109.16   90.00   1
   0  20   7   32.18  119.69   1
   0  20   8  714.71  178.02   1
   0  20   8  627.64  206.47   1
   0  20   9   20.19   94.76   1
   0  21   0   94.87   84.49   1
   0  21   1   11.18   84.55   1
   0  21   1  136.07  100.80   1
   0  21   2 1026.45  236.76   1
   0  21   2  883.16  232.13   1
   0  21   3  255.58  107.30   1
   0  21   3  246.87  114.15   1
   0  21   4  624.39  169.00   1
   0  21   4  520.62  170.31   1
   0  21   5  210.03  108.68   1
   1   0   0    0.45   35.27   1
   1   0   0    0.44   18.51   1
  -1   0   0   36.09   44.53   1
  -1   0   0   -3.34   20.48   1
   1   0   1  192.26   98.23   1
  -1   0  -1  170.24  100.03   1
  -1   0  -1  156.77   57.93   1
   1   0  -1  157.68   98.20   1
   1   0  -1  189.61   60.44   1
  -1   0   1  162.26   97.30   1
  -1   0   1  195.81   61.65   1
   1   0   232063.61 3348.19   1
   1   0   232227.76 5933.23   1
  -1   0  -232247.70 3362.26   1
  -1   0  -230660.59 5934.06   1
   1   0  -232133.55 3334.79   1
   1   0  -230207.55 5930.00   1
  -1   0   232014.84 3322.66   1
  -1   0   230848.13 5930.15   1
   1   0   312230.07 1420.68   1
   1   0   313066.24 2293.98   1
  -1   0  -310111.68 1435.99   1
  -1   0  -312313.91 2292.53   1
   1   0  -311981.52 1386.86   1
   1   0  -312599.04 2292.20   1
  -1   0   312333.42 2290.68   1
   1   0   4 7382.52  979.31   1
   1   0   4 8227.73 1453.06   1
  -1   0  -4 7432.12  978.69   1
  -1   0  -4 7141.19 1451.37   1
   1   0  -4 7824.98 1450.60   1
  -1   0   4 7552.13 1449.48   1
   1   0   5  276.93  140.72   1
  -1   0  -5  320.99   94.84   1
   1   0  -5  342.69  101.63   1
  -1   0   5  372.63   96.13   1
   1   0   6 6024.62  876.40   1
  -1   0  -6 6527.92 1256.46   1
   1   0  -6 6519.87 1256.69   1
  -1   0   6 7051.50 1255.49   1
   1   0   711945.34 1405.10   1
   1   0   710698.77 2216.71   1
  -1   0  -711466.29 2216.42   1
   1   0  -711657.30 2216.25   1
  -1   0   712602.63 2216.32   1
   1   0   8 3013.22  487.81   1
   1   0   8 2516.19  567.14   1
  -1   0  -8 2698.36  566.74   1
   1   0  -8 2955.35  567.86   1
  -1   0   8 3040.49  567.20   1
   1   0   9   97.05   84.72   1
   1   0   9   57.20   65.00   1
  -1   0  -9   81.42   55.59   1
   1   0  -9  154.70   73.81   1
  -1   0   9  120.51   72.39   1
   1   0  1015237.17 1760.32   1
   1   0  1015109.07 2873.84   1
  -1   0 -1014169.12 2871.83   1
   1   0 -1015741.60 2873.56   1
  -1   0  1015673.50 2872.13   1
   1   0  11   94.35   82.21   1
   1   0  11  105.84   83.53   1
  -1   0 -11   52.65   56.46   1
   1   0 -11  149.78   77.72   1
  -1   0  11   57.08   63.04   1
   1   0  12  842.83  228.31   1
   1   0  12  798.24  195.36   1
  -1   0 -12  586.41  182.83   1
   1   0 -12  882.41  193.29   1
  -1   0  12  818.90  185.91   1
   1   0  13  177.59  130.47   1
   1   0  13  175.98  111.10   1
  -1   0 -13  193.96   87.29   1
   1   0 -13  510.91  118.71   1
  -1   0  13  235.91   90.71   1
   1   0  14   10.71   70.99   1
   1   0  14   54.93   87.38   1
  -1   0 -14   13.06   51.70   1
   1   0 -14   16.81   96.38   1
  -1   0  14   88.96   63.78   1
   1   0  15 1380.99  330.84   1
   1   0  15 1879.00  320.62   1
  -1   0 -15 1043.02  306.14   1
   1   0 -15 2016.23  324.43   1
  -1   0  15 1044.74  305.92   1
   1   0  16 3224.78  525.07   1
   1   0  16 4125.26  594.46   1
  -1   0 -16 2214.11  584.96   1
   1   0 -16 4195.71  597.20   1
  -1   0  16 1528.57  583.05   1
   1   0  17  763.34  229.33   1
   1   0 -17 1140.27  237.90   1
   1   0  18  860.19  212.37   1
   1   0 -18  723.17  215.55   1
   1   0  19 1454.36  310.87   1
   1   0 -19 1197.88  314.00   1
   1   0  20  655.03  189.49   1
   1   0 -20  582.37  189.86   1
   1   0  21  429.70  176.39   1
   1   0 -21  409.31  161.59   1
   1   0  22  340.96  179.37   1
   1   0 -22  366.65  159.04   1
   1   0  23  100.78  127.08   1
   1   0 -23   97.17  145.19   1
   1   0  24  306.24  207.05   1
   1   0 -24  321.80  211.29   1
   1   0  25  147.35  189.36   1
   1   0 -25  125.34  161.91   1
   1   0 -25   -8.30  189.42   1
   1   1   013919.43 1612.62   1
   1   1   015233.31 2696.80   1
   1   1   015913.48 2694.59   1
  -1  -1   014513.30 1608.31   1
  -1   1   012522.71 1608.36   1
   1  -1   013956.66 1625.60   1
   1   1   113447.92 1549.08   1
   1   1   113343.61 2567.43   1
  -1  -1  -111695.95 1554.20   1
  -1  -1  -113940.13 2566.23   1
   1  -1  -114474.89 1546.00   1
   1  -1  -114521.82 2564.14   1
  -1   1   113397.96 1530.11   1
  -1   1   113873.29 2564.25   1
  -1   1   113683.03 2563.44   1
  -1   1  -113467.46 1544.94   1
  -1   1  -114785.30 2565.42   1
   1  -1   112011.14 1547.31   1
   1  -1   114477.97 2565.31   1
  -1  -1   113018.83 1559.00   1
   1   1  -113672.57 1553.76   1
   1   1   219679.99 2100.85   1
   1   1   220411.25 3589.41   1
  -1  -1  -216140.33 2111.96   1
  -1  -1  -218365.80 3588.83   1
   1  -1  -217604.74 2071.98   1
   1  -1  -219679.22 3585.77   1
  -1   1   220681.44 2088.38   1
  -1   1   218676.22 3585.49   1
  -1   1  -217765.36 2076.04   1
  -1   1  -220372.16 3587.72   1
   1  -1   219706.85 2092.56   1
   1  -1   219715.54 3587.27   1
  -1  -1   220122.84 2125.85   1
  -1  -1   218106.78 3587.42   1
   1   1  -219049.88 2103.97   1
   1   1   338346.30 4095.69   1
   1   1   340930.81 7336.76   1
  -1  -1  -337214.15 4123.04   1
  -1  -1  -340035.97 7336.00   1
   1  -1  -339925.58 4064.02   1
   1  -1  -339069.41 7334.09   1
  -1   1   340213.29 7333.86   1
  -1   1  -337493.36 4087.27   1
  -1   1  -341049.65 7335.50   1
   1  -1   336536.82 4061.06   1
  -1  -1   337992.16 4118.77   1
  -1  -1   340613.44 7336.43   1
   1   1  -340706.74 4107.77   1
   1   1  -338092.50 7334.46   1
   1   1   4 9079.85 1184.82   1
   1   1   410172.98 1843.54   1
  -1  -1  -4 9863.90 1195.08   1
  -1  -1  -4 9383.66 1842.25   1
   1  -1  -4 9604.93 1840.82   1
  -1   1   4 9854.44 1840.02   1
  -1   1  -410185.72 1841.43   1
   1  -1   4 9696.41 1840.42   1
  -1  -1   4 9615.84 1184.94   1
  -1  -1   410057.59 1841.85   1
   1   1  -4 9446.49 1194.96   1
   1   1  -4 9249.77 1840.76   1
   1   1   5 2354.94  428.09   1
   1   1   5 2339.80  478.64   1
  -1  -1  -5 2246.50  475.95   1
   1  -1  -5 2337.13  477.90   1
  -1   1   5 2409.78  475.33   1
  -1   1  -5 2412.97  476.19   1
   1  -1   5 2606.34  401.51   1
   1  -1   5 2391.07  476.06   1
  -1  -1   5 2229.59  476.24   1
   1   1  -5 2488.58  425.89   1
   1   1  -5 2222.65  475.80   1
   1   1   6 8387.48 1178.54   1
   1   1   6 9964.49 1811.54   1
  -1  -1  -6 9400.99 1809.53   1
   1  -1  -610423.49 1809.91   1
  -1   1   6 9643.34 1807.86   1
  -1   1  -6 9700.76 1808.59   1
   1  -1   6 9359.80 1808.11   1
  -1  -1   6 9413.02 1808.89   1
   1   1  -6 9203.05 1809.14   1
   1   1   7  565.33  200.24   1
   1   1   7  639.37  158.58   1
  -1  -1  -7  770.74  156.30   1
   1  -1  -7  586.48  161.43   1
  -1   1   7  724.15  155.94   1
  -1   1  -7  802.51  158.29   1
   1  -1   7  590.64  158.84   1
  -1  -1   7  572.55  153.38   1
   1   1  -7  534.42  159.51   1
   1   1   8  696.82  203.93   1
   1   1   8  563.70  159.27   1
  -1  -1  -8  712.50  156.32   1
   1  -1  -8  610.60  161.99   1
  -1   1   8  749.83  159.14   1
  -1   1  -8  558.22  156.78   1
   1  -1   8  634.69  159.89   1
  -1  -1   8  586.69  155.32   1
   1   1  -8  691.39  202.84   1
   1   1  -8  612.59  157.20   1
   1   1   9  858.71  236.88   1
   1   1   9  740.21  196.91   1
  -1  -1  -9  856.60  196.43   1
   1  -1  -9 1025.85  200.27   1
  -1   1   9  930.67  196.55   1
  -1   1  -9  897.25  195.36   1
   1  -1   9  887.82  198.14   1
  -1  -1   9  745.63  195.71   1
   1   1  -9  851.87  234.73   1
   1   1  -9  646.73  195.67   1
   1   1  10  172.59  110.08   1
   1   1  10  157.40   78.40   1
  -1  -1 -10  133.75   71.75   1
   1  -1 -10  220.81   87.74   1
  -1   1  10  182.49   77.89   1
  -1   1 -10  160.71   74.54   1
   1  -1  10  181.64   85.00   1
  -1  -1  10  173.00   79.45   1
   1   1 -10  177.37  106.27   1
   1   1  11 1088.76  279.48   1
   1   1  11 1145.41  256.22   1
  -1  -1 -11 1013.48  248.08   1
   1  -1 -11 1407.49  255.69   1
  -1   1  11 1299.37  253.09   1
  -1   1 -11 1056.73  248.36   1
   1  -1  11 1270.53  253.57   1
  -1  -1  11  958.34  247.60   1
   1   1 -11 1170.84  277.77   1
   1   1 -11  921.34  251.32   1
   1   1  12 3664.52  600.21   1
   1   1  12 3943.10  748.85   1
  -1  -1 -12 3156.82  744.56   1
   1  -1 -12 4247.80  751.83   1
  -1   1  12 4161.90  746.53   1
  -1   1 -12 3803.99  744.88   1
   1  -1  12 4110.26  748.20   1
  -1  -1  12 3280.65  743.37   1
   1   1 -12 3819.71  595.97   1
   1   1 -12 3822.56  748.68   1
   1   1  13 4238.60  658.92   1
   1   1  13 4730.74  846.08   1
  -1  -1 -13 3902.82  839.43   1
   1  -1 -13 5108.84  846.36   1
  -1   1  13 4330.20  840.02   1
  -1   1 -13 3622.78  838.43   1
   1  -1  13 4691.97  844.35   1
  -1  -1  13 3512.07  838.40   1
   1   1 -13 4529.65  655.08   1
   1   1 -13 4609.10  843.52   1
   1   1  14 3961.91  579.31   1
   1   1  14 4066.71  700.15   1
  -1  -1 -14 2905.03  693.82   1
   1  -1 -14 4380.48  703.18   1
  -1   1  14 3054.40  694.16   1
  -1   1 -14 3103.33  693.02   1
   1  -1  14 4399.89  700.57   1
  -1  -1  14 2760.67  692.56   1
   1   1 -14 3351.66  573.09   1
   1   1 -14 3629.43  699.29   1
   1   1  15 1303.90  338.82   1
   1   1  15 1849.17  325.95   1
  -1  -1 -15 1134.69  318.27   1
   1  -1 -15 2174.59  336.69   1
  -1   1  15 1367.88  320.87   1
  -1   1 -15 1105.61  315.29   1
   1  -1  15 1855.83  326.98   1
  -1  -1  15 1019.75  314.94   1
   1   1 -15 1619.56  343.14   1
   1   1 -15 1809.95  325.41   1
   1   1  16  767.18  223.57   1
   1   1  16  900.44  169.84   1
  -1  -1 -16  373.49  153.63   1
   1  -1 -16  794.51  178.27   1
  -1   1  16  272.70  157.34   1
  -1   1 -16  336.58  154.02   1
   1  -1  16  923.15  172.72   1
  -1  -1  16  427.07  160.72   1
   1   1 -16  956.10  169.88   1
   1   1  17 4673.32 1056.13   1
   1  -1 -17 5198.73 1062.17   1
   1  -1  17 6958.36 1060.98   1
   1   1 -17 4836.47 1057.09   1
   1   1  18 4496.44  840.40   1
   1  -1 -18 3728.80  845.53   1
   1  -1  18 4491.04  842.76   1
   1   1 -18 4112.51  841.28   1
   1   1  19 4192.10  835.52   1
   1  -1 -19 3981.67  844.89   1
   1  -1  19 4662.09  840.00   1
   1   1 -19 3913.28  837.47   1
   1   1  20 1302.20  298.11   1
   1  -1 -20 1035.38  306.61   1
   1  -1  20 1350.33  304.78   1
   1   1 -20 1285.92  301.24   1
   1   1  21 1748.06  386.33   1
   1  -1 -21 1991.47  400.23   1
   1  -1  21 1436.92  391.82   1
   1   1 -21 1710.60  390.21   1
   1   1  22 2606.90  561.73   1
   1  -1 -22 3168.56  576.75   1
   1  -1  22 2656.12  568.85   1
   1   1 -22 2216.08  566.84   1
   1   1  23   45.33  116.19   1
   1  -1 -23   46.43  138.67   1
   1  -1  23 -102.87  117.34   1
   1   1 -23   61.45  201.21   1
   1   1  24  281.67  161.31   1
   1  -1 -24  309.14  210.39   1
   1  -1  24  238.26  161.67   1
   1  -1  24  301.54  194.33   1
   1   1 -24 -102.16  182.44   1
   1   1  25   19.29  182.76   1
   1  -1 -25  186.81  163.08   1
   1  -1 -25  355.89  241.18   1
   1  -1  25  187.58  199.52   1
   1   2   0 4638.93  629.09   1
   1   2   0 4431.66  868.32   1
   1   2   0 4633.65  866.23   1
  -1  -2   0 4458.04  635.57   1
  -1  -2   0 4256.94  868.26   1
  -1   2   0 4405.74  634.72   1
   1  -2   0 4476.15  636.81   1
   1   2   136877.74 4755.85   1
   1   2   149601.92 8591.32   1
  -1  -2  -140214.14 4755.19   1
  -1  -2  -154522.15 8590.17   1
   1  -2  -133407.04 4750.88   1
   1  -2  -141854.42 8586.65   1
  -1   2   136411.29 4728.42   1
  -1   2   140261.04 8588.41   1
  -1   2   134127.53 8587.39   1
  -1   2  -143071.73 8591.14   1
   1  -2   143032.56 4758.30   1
   1  -2   147584.74 8589.74   1
  -1  -2   151047.61 4767.40   1
   1   2  -157702.04 4756.43   1
   1   2   243181.76 5151.92   1
   1   2   255892.22 9335.21   1
  -1  -2  -251797.76 5157.23   1
  -1  -2  -254323.93 9334.99   1
   1  -2  -242342.58 5122.15   1
   1  -2  -254636.84 9330.54   1
  -1   2   227435.18 9331.24   1
  -1   2   251675.13 9330.61   1
  -1   2  -251614.27 5124.77   1
   1  -2   255243.37 5150.85   1
   1  -2   254473.85 9333.11   1
  -1  -2   256136.85 5181.78   1
   1   2  -252259.46 5155.99   1
   1   2   338944.92 5268.04   1
   1   2   354773.17 9555.13   1
  -1  -2  -353898.14 5299.94   1
  -1  -2  -352957.40 9555.24   1
   1  -2  -353578.72 5247.29   1
   1  -2  -350175.41 9552.40   1
  -1   2   351185.79 9551.26   1
  -1   2  -349910.37 5243.20   1
  -1   2  -354638.14 9554.45   1
   1  -2   351430.48 5262.74   1
   1  -2   352510.91 9553.75   1
  -1  -2   352348.30 5299.27   1
   1   2  -349161.22 5287.85   1
   1   2  -349680.28 9552.73   1
   1   2   479934.58 7764.16   1
   1   2   492394.2114250.67   1
  -1  -2  -470335.38 7785.89   1
  -1  -2  -478618.3914249.42   1
   1  -2  -477831.1714247.60   1
  -1   2   469165.6114247.54   1
  -1   2  -495895.4814250.49   1
   1  -2   459254.30 7722.63   1
   1  -2   486107.3714248.81   1
  -1  -2   478676.11 7764.03   1
   1   2  -471865.20 7786.33   1
   1   2  -461510.7014247.91   1
   1   2   5 6409.85  858.02   1
   1   2   5 6623.18 1229.34   1
  -1  -2  -5 5910.01 1228.52   1
   1  -2  -5 6260.22 1226.84   1
  -1   2   5 6471.36 1226.16   1
  -1   2  -5 7176.44 1228.80   1
   1  -2   5 6331.53  816.30   1
   1  -2   5 6294.53 1227.65   1
  -1  -2   5 6522.87 1226.39   1
   1   2  -5 5977.08 1227.04   1
   1   2   6 5105.97  839.16   1
   1   2   6 6149.36 1186.58   1
  -1  -2  -6 5880.80 1185.36   1
   1  -2  -6 6283.20 1184.96   1
  -1   2   6 6377.48 1184.62   1
  -1   2  -6 7048.18 1186.56   1
   1  -2   6 6638.49  804.21   1
   1  -2   6 5695.60 1186.04   1
  -1  -2   6 6258.61 1184.82   1
   1   2  -6 6266.91  839.52   1
   1   2  -6 5921.83 1184.99   1
   1   2   710981.87 1366.07   1
   1   2   711718.73 2149.38   1
  -1  -2  -711562.84 2147.75   1
   1  -2  -711238.39 2148.36   1
  -1   2   711494.69 2146.77   1
  -1   2  -711785.17 2148.93   1
   1  -2   711619.55 2148.58   1
  -1  -2   711196.50 2147.72   1
   1   2  -710706.52 1366.72   1
   1   2  -710786.55 2148.03   1
   1   2   8 3573.04  737.26   1
  -1  -2  -8 3811.75  734.91   1
   1  -2  -8 3739.09  737.59   1
  -1   2   8 4089.97  734.75   1
  -1   2  -8 3504.75  735.38   1
   1  -2   8 3754.50  736.63   1
  -1  -2   8 3659.40  736.05   1
   1   2  -8 3927.93  586.07   1
   1   2  -8 3670.64  735.57   1
   1   2   9 6001.07  852.96   1
   1   2   9 6027.59 1193.87   1
  -1  -2  -9 6318.02 1193.26   1
   1  -2  -9 6572.95 1196.13   1
  -1   2   9 6169.51 1193.92   1
  -1   2  -9 6289.26 1193.22   1
   1  -2   9 6165.91 1194.26   1
  -1  -2   9 6255.84 1193.58   1
   1   2  -9 6128.65  845.08   1
   1   2  -9 6063.88 1193.91   1
   1   2  1028758.62 5372.39   1
  -1  -2 -1028179.71 5371.50   1
   1  -2 -1029806.76 5374.28   1
  -1   2  1029798.82 5372.52   1
  -1   2 -1028237.09 5370.77   1
   1  -2  1029545.81 5372.39   1
  -1  -2  1026092.19 5371.58   1
   1   2 -1028458.38 3087.64   1
   1   2 -1028291.85 5372.27   1
   1   2  11 5554.94  745.92   1
   1   2  11 4826.72  996.56   1
  -1  -2 -11 5165.59  993.80   1
   1  -2 -11 5787.63 1000.49   1
  -1   2  11 5068.49  995.29   1
  -1   2 -11 4953.50  993.01   1
   1  -2  11 5545.88  996.06   1
  -1  -2  11 4434.64  992.92   1
   1   2 -11 4922.01  735.05   1
   1   2 -11 5140.95  995.78   1
   1   2  12 6848.56  905.69   1
   1   2  12 6663.87 1276.82   1
  -1  -2 -12 6383.38 1273.33   1
   1  -2 -12 7934.65 1281.16   1
  -1   2  12 6222.10 1275.89   1
  -1   2 -12 6108.08 1272.20   1
   1  -2  12 7544.66 1277.34   1
  -1  -2  12 5927.97 1272.75   1
   1   2 -12 6463.36  894.58   1
   1   2 -12 6444.50 1276.04   1
   1   2  13 3703.47  576.96   1
   1   2  13 3693.81  697.43   1
  -1  -2 -13 3078.81  691.76   1
   1  -2 -13 4075.88  700.95   1
  -1   2  13 3851.23  695.37   1
  -1   2 -13 3126.21  691.10   1
   1  -2  13 3722.55  697.08   1
  -1  -2  13 2741.97  690.71   1
   1   2 -13 3589.92  568.73   1
   1   2 -13 3799.55  696.71   1
   1   2  14 1951.08  370.81   1
   1   2  14 1767.95  367.39   1
  -1  -2 -14 1566.47  359.44   1
   1  -2 -14 2250.32  373.40   1
  -1   2  14 1781.04  366.29   1
  -1   2 -14 1221.08  358.04   1
   1  -2  14 2050.14  368.20   1
  -1  -2  14 1300.81  358.39   1
   1   2 -14 1615.92  362.85   1
   1   2 -14 2025.72  367.35   1
   1   2  15  250.62  151.62   1
   1   2  15  348.70  119.99   1
  -1  -2 -15  280.15  102.42   1
   1  -2 -15  479.53  129.76   1
  -1   2  15  252.44  108.19   1
  -1   2 -15  197.27  106.98   1
   1  -2  15  421.94  121.27   1
  -1  -2  15  224.84  100.50   1
   1   2 -15  398.19  162.28   1
   1   2 -15  462.62  119.19   1
   1   2  16 5240.88  738.77   1
   1   2  16 5688.71  944.74   1
  -1  -2 -16 3120.60  935.84   1
   1  -2 -16 6705.44  952.14   1
   1  -2  16 5886.38  945.31   1
  -1  -2  16 3002.22  935.51   1
   1   2 -16 5334.88  947.79   1
   1   2  17 4785.25 1068.25   1
   1  -2 -17 6110.77 1077.18   1
   1  -2  17 6504.52 1071.78   1
   1   2 -17 4559.72 1071.52   1
   1   2  18 9441.55 1901.37   1
   1  -2 -1810770.96 1910.88   1
   1  -2  1810676.85 1904.00   1
   1   2 -18 8885.65 1906.32   1
   1   2  19 2777.08  580.28   1
   1  -2 -19 3135.70  591.37   1
   1  -2  19 3166.65  584.20   1
   1   2 -19 2168.51  583.71   1
   1   2  20  179.26  123.78   1
   1  -2 -20  270.39  139.21   1
   1  -2  20  193.20  125.04   1
   1   2 -20  152.06  119.03   1
   1   2  21 1028.52  255.96   1
   1  -2 -21  961.68  272.14   1
   1  -2  21 1088.40  261.73   1
   1   2 -21  884.14  270.98   1
   1   2  22 2107.74  479.82   1
   1  -2 -22 2479.51  497.53   1
   1  -2  22 2213.22  488.43   1
   1   2 -22 2124.38  500.64   1
   1   2  23  636.34  207.71   1
   1  -2 -23  622.46  211.06   1
   1  -2  23  489.63  220.26   1
   1  -2  23  528.78  192.57   1
   1   2 -23  519.61  210.83   1
   1   2  24  100.25  137.14   1
   1  -2 -24  362.17  221.77   1
   1  -2  24  172.05  145.27   1
   1  -2  24   15.06  184.58   1
   1   2 -24  119.15  194.96   1
   1   2  25  107.57  169.36   1
   1  -2 -25  222.11  238.65   1
   1  -2  25  148.45  202.88   1
   1   3   050121.30 5387.18   1
   1   3   056108.71 9837.88   1
   1   3   038456.33 9834.39   1
  -1  -3   058623.11 5418.72   1
  -1  -3   056757.65 9838.05   1
  -1   3   059780.89 5423.98   1
   1  -3   046812.50 5419.91   1
   1  -3   055839.68 9838.57   1
   1   3   1  676.23  192.17   1
   1   3   1  760.04  166.42   1
  -1  -3  -1  655.96  201.05   1
  -1  -3  -1  738.80  165.23   1
   1  -3  -1  624.23  190.72   1
   1  -3  -1  782.62  165.73   1
   1  -3  -1  840.35  164.49   1
  -1   3   1  781.45  168.21   1
  -1   3   1  830.17  166.36   1
  -1   3  -1  628.78  198.69   1
  -1   3  -1  611.20  163.97   1
   1  -3   1  740.18  199.40   1
   1  -3   1  776.34  166.36   1
  -1  -3   1  813.42  208.35   1
  -1  -3   1  571.50  162.97   1
  -1  -3   1  704.74  160.81   1
   1   3  -1  635.98  199.60   1
   1   3  -1  653.61  161.85   1
   1   3   2 9924.41 1197.82   1
   1   3   211338.20 1925.38   1
  -1  -3  -2 8051.45 1216.46   1
  -1  -3  -210651.97 1924.25   1
   1  -3  -210392.83 1188.59   1
   1  -3  -210917.13 1921.82   1
  -1   3   210541.49 1922.28   1
  -1   3   211477.66 1922.11   1
  -1   3  -210255.90 1204.60   1
  -1   3  -210301.01 1922.22   1
   1  -3   210038.86 1200.10   1
   1  -3   211181.56 1924.45   1
  -1  -3   210999.55 1236.31   1
  -1  -3   2 8090.09 1923.50   1
  -1  -3   210297.70 1920.12   1
   1   3  -210172.38 1220.01   1
   1   3  -2 7820.39 1918.54   1
   1   3   370848.56 7325.55   1
   1   3   355390.1613445.53   1
  -1  -3  -366481.73 7360.83   1
  -1  -3  -367485.3413444.31   1
   1  -3  -379687.05 7323.57   1
   1  -3  -399999.0013442.07   1
  -1   3   355725.4013442.38   1
  -1   3   353036.1113442.20   1
  -1   3  -381088.16 7303.19   1
  -1   3  -388757.9013445.54   1
   1  -3   369039.82 7316.44   1
   1  -3   388638.4013445.28   1
  -1  -3   371365.11 7354.91   1
  -1  -3   351394.1513441.42   1
   1   3  -385873.35 7353.91   1
   1   3  -361224.5113443.03   1
   1   3   467255.30 6787.70   1
   1   3   468447.3612418.34   1
  -1  -3  -470393.4812419.71   1
   1  -3  -469504.6612417.91   1
  -1   3   467827.6312415.91   1
  -1   3  -472083.0712418.97   1
   1  -3   456285.20 6773.82   1
   1  -3   468584.6412417.84   1
  -1  -3   456998.4712415.72   1
   1   3  -472942.73 6818.44   1
   1   3  -462700.9412416.05   1
   1   3   547598.28 5019.52   1
   1   3   548768.54 9052.98   1
  -1  -3  -548031.84 9051.87   1
   1  -3  -547025.57 9049.68   1
  -1   3   549312.78 9050.53   1
  -1   3  -550871.30 9052.56   1
   1  -3   546746.16 4974.51   1
   1  -3   549763.18 9052.28   1
  -1  -3   546386.84 9050.40   1
   1   3  -550788.88 5034.18   1
   1   3  -546754.59 9050.23   1
   1   3   617159.04 1964.01   1
   1   3   616742.65 3266.28   1
  -1  -3  -618414.92 3266.05   1
   1  -3  -617229.74 3264.77   1
  -1   3   617943.33 3263.80   1
  -1   3  -617227.52 3265.90   1
   1  -3   617067.68 1907.84   1
   1  -3   617206.33 3265.94   1
  -1  -3   616070.26 3264.43   1
   1   3  -618361.05 1965.27   1
   1   3  -616927.93 3265.38   1
   1   3   7 2460.81  436.12   1
   1   3   7 2503.45  484.92   1
  -1  -3  -7 2482.53  483.89   1
   1  -3  -7 2385.79  484.78   1
  -1   3   7 2593.94  483.24   1
  -1   3  -7 2390.81  483.84   1
   1  -3   7 2405.78  403.70   1
   1  -3   7 2268.76  485.04   1
  -1  -3   7 2184.24  483.37   1
   1   3  -7 2427.41  435.04   1
   1   3  -7 2316.35  483.90   1
   1   3   8 1421.77  310.50   1
   1   3   8 1388.09  295.32   1
  -1  -3  -8 1347.91  293.46   1
   1  -3  -8 1430.69  295.40   1
  -1   3   8 1381.70  294.79   1
  -1   3  -8 1353.28  294.39   1
   1  -3   8 1301.37  294.12   1
   1  -3   8 1486.09  296.43   1
  -1  -3   8 1457.75  293.63   1
   1   3  -8 1238.53  296.03   1
   1   3   9 2650.84  462.01   1
   1   3   9 2899.68  522.42   1
  -1  -3  -9 2664.22  519.61   1
   1  -3  -9 2626.22  522.49   1
  -1   3   9 2585.10  519.54   1
  -1   3  -9 2420.37  519.57   1
   1  -3   9 2551.87  522.59   1
  -1  -3   9 2731.34  520.77   1
   1   3  -9 2606.05  458.34   1
   1   3  -9 2186.03  521.33   1
   1   3  1010430.98 1276.08   1
   1   3  1010284.93 1958.47   1
  -1  -3 -1010333.52 1957.33   1
   1  -3 -1010631.14 1960.61   1
  -1   3  1010660.24 1958.50   1
  -1   3 -10 9981.54 1957.52   1
   1  -3  1010723.26 1960.29   1
  -1  -3  1010135.33 1957.36   1
   1   3 -10 9690.98 1265.07   1
   1   3 -1010050.69 1960.10   1
   1   3  11   80.92   73.74   1
   1   3  11   94.79   82.08   1
  -1  -3 -11    1.57   51.30   1
   1  -3 -11  102.89   75.58   1
  -1   3  11   62.03   64.85   1
  -1   3 -11   84.26   51.29   1
   1  -3  11   15.02   87.01   1
  -1  -3  11   58.09   54.75   1
   1   3 -11   54.73   75.51   1
   1   3 -11   10.93   64.51   1
   1   3  12 2436.92  447.13   1
   1   3  12 2752.33  485.92   1
  -1  -3 -12 2071.68  480.18   1
   1  -3 -12 2753.43  488.77   1
  -1   3  12 2350.02  484.80   1
  -1   3 -12 2159.94  480.71   1
   1  -3  12 2485.84  486.24   1
  -1  -3  12 2098.40  481.23   1
   1   3 -12 2432.03  438.30   1
   1   3 -12 2365.17  486.48   1
   1   3  13   46.08   85.73   1
   1   3  13   43.81   72.85   1
  -1  -3 -13   96.98   56.31   1
   1  -3 -13   90.34   85.70   1
  -1   3  13   82.92   67.87   1
  -1   3 -13   56.11   56.89   1
   1  -3  13  116.06   81.20   1
  -1  -3  13   46.47   56.58   1
   1   3 -13   90.77   87.08   1
   1   3 -13  123.94   76.15   1
   1   3  14 2687.05  441.22   1
   1   3  14 2513.89  464.75   1
  -1  -3 -14 1905.14  454.04   1
   1  -3 -14 2816.21  467.19   1
  -1   3  14 2259.56  459.71   1
  -1   3 -14 1639.98  454.27   1
   1  -3  14 2407.98  462.56   1
  -1  -3  14 1563.84  453.85   1
   1   3 -14 2382.00  429.41   1
   1   3 -14 2591.28  467.68   1
   1   3  15 1485.91  315.56   1
   1   3  15 1331.02  276.94   1
  -1  -3 -15  933.20  266.42   1
   1  -3 -15 1651.61  284.26   1
  -1   3  15 1104.77  273.33   1
  -1   3 -15  983.68  267.48   1
   1  -3  15 1353.82  278.13   1
  -1  -3  15  835.24  264.39   1
   1   3 -15 1300.10  307.85   1
   1   3 -15 1553.56  281.10   1
   1   3  16  656.89  254.25   1
   1   3  16  943.43  208.97   1
   1  -3 -16 1216.05  217.21   1
   1  -3  16  885.11  208.43   1
  -1  -3  16  471.58  197.02   1
   1   3 -16  950.77  213.20   1
   1   3  17 1114.08  274.03   1
   1  -3 -17 1268.79  286.39   1
   1  -3  17 1337.15  280.12   1
   1   3 -17 1011.98  282.23   1
   1   3  18  473.20  172.95   1
   1  -3 -18  746.89  187.46   1
   1  -3  18  675.89  180.07   1
   1   3 -18  466.19  185.28   1
   1   3  19  384.23  140.64   1
   1  -3 -19  363.91  157.45   1
   1  -3  19  318.80  150.32   1
   1   3 -19  455.73  150.80   1
   1   3  20  118.45  105.95   1
   1  -3 -20  164.96  122.64   1
   1  -3  20   19.88  116.39   1
   1   3 -20   49.47  121.99   1
   1   3  21 3530.96  743.85   1
   1  -3 -21 3735.37  757.91   1
   1  -3  21 4034.29  604.68   1
   1  -3  21 3676.72  744.93   1
   1   3 -21 2987.76  754.76   1
   1   3  22  -50.44  106.48   1
   1  -3 -22   55.00  124.92   1
   1  -3  22  -39.16   96.43   1
   1  -3  22 -118.75  109.20   1
   1   3 -22  -51.35  125.51   1
   1   3  23 3243.76  598.75   1
   1  -3 -23 3239.61  621.13   1
   1  -3  23 3187.35  514.95   1
   1  -3  23 3611.23  609.31   1
   1   3 -23  -11.41  608.50   1
   1   3  24  568.67  182.64   1
   1  -3 -24  616.11  231.77   1
   1  -3  24  439.03  213.18   1
   1  -3  24  699.56  217.16   1
   1   3 -24 -145.14  199.69   1
   1  -3 -25 1110.05  335.24   1
   1  -3  25 1116.15  335.28   1
   1   4   0  509.15  148.35   1
   1   4   0  459.40  117.17   1
   1   4   0  471.66  114.21   1
  -1  -4   0  419.19  150.76   1
  -1  -4   0  498.30  116.50   1
  -1   4   0  426.27  156.20   1
  -1   4   0  366.45  112.69   1
   1  -4   0  448.98  157.68   1
   1  -4   0  397.21  114.38   1
   1   4   1 5543.24  746.69   1
   1   4   1 6130.99 1114.90   1
  -1  -4  -1 5670.23  777.57   1
  -1  -4  -1 6288.43 1114.14   1
   1  -4  -1 5623.70  749.43   1
   1  -4  -1 6030.28 1114.19   1
  -1   4   1 6059.07 1113.50   1
  -1   4   1 6522.87 1112.75   1
  -1   4  -1 5472.08  769.66   1
  -1   4  -1 5148.99 1113.62   1
   1  -4   1 6156.11  775.88   1
   1  -4   1 5905.87 1114.09   1
  -1  -4   1 6347.62  797.56   1
  -1  -4   1 5154.58 1112.34   1
  -1  -4   1 5042.00 1111.46   1
   1   4  -1 5632.03  774.32   1
   1   4   2 3093.14  467.97   1
   1   4   2 2888.36  590.07   1
  -1  -4  -2 2668.63  478.42   1
  -1  -4  -2 2983.61  589.22   1
   1  -4  -2 2764.47  456.96   1
   1  -4  -2 3062.54  585.95   1
  -1   4   2 3011.24  587.39   1
  -1   4   2 3633.42  587.80   1
  -1   4  -2 2766.08  473.42   1
  -1   4  -2 2414.38  588.17   1
   1  -4   2 3288.88  482.48   1
   1  -4   2 3222.65  590.05   1
  -1  -4   2 3101.60  495.47   1
  -1  -4   2 2808.10  587.62   1
  -1  -4   2 2918.30  584.52   1
   1   4  -2 2921.18  481.48   1
   1   4   3 6070.19  795.95   1
   1   4   3 5853.44 1153.40   1
  -1  -4  -3 6318.31 1153.39   1
   1  -4  -3 6370.10 1151.87   1
  -1   4   3 6464.09 1151.97   1
  -1   4   3 6584.24 1150.39   1
  -1   4  -3 5733.96  774.34   1
  -1   4  -3 6072.85 1152.14   1
   1  -4   3 6282.22  793.60   1
   1  -4   3 6277.16 1153.27   1
  -1  -4   3 5734.63  804.01   1
  -1  -4   3 4582.22 1151.77   1
  -1  -4   3 5792.82 1149.96   1
   1   4  -3 6065.40  815.16   1
   1   4  -3 5574.24 1150.65   1
   1   4   411829.58 1352.52   1
   1   4   411974.79 2178.92   1
  -1  -4  -410317.03 1374.35   1
  -1  -4  -411194.89 2177.47   1
   1  -4  -412043.32 2175.50   1
  -1   4   411740.26 2176.29   1
  -1   4   411642.80 2175.72   1
  -1   4  -411380.55 2176.88   1
   1  -4   411391.60 1341.17   1
   1  -4   411775.50 2179.33   1
  -1  -4   411665.98 2174.97   1
   1   4  -411252.43 1380.49   1
   1   4  -410824.74 2175.72   1
   1   4   5 2380.33  460.05   1
   1   4   5 2598.11  555.49   1
  -1  -4  -5 3178.83  556.37   1
   1  -4  -5 2886.71  556.23   1
  -1   4   5 3121.12  554.05   1
  -1   4  -5 2397.06  554.79   1
   1  -4   5 2919.02  448.59   1
   1  -4   5 2823.66  556.94   1
   1   4  -5 3178.34  477.20   1
   1   4  -5 2447.60  552.77   1
   1   4   6  595.78  187.60   1
   1   4   6  612.86  147.34   1
  -1  -4  -6  615.31  145.09   1
   1  -4  -6  618.46  149.28   1
  -1   4   6  657.12  145.46   1
  -1   4  -6  646.54  151.07   1
   1  -4   6  563.71  169.93   1
   1  -4   6  565.42  150.17   1
  -1  -4   6  591.48  143.13   1
   1   4  -6  622.08  194.69   1
   1   4  -6  462.31  147.00   1
   1   4   7 2611.95  514.97   1
   1   4   7 3026.16  615.16   1
  -1  -4  -7 3494.98  613.72   1
   1  -4  -7 3175.72  613.78   1
  -1   4   7 3465.51  612.99   1
  -1   4  -7 3252.44  614.73   1
   1  -4   7 3067.74  476.84   1
   1  -4   7 2909.73  616.63   1
  -1  -4   7 2925.23  613.05   1
   1   4  -7 3326.04  516.71   1
   1   4  -7 2795.03  613.38   1
   1   4   8 6729.50  909.81   1
   1   4   8 7052.29 1295.02   1
  -1  -4  -8 6624.06 1295.33   1
   1  -4  -8 6948.20 1295.47   1
  -1   4   8 6795.35 1294.26   1
  -1   4  -8 7089.63 1295.63   1
   1  -4   8 6638.16  857.57   1
   1  -4   8 6465.65 1296.44   1
  -1  -4   8 6552.11 1295.01   1
   1   4  -8 6655.36  905.00   1
   1   4  -8 6619.32 1294.58   1
   1   4   9 9035.92 1341.28   1
   1   4   910965.60 2083.34   1
  -1  -4  -911490.57 2083.89   1
   1  -4  -911415.06 2085.23   1
  -1   4   911579.55 2082.77   1
  -1   4  -911676.03 2083.85   1
   1  -4   911095.78 1294.80   1
   1  -4   911027.26 2084.89   1
  -1  -4   910981.45 2083.93   1
   1   4  -910885.99 1335.65   1
   1   4  -910163.41 2084.45   1
   1   4  10 4283.55  701.29   1
   1   4  10 4913.35  920.32   1
  -1  -4 -10 4586.72  918.57   1
   1  -4 -10 4912.20  921.68   1
  -1   4  10 4783.63  917.76   1
  -1   4 -10 4621.49  918.44   1
   1  -4  10 4631.16  670.19   1
   1  -4  10 4954.37  920.81   1
  -1  -4  10 4795.76  919.59   1
   1   4 -10 4924.26  694.68   1
   1   4 -10 4500.72  921.52   1
   1   4  11 1123.21  281.45   1
   1   4  11 1130.46  248.50   1
  -1  -4 -11 1022.62  244.93   1
   1  -4 -11 1168.28  251.95   1
  -1   4  11 1088.67  245.55   1
  -1   4 -11 1189.59  245.45   1
   1  -4  11 1076.57  250.73   1
  -1  -4  11 1130.55  246.57   1
   1   4 -11 1067.87  275.46   1
   1   4 -11 1085.65  250.59   1
   1   4  12 1963.74  399.74   1
   1   4  12 2355.26  411.73   1
  -1  -4 -12 1879.40  408.41   1
   1  -4 -12 2154.17  416.24   1
  -1   4  12 1792.80  413.25   1
  -1   4 -12 1767.78  408.58   1
   1  -4  12 2247.84  417.93   1
  -1  -4  12 1736.90  409.56   1
   1   4 -12 1962.10  392.00   1
   1   4 -12 2059.28  417.80   1
   1   4  13 2332.14  415.83   1
   1   4  13 2542.64  427.26   1
  -1  -4 -13 1857.24  421.36   1
   1  -4 -13 2217.77  430.96   1
  -1   4  13 1766.89  425.48   1
  -1   4 -13 1768.51  421.58   1
   1  -4  13 2515.77  432.22   1
  -1  -4  13 1561.05  421.54   1
   1   4 -13 2023.35  403.42   1
   1   4 -13 2110.23  430.15   1
   1   4  14 2010.18  386.59   1
   1   4  14 2107.58  378.46   1
  -1  -4 -14 1327.36  370.92   1
   1  -4 -14 1933.56  383.24   1
  -1   4  14 1522.30  376.84   1
  -1   4 -14 1544.74  372.61   1
   1  -4  14 2206.87  384.05   1
  -1  -4  14 1274.18  371.37   1
   1   4 -14 2148.25  379.64   1
   1   4 -14 2011.64  383.30   1
   1   4  15 1247.84  292.06   1
   1   4  15 1431.35  245.31   1
  -1  -4 -15  678.85  233.03   1
   1  -4 -15 1446.87  252.17   1
  -1   4  15  785.19  238.68   1
  -1   4 -15  802.55  235.84   1
   1  -4  15 1329.33  253.47   1
  -1  -4  15  694.80  234.54   1
   1   4 -15 1093.33  282.44   1
   1   4 -15 1260.45  257.53   1
   1   4  16  233.22  176.17   1
   1   4  16  490.64  134.38   1
   1  -4 -16  371.93  130.23   1
   1  -4  16  420.19  125.30   1
  -1  -4  16  108.21  106.29   1
   1   4 -16  426.54  129.77   1
   1   4  17  168.99  106.88   1
   1  -4 -17  257.74  123.22   1
   1  -4  17  292.82  118.87   1
   1   4 -17  139.69  116.22   1
   1   4  18 2848.11  620.71   1
   1  -4 -18 3292.44  633.28   1
   1  -4  18 3199.61  623.94   1
   1   4 -18 2906.23  631.21   1
   1   4  19 4889.63 1072.25   1
   1  -4 -19 5664.11 1086.55   1
   1  -4  19 6077.38  786.54   1
   1  -4  19 5815.39 1075.51   1
   1   4 -19 4530.45 1084.28   1
   1   4  20  417.13  150.44   1
   1  -4 -20  457.88  175.09   1
   1  -4  20  473.05  189.86   1
   1  -4  20  218.41  160.92   1
   1   4 -20  561.60  169.32   1
   1   4  21  634.05  204.41   1
   1  -4 -21  840.87  229.52   1
   1  -4  21  710.97  236.47   1
   1  -4  21  846.28  213.21   1
   1   4 -21  566.50  221.21   1
   1   4  22  265.21  148.99   1
   1  -4 -22  384.25  177.26   1
   1  -4  22  313.76  175.05   1
   1  -4  22  485.18  178.13   1
   1   4 -22  300.68  192.18   1
   1   4  23   81.97  148.15   1
   1  -4 -23  370.51  154.49   1
   1  -4  23   93.94  151.72   1
   1  -4  23  142.89  130.85   1
   1   4 -23    9.87  149.72   1
   1   4  24  578.05  197.83   1
   1  -4 -24  797.64  264.02   1
   1  -4  24  500.45  227.35   1
   1  -4  24  972.33  222.96   1
   1   4 -24 -116.98  218.23   1
   1  -4  25  831.28  283.87   1
   1   5   012183.34 2240.47   1
   1   5   011934.03 2236.93   1
  -1  -5   011896.16 1373.73   1
  -1  -5   012846.86 2241.32   1
  -1   5   011352.78 1387.63   1
  -1   5   010070.23 2238.03   1
   1  -5   012718.17 1410.15   1
   1  -5   011645.85 2239.78   1
   1   5   1 1967.80  330.07   1
   1   5   1 1971.60  370.00   1
  -1  -5  -1 1547.53  342.70   1
  -1  -5  -1 1854.02  370.04   1
   1  -5  -1 1579.62  323.81   1
   1  -5  -1 2038.30  370.62   1
  -1   5   1 1891.66  368.03   1
  -1   5   1 1919.92  368.29   1
  -1   5  -1 1724.09  337.09   1
   1  -5   1 1817.97  346.74   1
   1  -5   1 1821.82  368.42   1
  -1  -5   1 1985.85  357.41   1
  -1  -5   1 1523.70  367.17   1
  -1  -5   1 1981.46  366.51   1
   1   5  -1 1610.08  343.44   1
   1   5  -1 1582.29  366.35   1
   1   5   2 3182.27  480.10   1
   1   5   2 3175.63  631.61   1
  -1  -5  -2 3001.90  504.72   1
  -1  -5  -2 3368.71  630.84   1
   1  -5  -2 3105.19  481.64   1
   1  -5  -2 3189.53  630.78   1
  -1   5   2 3340.03  631.49   1
  -1   5   2 3293.84  627.90   1
  -1   5  -2 3094.42  496.94   1
  -1   5  -2 2895.96  631.06   1
   1  -5   2 3244.97  503.53   1
   1  -5   2 3148.28  631.01   1
  -1  -5   2 3234.10  514.83   1
  -1  -5   2 3046.78  630.12   1
  -1  -5   2 3485.12  628.87   1
   1   5  -2 3254.38  507.63   1
   1   5   3 3153.80  482.83   1
   1   5   3 2980.85  600.02   1
  -1  -5  -3 3110.99  599.61   1
   1  -5  -3 2985.24  596.62   1
  -1   5   3 3077.16  597.23   1
  -1   5   3 3092.03  597.17   1
  -1   5  -3 2493.21  463.97   1
  -1   5  -3 2808.21  598.62   1
   1  -5   3 3472.30  491.85   1
   1  -5   3 3186.35  600.03   1
  -1  -5   3 3104.22  600.50   1
  -1  -5   3 2960.94  595.93   1
   1   5  -3 3021.55  499.43   1
   1   5   4 2273.54  387.65   1
   1   5   4 2076.81  433.52   1
  -1  -5  -4 1739.44  389.09   1
  -1  -5  -4 2335.65  432.34   1
   1  -5  -4 2207.18  432.55   1
  -1   5   4 2300.16  432.61   1
  -1   5   4 2218.10  430.59   1
  -1   5  -4 2084.02  432.38   1
   1  -5   4 2317.30  385.58   1
   1  -5   4 2196.15  433.04   1
  -1  -5   4 2096.04  432.48   1
  -1  -5   4 2223.26  430.25   1
   1   5  -4 2164.71  401.97   1
   1   5  -4 1542.34  430.39   1
   1   5   5 1729.17  327.33   1
   1   5   5 1533.74  342.66   1
  -1  -5  -5 1661.43  341.47   1
   1  -5  -5 1631.24  343.11   1
  -1   5   5 1788.87  342.33   1
  -1   5   5 1734.41  340.54   1
  -1   5  -5 1582.09  342.28   1
   1  -5   5 1628.50  320.65   1
   1  -5   5 1657.65  344.46   1
  -1  -5   5 1602.25  339.94   1
   1   5  -5 1717.11  342.75   1
   1   5  -5 1486.83  340.85   1
   1   5   6 1583.72  336.80   1
   1   5   6 1528.05  352.99   1
  -1  -5  -6 1789.66  353.58   1
   1  -5  -6 1546.14  353.14   1
  -1   5   6 2006.95  353.29   1
  -1   5  -6 1688.75  351.59   1
   1  -5   6 1838.95  327.77   1
   1  -5   6 1752.09  355.39   1
  -1  -5   6 1672.52  349.61   1
   1   5  -6 1737.23  351.03   1
   1   5  -6 1505.37  352.29   1
   1   5   7  899.42  237.10   1
   1   5   7 1040.48  206.15   1
  -1  -5  -7  891.84  202.96   1
   1  -5  -7  932.07  208.93   1
  -1   5   7 1017.62  203.18   1
  -1   5  -7  904.82  203.10   1
   1  -5   7  754.58  206.98   1
  -1  -5   7  879.65  202.30   1
   1   5  -7  932.04  243.81   1
   1   5  -7  734.78  203.86   1
   1   5   812551.40 1545.67   1
   1   5   813491.76 2468.86   1
  -1  -5  -812969.78 2468.29   1
   1  -5  -813491.04 2469.56   1
  -1   5   813160.31 2467.83   1
  -1   5  -813074.13 2468.38   1
   1  -5   812902.52 1489.31   1
   1  -5   813594.03 2469.39   1
  -1  -5   812380.84 2467.82   1
   1   5  -813126.28 1546.01   1
   1   5  -812513.37 2468.25   1
   1   5   9 7454.36 1035.38   1
   1   5   9 7941.52 1511.62   1
  -1  -5  -9 7849.56 1512.08   1
   1  -5  -9 8468.49 1513.22   1
  -1   5   9 7651.24 1512.01   1
  -1   5  -9 8147.66 1512.99   1
   1  -5   9 7939.97 1514.30   1
  -1  -5   9 8467.51 1512.85   1
   1   5  -9 7909.40 1028.90   1
   1   5  -9 7088.18 1514.00   1
   1   5  10  120.32  107.62   1
   1   5  10  251.80   80.73   1
  -1  -5 -10  161.68   67.10   1
   1  -5 -10  104.23   87.70   1
  -1   5  10  174.78   74.76   1
  -1   5 -10  163.03   73.43   1
   1  -5  10  164.85   95.21   1
   1  -5  10  214.20   82.42   1
  -1  -5  10  142.82   81.38   1
   1   5 -10  167.05  106.06   1
   1   5 -10  131.29   75.59   1
   1   5  11  769.59  177.29   1
  -1  -5 -11  671.09  170.20   1
   1  -5 -11  727.42  182.48   1
  -1   5  11  707.75  172.23   1
  -1   5 -11  754.96  176.43   1
   1  -5  11  690.63  178.98   1
  -1  -5  11  670.70  179.02   1
   1   5 -11  763.19  220.27   1
   1   5 -11  644.83  176.61   1
   1   5  1210653.89 1123.23   1
   1   5  12 8814.06 1643.68   1
  -1  -5 -12 7398.72 1643.46   1
   1  -5 -1210099.59 1648.75   1
  -1   5  12 7751.17 1644.33   1
  -1   5 -12 7722.01 1643.55   1
   1  -5  12 8806.92 1063.51   1
   1  -5  12 9364.64 1647.52   1
  -1  -5  12 8291.46 1644.59   1
   1   5 -12 8507.46 1107.08   1
   1   5 -12 7405.27 1647.88   1
   1   5  13  698.04  219.79   1
   1   5  13  654.83  161.04   1
  -1  -5 -13  509.51  150.65   1
   1  -5 -13  773.77  170.61   1
  -1   5  13  437.03  158.32   1
  -1   5 -13  575.17  158.34   1
   1  -5  13  667.70  165.18   1
  -1  -5  13  499.09  155.89   1
   1   5 -13  672.44  162.50   1
   1   5  1411519.25 1193.43   1
   1   5  1410961.52 1754.26   1
  -1  -5 -14 6612.27 1749.96   1
   1  -5 -1412199.80 1760.76   1
  -1   5  14 7734.45 1754.00   1
  -1   5 -14 7264.40 1750.08   1
   1  -5  1411408.62 1756.98   1
  -1  -5  14 6260.44 1749.06   1
   1   5 -1410172.64 1177.15   1
   1   5 -14 9081.75 1758.60   1
   1   5  15  145.25  130.73   1
   1   5  15   86.81   84.95   1
  -1  -5 -15   25.19   61.02   1
   1  -5 -15  202.75  103.19   1
  -1   5 -15   92.82   69.62   1
   1  -5  15  183.92  109.30   1
  -1  -5  15  118.66   69.79   1
   1   5 -15  110.73   86.81   1
   1   5  16  378.17  239.34   1
   1   5  16  737.77  173.23   1
   1  -5 -16  654.38  190.15   1
   1  -5  16  633.97  197.94   1
   1  -5  16  889.97  180.76   1
   1   5 -16  482.83  178.38   1
   1   5  17  574.08  192.21   1
   1  -5 -17  874.86  210.11   1
   1  -5  17  831.44  227.81   1
   1  -5  17  775.30  198.06   1
   1   5 -17  529.24  199.52   1
   1   5  18  746.58  216.89   1
   1  -5 -18  886.31  234.11   1
   1  -5  18  896.03  240.98   1
   1  -5  18  936.15  222.92   1
   1   5 -18  747.96  241.70   1
   1   5  19 1451.60  317.60   1
   1  -5 -19 1524.22  328.16   1
   1  -5  19 1323.76  319.86   1
   1  -5  19 1407.34  317.33   1
   1   5 -19 1081.39  327.15   1
   1   5  20 1167.74  281.44   1
   1  -5 -20 1238.24  301.20   1
   1  -5  20 1187.63  299.44   1
   1  -5  20 1234.50  288.64   1
   1   5 -20 1060.50  300.13   1
   1   5  21  714.29  201.80   1
   1  -5 -21  493.83  212.02   1
   1  -5  21  642.78  228.66   1
   1  -5  21  822.77  214.06   1
   1   5 -21  381.04  209.78   1
   1   5  22   83.88  110.57   1
   1  -5 -22   80.12  151.25   1
   1  -5  22    5.69  136.03   1
   1  -5  22  149.50  123.18   1
   1   5 -22   57.64  127.98   1
   1   5  23 1059.02  226.86   1
   1  -5 -23  832.03  249.61   1
   1  -5  23  720.16  255.72   1
   1  -5  23 1145.56  236.29   1
   1   5 -23  -35.69  255.38   1
   1   5  24  -72.31  138.40   1
   1  -5 -24  -37.36  199.17   1
   1  -5  24  145.57  146.05   1
   1   5 -24  121.65  141.71   1
   1   6   017067.78 3195.43   1
   1   6   017864.71 3192.19   1
  -1  -6   015600.16 1884.24   1
  -1  -6   018011.19 3196.18   1
  -1   6   016785.43 1902.06   1
  -1   6   015864.40 3193.52   1
   1  -6   017390.29 1922.82   1
   1  -6   017071.33 3194.71   1
   1   6   1 6826.69 1269.66   1
  -1  -6  -1 6143.18  862.68   1
  -1  -6  -1 7729.06 1271.79   1
   1  -6  -1 5991.02  834.71   1
   1  -6  -1 7153.49 1270.73   1
  -1   6   1 7105.19 1268.74   1
  -1   6   1 7489.82 1268.65   1
  -1   6  -1 6347.12  853.87   1
  -1   6  -1 5653.75 1268.41   1
   1  -6   1 7164.02  881.35   1
   1  -6   1 6333.66 1269.17   1
  -1  -6   1 6856.53  881.55   1
  -1  -6   1 4795.04 1267.66   1
  -1  -6   1 7157.84 1267.32   1
   1   6  -1 6763.05  864.61   1
   1   6  -1 6668.02 1267.69   1
   1   6   2 9285.62 1023.81   1
   1   6   2 8329.51 1582.46   1
  -1  -6  -2 7156.14 1037.47   1
  -1  -6  -2 8196.00 1581.49   1
   1  -6  -2 7833.34 1007.32   1
   1  -6  -2 8760.27 1581.48   1
  -1   6   2 8391.70 1580.68   1
  -1   6   2 8393.72 1578.59   1
  -1   6  -2 7862.12 1025.11   1
  -1   6  -2 8660.09 1581.35   1
   1  -6   2 8064.15 1037.27   1
   1  -6   2 7909.22 1580.86   1
  -1  -6   2 8755.80 1578.66   1
   1   6  -2 8395.01 1040.81   1
   1   6   3   81.26   52.98   1
  -1  -6  -3   74.11   49.62   1
   1  -6  -3  103.90   60.56   1
  -1   6   3  124.68   57.51   1
  -1   6   3  105.15   49.20   1
  -1   6  -3   71.56   68.92   1
  -1   6  -3   95.16   47.39   1
   1  -6   3   70.81   78.66   1
   1  -6   3   60.53   51.89   1
  -1  -6   3  102.06   48.10   1
  -1  -6   3  180.54   51.56   1
   1   6  -3  103.36   81.98   1
   1   6   4 2585.84  524.40   1
  -1  -6  -4 2725.07  523.83   1
   1  -6  -4 2559.47  521.85   1
  -1   6   4 2657.12  522.05   1
  -1   6   4 2533.98  521.30   1
  -1   6  -4 2647.90  523.88   1
   1  -6   4 2823.46  448.41   1
   1  -6   4 2661.21  524.55   1
  -1  -6   4 2410.82  525.01   1
  -1  -6   4 2479.74  519.83   1
   1   6  -4 2772.05  460.90   1
   1   6  -4 2492.83  520.02   1
   1   6   510578.77 1960.97   1
  -1  -6  -510480.66 1960.67   1
   1  -6  -510437.04 1960.97   1
  -1   6   510565.16 1961.00   1
  -1   6   510110.91 1960.03   1
  -1   6  -510826.72 1961.34   1
   1  -6   510680.48 1244.63   1
   1  -6   5 9948.27 1960.62   1
  -1  -6   5 9593.38 1961.83   1
  -1  -6   510377.17 1958.98   1
   1   6  -510384.66 1268.15   1
   1   6  -5 9599.32 1960.17   1
   1   6   619993.45 2292.78   1
   1   6   620171.16 3919.22   1
  -1  -6  -621942.08 3919.16   1
   1  -6  -621484.90 3918.66   1
  -1   6   621037.82 3918.78   1
  -1   6   620764.95 3918.16   1
  -1   6  -621018.74 3919.98   1
   1  -6   621191.35 2279.60   1
   1  -6   620562.26 3919.51   1
  -1  -6   621040.43 3920.22   1
  -1  -6   620086.21 3917.11   1
   1   6  -620941.31 2318.72   1
   1   6  -620037.32 3918.12   1
   1   6   735687.60 4058.58   1
   1   6   736866.63 7236.86   1
  -1  -6  -740304.97 7237.52   1
   1  -6  -738523.52 7235.21   1
  -1   6   737792.36 7236.22   1
  -1   6   738667.01 7236.72   1
  -1   6  -739445.03 7236.25   1
   1  -6   740613.79 4048.59   1
   1  -6   739682.75 7237.35   1
  -1  -6   738642.44 7234.60   1
   1   6  -738804.55 4084.93   1
   1   6  -737432.76 7235.68   1
   1   6   8 6580.38  882.58   1
   1   6   8 6312.53 1268.78   1
  -1  -6  -8 7122.64 1269.78   1
   1  -6  -8 6618.60 1270.44   1
  -1   6   8 6725.56 1268.51   1
  -1   6  -8 6796.53 1267.90   1
   1  -6   8 6594.81  845.24   1
   1  -6   8 6395.89 1270.04   1
  -1  -6   8 6690.76 1267.25   1
   1   6  -8 6689.04  896.86   1
   1   6  -8 5993.77 1270.70   1
   1   6   9 6311.14  861.68   1
   1   6   9 6851.50 1211.11   1
  -1  -6  -9 6530.07 1211.38   1
   1  -6  -9 6299.74 1214.34   1
  -1   6   9 6767.88 1211.26   1
  -1   6  -9 6071.89 1210.24   1
   1  -6   9 6245.57  809.52   1
   1  -6   9 6748.38 1211.97   1
  -1  -6   9 5656.75 1210.52   1
   1   6  -9 6459.90  865.64   1
   1   6  -9 5143.72 1212.52   1
   1   6  10   59.16   88.47   1
   1   6  10   75.68   63.38   1
  -1  -6 -10  101.24   53.64   1
   1  -6 -10   17.29   68.58   1
  -1   6  10   54.93   61.49   1
  -1   6 -10   66.28   62.33   1
   1  -6  10   53.25   63.18   1
   1  -6  10   72.68   87.29   1
  -1  -6  10   62.01   59.92   1
   1   6 -10   63.85   72.40   1
   1   6 -10   22.43   67.26   1
   1   6  11 1276.17  278.16   1
   1   6  11 1066.63  227.67   1
  -1  -6 -11  893.70  222.55   1
   1  -6 -11 1020.10  231.53   1
  -1   6  11  882.69  228.42   1
  -1   6 -11  947.06  223.53   1
   1  -6  11 1047.33  237.80   1
   1  -6  11 1045.97  230.80   1
  -1  -6  11  845.89  229.90   1
   1   6 -11 1022.99  265.94   1
   1   6 -11  902.24  233.19   1
   1   6  12 1217.95  239.47   1
  -1  -6 -12  886.52  233.15   1
   1  -6 -12 1227.88  243.61   1
  -1   6  12  869.85  235.86   1
  -1   6 -12  824.70  234.07   1
   1  -6  12 1203.54  246.26   1
   1  -6  12 1213.71  242.65   1
   1   6 -12 1062.15  276.02   1
   1   6 -12  904.90  247.51   1
   1   6  13 7940.91  907.33   1
   1   6  13 6796.95 1228.23   1
  -1  -6 -13 5270.14 1227.45   1
   1  -6 -13 7245.84 1234.12   1
  -1   6  13 5590.99 1230.28   1
  -1   6 -13 5072.02 1227.09   1
   1  -6  13 6419.77  831.12   1
   1  -6  13 6546.46 1233.09   1
  -1  -6  13 5995.43 1231.39   1
   1   6 -13 6984.51  889.17   1
   1   6 -13 6716.66 1235.10   1
   1   6  14  997.58  269.94   1
   1   6  14  917.63  207.29   1
  -1  -6 -14  606.60  198.92   1
   1  -6 -14  937.64  211.95   1
  -1   6  14  669.48  209.78   1
  -1   6 -14  690.97  201.20   1
   1  -6  14  947.28  221.79   1
   1  -6  14 1091.26  212.76   1
  -1  -6  14  767.90  210.70   1
   1   6 -14  814.31  254.60   1
   1   6 -14 1018.72  221.71   1
   1   6  15 6217.67  950.47   1
   1   6  15 7068.56 1291.70   1
   1  -6 -15 7086.40 1296.83   1
   1  -6  15 8109.48  871.85   1
   1  -6  15 7348.07 1295.15   1
  -1  -6  15 3882.19 1287.69   1
   1   6 -15 6830.62 1299.31   1
   1   6  16  423.97  267.99   1
   1   6  16  835.04  196.91   1
   1  -6 -16  908.71  207.00   1
   1  -6  16  869.47  222.44   1
   1  -6  16  835.31  201.95   1
   1   6 -16  676.62  207.87   1
   1   6  17  798.58  208.83   1
   1  -6 -17  984.97  219.63   1
   1  -6  17  736.17  231.28   1
   1  -6  17 1003.07  213.88   1
   1   6 -17  632.52  229.34   1
   1   6  18  439.89  132.94   1
   1  -6 -18  309.04  154.67   1
   1  -6  18  362.02  164.81   1
   1  -6  18  385.40  142.08   1
   1   6 -18  289.59  151.56   1
   1   6  19  301.65  115.22   1
   1  -6 -19  199.43  116.39   1
   1  -6  19  189.24  151.39   1
   1  -6  19  314.18  123.97   1
   1   6 -19   91.70  149.27   1
   1   6  20  484.72  166.38   1
   1  -6 -20  527.98  172.68   1
   1  -6  20  505.95  205.69   1
   1  -6  20  645.57  193.80   1
   1   6 -20  494.09  182.59   1
   1   6  21  170.77  115.25   1
   1  -6 -21  132.98  117.42   1
   1  -6  21  171.22  151.04   1
   1  -6  21  203.11  128.90   1
   1   6 -21  125.25  130.67   1
   1   6  22 1275.45  276.48   1
   1  -6 -22 1239.12  286.19   1
   1  -6  22 1219.25  297.63   1
   1  -6  22 1436.67  284.96   1
   1   6 -22   14.74  291.72   1
   1   6  23  282.95  124.20   1
   1  -6 -23  134.89  122.30   1
   1  -6  23   29.02  151.14   1
   1  -6  23  118.45  139.88   1
   1   6 -23   66.54  164.63   1
   1   6  24  712.02  249.47   1
   1  -6 -24  903.62  270.28   1
   1  -6  24  780.85  245.64   1
   1   7   017617.13 3142.93   1
   1   7   018076.69 3140.10   1
  -1  -7   015716.37 1859.63   1
  -1  -7   018143.68 3143.68   1
  -1   7   017187.36 1880.29   1
  -1   7   014884.88 3142.09   1
   1  -7   017331.03 1896.99   1
   1  -7   014104.63 3141.83   1
   1   7   1 2529.35  492.18   1
  -1  -7  -1 2087.65  426.65   1
  -1  -7  -1 2670.02  495.38   1
   1  -7  -1 2076.03  399.96   1
   1  -7  -1 2577.16  494.03   1
  -1   7   1 2620.00  492.56   1
  -1   7   1 2694.04  491.61   1
  -1   7  -1 2296.38  418.27   1
  -1   7  -1 2632.27  490.61   1
   1  -7   1 2443.57  437.41   1
   1  -7   1 2351.43  492.16   1
  -1  -7   1 2469.66  491.08   1
  -1  -7   1 2989.83  491.12   1
   1   7  -1 2446.60  424.74   1
   1   7  -1 2044.60  490.43   1
   1   7   2 2011.24  413.13   1
  -1  -7  -2 2160.86  412.62   1
   1  -7  -2 1966.24  354.09   1
   1  -7  -2 2096.57  412.83   1
  -1   7   2 2073.86  411.24   1
  -1   7   2 1944.54  409.24   1
  -1   7  -2 1686.67  366.78   1
  -1   7  -2 1796.51  411.09   1
   1  -7   2 2069.76  385.63   1
   1  -7   2 2097.18  411.63   1
  -1  -7   2 2088.44  411.86   1
  -1  -7   2 2127.28  409.13   1
   1   7  -2 2021.47  377.68   1
   1   7  -2 2170.57  411.52   1
   1   7   3 9805.22 1860.82   1
  -1  -7  -310641.07 1861.06   1
  -1   7   310738.06 1860.99   1
  -1   7   310844.35 1860.46   1
  -1   7  -3 7331.32 1159.25   1
  -1   7  -3 9154.88 1859.67   1
   1  -7   3 9517.48 1191.40   1
   1  -7   3 9618.31 1860.53   1
  -1  -7   310227.01 1860.57   1
  -1  -7   310348.96 1857.83   1
   1   7  -310241.86 1203.81   1
   1   7   4 8723.25 1689.46   1
  -1  -7  -4 9252.91 1689.36   1
   1  -7  -4 9152.51 1686.16   1
  -1   7   4 9125.53 1688.75   1
  -1   7   4 8691.56 1686.62   1
  -1   7  -4 8292.13 1689.42   1
   1  -7   4 8683.82 1097.61   1
   1  -7   4 8257.08 1688.89   1
  -1  -7   4 8745.55 1689.21   1
  -1  -7   4 9410.07 1686.91   1
   1   7  -4 8881.80 1122.45   1
   1   7   515296.85 2802.45   1
  -1  -7  -515704.67 2803.02   1
   1  -7  -514716.64 2800.76   1
  -1   7   514477.68 2801.04   1
  -1   7   515132.76 2801.85   1
   1  -7   515753.98 1709.36   1
   1  -7   514805.21 2802.11   1
  -1  -7   515649.49 2804.83   1
   1   7  -515340.92 1726.28   1
   1   7  -511584.48 2799.15   1
   1   7   6 4838.27  936.86   1
  -1  -7  -6 5033.01  937.07   1
   1  -7  -6 4862.68  938.40   1
  -1   7   6 5373.45  938.39   1
  -1   7   6 5084.78  936.39   1
  -1   7  -6 4887.58  937.74   1
   1  -7   6 4571.23  682.40   1
   1  -7   6 4580.95  936.78   1
  -1  -7   6 4771.43  938.57   1
  -1  -7   6 4876.33  935.64   1
   1   7  -6 5152.31  707.27   1
   1   7  -6 3867.53  936.54   1
   1   7   7 7523.33  983.04   1
   1   7   7 7281.97 1469.64   1
  -1  -7  -7 7558.10 1468.70   1
   1  -7  -7 7976.88 1470.78   1
  -1   7   7 8047.36 1470.30   1
  -1   7   7 8169.27 1470.07   1
  -1   7  -7 7597.52 1469.94   1
   1  -7   7 8222.46  981.66   1
   1  -7   7 7842.75 1469.92   1
  -1  -7   7 7797.63 1472.66   1
  -1  -7   7 7261.48 1467.22   1
   1   7  -7 7710.53 1005.88   1
   1   7  -7 6653.81 1469.73   1
   1   7   8 5498.79  754.08   1
   1   7   8 5445.72 1043.46   1
  -1  -7  -8 5110.03 1043.25   1
   1  -7  -8 5833.86 1044.36   1
  -1   7   8 5523.18 1043.99   1
  -1   7   8 5300.49 1044.02   1
  -1   7  -8 5120.24 1043.56   1
   1  -7   8 5586.46  739.63   1
   1  -7   8 5267.93 1044.28   1
  -1  -7   8 5238.68 1045.72   1
  -1  -7   8 5671.74 1041.86   1
   1   7  -8 5170.44  771.94   1
   1   7  -8 5135.78 1042.66   1
   1   7   9 2223.15  413.22   1
   1   7   9 2252.11  450.24   1
  -1  -7  -9 2082.88  447.34   1
   1  -7  -9 2099.98  449.91   1
  -1   7   9 2411.16  449.64   1
  -1   7   9 2264.46  447.96   1
  -1   7  -9 1600.69  446.33   1
   1  -7   9 2407.56  393.74   1
   1  -7   9 2185.45  451.38   1
   1   7  -9 2351.23  421.28   1
   1   7  -9 2196.71  449.68   1
   1   7  10  196.24   99.81   1
   1   7  10  123.28   74.58   1
  -1  -7 -10   70.34   57.98   1
   1  -7 -10  192.06   78.67   1
  -1   7  10  102.94   66.24   1
  -1   7 -10  119.84   62.65   1
   1  -7  10  120.87   80.24   1
   1  -7  10   80.04   91.03   1
  -1  -7  10  102.88   62.35   1
   1   7 -10   76.84   97.62   1
   1   7 -10   75.57   69.90   1
   1   7  11 4551.84  630.71   1
   1   7  11 4390.59  782.34   1
  -1  -7 -11 3383.95  783.36   1
   1  -7 -11 4672.56  789.06   1
  -1   7  11 3644.29  784.80   1
  -1   7 -11 3655.81  783.24   1
   1  -7  11 3881.19  575.10   1
   1  -7  11 4245.15  786.94   1
   1   7 -11 4052.94  629.72   1
   1   7 -11 3468.62  788.34   1
   1   7  12  683.21  208.53   1
   1   7  12  701.85  154.49   1
  -1  -7 -12  423.39  144.03   1
   1  -7 -12  699.69  162.19   1
  -1   7  12  685.28  156.39   1
  -1   7 -12  455.64  148.91   1
   1  -7  12  605.82  176.48   1
   1  -7  12  603.05  157.99   1
  -1  -7  12  485.50  154.22   1
   1   7 -12  485.15  200.06   1
   1   7 -12  499.29  155.50   1
   1   7  13 3936.17  552.24   1
   1   7  13 3313.53  620.20   1
  -1  -7 -13 2288.88  615.63   1
   1  -7 -13 3468.55  626.53   1
  -1   7  13 3007.67  621.01   1
  -1   7 -13 2265.55  615.48   1
   1  -7  13 3910.31  489.34   1
   1  -7  13 3420.85  623.04   1
  -1  -7  13 2322.48  621.81   1
   1   7 -13 3234.17  539.09   1
   1   7 -13 2673.94  623.46   1
   1   7  14 1310.57  362.78   1
   1   7  14 1539.61  326.09   1
   1  -7 -14 1548.84  336.00   1
   1  -7  14 1757.66  313.16   1
   1  -7  14 1531.83  332.57   1
   1   7 -14 1202.51  331.73   1
   1   7  15 1264.41  393.82   1
   1   7  15 1818.00  357.44   1
   1  -7 -15 2110.45  369.72   1
   1  -7  15 1709.28  336.82   1
   1  -7  15 2001.71  367.09   1
   1   7 -15  996.24  364.34   1
   1   7  16 1301.55  275.84   1
   1  -7 -16 1414.40  283.20   1
   1  -7  16 1203.98  279.46   1
   1  -7  16 1249.60  280.42   1
   1   7 -16  819.00  283.86   1
   1   7  17 2136.78  410.22   1
   1  -7 -17 2055.71  417.76   1
   1  -7  17 1848.69  370.25   1
   1  -7  17 1873.54  412.44   1
   1   7 -17 1720.91  430.00   1
   1   7  18 1402.59  310.52   1
   1  -7 -18 1542.49  318.96   1
   1  -7  18 1275.06  306.18   1
   1  -7  18 1470.78  314.34   1
   1   7 -18 1220.85  337.13   1
   1   7  19  322.20  134.24   1
   1  -7 -19  311.91  153.98   1
   1  -7  19  384.65  174.07   1
   1  -7  19  388.54  143.43   1
   1   7 -19  321.22  163.46   1
   1   7  20  512.13  173.53   1
   1  -7 -20  363.09  179.01   1
   1  -7  20  621.40  211.02   1
   1  -7  20  646.86  181.86   1
   1   7 -20  546.34  222.66   1
   1   7  21  304.40  123.56   1
   1  -7 -21  260.24  131.20   1
   1  -7  21  209.65  162.35   1
   1  -7  21  396.23  140.68   1
   1   7 -21  -15.49  160.49   1
   1   7  22  165.98  115.03   1
   1  -7 -22  198.18  115.82   1
   1  -7  22   62.32  157.49   1
   1  -7  22   87.99  125.58   1
   1   7 -22   29.75  158.85   1
   1   7  23  -84.02  136.99   1
   1  -7 -23  -31.88  155.98   1
   1  -7  23   78.88  126.05   1
   1   7 -23   17.31  159.56   1
   1  -7  24  260.95  163.46   1
   1   8   0 2047.38  407.48   1
   1   8   0 2165.41  405.26   1
  -1  -8   0 1691.43  362.90   1
  -1  -8   0 2163.82  409.25   1
  -1   8   0 1902.11  378.06   1
  -1   8   0 2263.73  407.44   1
   1  -8   0 1859.17  406.20   1
   1  -8   0 1900.57  403.29   1
   1   8   110633.51 1881.22   1
  -1  -8  -111281.31 1885.62   1
   1  -8  -1 8740.24 1171.08   1
   1  -8  -110744.16 1884.09   1
  -1   8   110485.09 1881.78   1
  -1   8   110776.84 1881.75   1
  -1   8  -1 8679.36 1201.98   1
  -1   8  -1 9836.99 1879.55   1
   1  -8   1 9682.25 1219.03   1
   1  -8   1 9175.60 1881.90   1
  -1  -8   1 9899.11 1881.30   1
  -1  -8   110719.01 1881.33   1
   1   8  -1 9733.03 1204.82   1
   1   8  -1 8777.08 1881.29   1
   1   8   211768.02 2098.53   1
  -1  -8  -211687.39 2098.75   1
   1  -8  -2 9904.46 1286.43   1
   1  -8  -212013.26 2098.53   1
  -1   8   211569.42 2096.67   1
  -1   8   211494.95 2095.16   1
  -1   8  -2 9198.93 1309.78   1
  -1   8  -210425.86 2096.27   1
   1  -8   210871.35 1340.09   1
   1  -8   211439.39 2096.43   1
  -1  -8   211160.01 2096.77   1
  -1  -8   211590.50 2094.77   1
   1   8  -211145.91 1323.21   1
   1   8   317234.38 3218.39   1
  -1  -8  -317856.28 3218.59   1
   1  -8  -318798.85 1909.06   1
  -1   8   317863.55 3217.14   1
  -1   8   318070.20 3218.04   1
  -1   8  -312832.37 1884.45   1
  -1   8  -318398.75 3218.26   1
   1  -8   316622.76 1943.79   1
   1  -8   316681.10 3217.67   1
  -1  -8   316591.89 3218.45   1
  -1  -8   317057.87 3216.93   1
   1   8  -317756.41 1934.97   1
   1   8   4  522.58  136.95   1
  -1  -8  -4  457.03  135.30   1
  -1   8   4  721.28  139.36   1
  -1   8   4  513.52  134.32   1
  -1   8  -4  515.23  133.55   1
   1  -8   4  539.97  177.58   1
   1  -8   4  491.22  136.88   1
  -1  -8   4  478.04  134.43   1
  -1  -8   4  529.31  133.42   1
   1   8  -4  588.02  187.22   1
   1   8   5 8734.16 1599.45   1
  -1  -8  -5 8906.08 1600.03   1
   1  -8  -5 8934.67 1597.74   1
  -1   8   5 8993.80 1600.07   1
  -1   8   5 8559.96 1598.88   1
  -1   8  -5 7043.82 1599.02   1
   1  -8   5 7371.30 1053.98   1
   1  -8   5 7952.46 1599.27   1
  -1  -8   5 8558.08 1600.94   1
  -1  -8   5 8324.22 1597.48   1
   1   8  -5 8687.79 1081.00   1
   1   8   6 1364.47  288.45   1
  -1  -8  -6 1451.75  289.22   1
   1  -8  -6 1346.74  289.55   1
  -1   8   6 1427.34  288.85   1
  -1   8   6 1334.20  288.40   1
  -1   8  -6 1296.50  290.10   1
   1  -8   6 1351.59  300.63   1
   1  -8   6 1367.80  290.13   1
  -1  -8   6 1202.09  291.17   1
  -1  -8   6 1445.24  287.58   1
   1   8  -6 1336.40  311.12   1
   1   8  -6 1200.74  288.34   1
   1   8   7 5917.92 1123.68   1
  -1  -8  -7 5841.24 1123.92   1
   1  -8  -7 6089.09 1125.75   1
  -1   8   7 6472.44 1125.08   1
  -1   8   7 6294.88 1124.77   1
  -1   8  -7 5324.78 1124.29   1
   1  -8   7 5847.56  788.82   1
   1  -8   7 5555.83 1122.85   1
  -1  -8   7 5561.32 1125.63   1
  -1  -8   7 5539.42 1122.26   1
   1   8  -7 6095.71  818.16   1
   1   8  -7 5261.42 1123.78   1
   1   8   8  481.68  129.69   1
  -1  -8  -8  440.94  119.41   1
   1  -8  -8  440.28  129.41   1
  -1   8   8  542.93  136.01   1
  -1   8   8  427.62  125.56   1
  -1   8  -8  409.80  121.38   1
   1  -8   8  481.82  168.19   1
   1  -8   8  438.47  135.88   1
  -1  -8   8  360.21  125.39   1
  -1  -8   8  545.00  126.50   1
   1   8  -8  433.73  173.03   1
   1   8  -8  385.30  127.61   1
   1   8   9 1532.84  305.66   1
   1   8   9 1443.18  289.64   1
  -1  -8  -9 1232.19  287.76   1
   1  -8  -9 1332.57  292.83   1
  -1   8   9 1633.98  293.21   1
  -1   8   9 1233.06  290.20   1
  -1   8  -9 1170.65  287.88   1
   1  -8   9 1394.68  292.37   1
  -1  -8   9 1445.87  295.47   1
  -1  -8   9 1214.21  287.98   1
   1   8  -9 1337.19  314.07   1
   1   8  -9 1096.25  291.93   1
   1   8  10 2495.58  423.86   1
   1   8  10 2381.55  459.22   1
  -1  -8 -10 1777.86  458.50   1
   1  -8 -10 2617.76  464.27   1
  -1   8  10 2314.99  462.01   1
  -1   8  10 2135.34  460.21   1
  -1   8 -10 1795.15  457.96   1
   1  -8  10 2811.89  410.43   1
   1  -8  10 2099.70  460.39   1
  -1  -8  10 2205.90  463.15   1
  -1  -8  10 2244.31  462.86   1
   1   8 -10 2165.84  431.90   1
   1   8 -10 2038.87  463.45   1
   1   8  11  678.14  162.47   1
  -1  -8 -11  595.09  163.52   1
   1  -8 -11  561.30  172.28   1
  -1   8  11  731.95  172.64   1
  -1   8  11  533.53  165.20   1
  -1   8 -11  502.12  158.73   1
   1  -8  11  917.16  206.90   1
   1  -8  11  669.08  168.59   1
  -1  -8  11  706.55  166.48   1
  -1  -8  11  581.60  172.92   1
   1   8 -11  622.11  215.43   1
   1   8 -11  540.31  172.20   1
   1   8  12  547.88  193.01   1
   1   8  12  550.32  139.30   1
  -1  -8 -12  300.72  134.72   1
   1  -8 -12  579.95  150.40   1
  -1   8  12  598.13  144.19   1
  -1   8  12  265.92  136.65   1
  -1   8 -12  364.31  132.60   1
   1  -8  12  699.85  181.62   1
   1  -8  12  579.33  148.04   1
  -1  -8  12  399.94  142.13   1
   1   8 -12  633.47  196.44   1
   1   8 -12  400.98  148.37   1
   1   8  13 1040.85  266.81   1
   1   8  13 1025.10  213.00   1
  -1  -8 -13  539.89  206.25   1
   1  -8 -13 1048.74  220.63   1
  -1   8  13  937.18  221.12   1
  -1   8 -13  514.03  206.60   1
   1  -8  13 1110.80  232.98   1
   1  -8  13 1124.58  218.53   1
  -1  -8  13  648.67  220.31   1
   1   8 -13  857.40  265.03   1
   1   8 -13  935.45  222.35   1
   1   8  14  370.05  164.40   1
   1   8  14  410.40  108.48   1
   1  -8 -14  233.72  115.12   1
   1  -8  14  336.92  140.10   1
   1  -8  14  308.68  112.99   1
  -1  -8  14  133.89  108.72   1
   1   8 -14   60.98  121.61   1
   1   8  15 3879.20  799.89   1
   1   8  15 5903.19 1027.86   1
   1  -8 -15 6319.63 1036.85   1
   1  -8  15 6040.78 1034.97   1
   1   8 -15 3974.01 1036.74   1
   1   8  16 1695.76  321.84   1
   1  -8 -16 1562.11  328.10   1
   1  -8  16 1282.05  306.63   1
   1  -8  16 1690.19  327.18   1
   1   8 -16 1100.34  344.43   1
   1   8  17  893.68  196.52   1
   1  -8 -17  817.36  203.20   1
   1  -8  17  604.69  217.38   1
   1  -8  17  854.10  204.04   1
   1   8 -17  698.89  218.42   1
   1   8  18  154.06  100.96   1
   1  -8 -18  250.17  107.80   1
   1  -8  18  184.22  121.97   1
   1  -8  18  124.01  109.11   1
   1   8 -18  107.78  135.72   1
   1   8  19  233.19  117.14   1
   1  -8 -19  272.64  121.01   1
   1  -8  19  171.50  163.08   1
   1  -8  19  305.20  128.63   1
   1   8 -19  243.11  176.43   1
   1   8  20  166.73  106.84   1
   1  -8 -20  347.62  127.89   1
   1  -8  20  103.73  139.12   1
   1  -8  20  119.67  116.66   1
   1   8 -20  -19.99  145.26   1
   1   8  21 1822.80  324.89   1
   1  -8 -21 1396.38  329.17   1
   1  -8  21 2050.62  330.10   1
   1   8 -21  -94.77  354.36   1
   1   8  22  516.78  150.94   1
   1  -8 -22  236.48  153.45   1
   1  -8  22  562.90  166.60   1
   1   8 -22  125.76  190.13   1
   1   8  23  162.13  154.17   1
   1  -8 -23  293.28  181.71   1
   1  -8  23  118.31  168.87   1
   1   9   0 9574.28 1839.66   1
   1   9   010125.79 1839.39   1
  -1  -9   0 9988.54 1842.09   1
  -1   9   0 8826.45 1192.75   1
  -1   9   0 9754.32 1839.77   1
   1  -9   0 9859.97 1839.66   1
   1  -9   0 9497.89 1837.49   1
   1   9   1  340.40   99.00   1
   1   9   1  337.34   96.19   1
  -1  -9  -1  427.74  102.14   1
   1  -9  -1  259.18  131.55   1
   1  -9  -1  327.81  100.98   1
  -1   9   1  370.61  100.27   1
  -1   9   1  411.85   97.84   1
  -1   9  -1  255.58  140.57   1
  -1   9  -1  350.04   97.90   1
   1  -9   1  334.32   97.70   1
  -1  -9   1  386.79   98.59   1
  -1  -9   1  326.50   97.39   1
   1   9  -1  333.41  140.46   1
   1   9  -1  359.79  100.03   1
   1   9   2  466.71  115.30   1
  -1  -9  -2  445.81  115.57   1
   1  -9  -2  355.77  144.00   1
   1  -9  -2  380.76  115.92   1
  -1   9   2  495.56  114.75   1
  -1   9   2  405.73  110.80   1
  -1   9  -2  279.93  146.62   1
  -1   9  -2  417.26  110.46   1
   1  -9   2  476.33  116.39   1
  -1  -9   2  413.07  110.79   1
  -1  -9   2  482.99  110.69   1
   1   9  -2  450.38  156.91   1
   1   9  -2  405.63  113.05   1
   1   9   3   78.77   51.09   1
  -1  -9  -3   89.75   47.05   1
  -1   9   3  152.67   53.74   1
  -1   9   3   93.95   46.76   1
  -1   9  -3   26.39   43.32   1
   1  -9   3   28.54   48.65   1
  -1  -9   3   35.98   48.35   1
  -1  -9   3   61.95   43.48   1
   1   9  -3  124.82   81.56   1
   1   9   4 7669.53 1452.39   1
  -1  -9  -4 7703.44 1452.87   1
  -1   9   4 7644.88 1451.71   1
  -1   9   4 7729.13 1452.42   1
  -1   9  -4 7360.66 1451.96   1
   1  -9   4 7252.25 1451.79   1
  -1  -9   4 7602.44 1452.82   1
  -1  -9   4 7765.49 1451.35   1
   1   9  -4 7422.14  993.01   1
   1   9   5 1179.53  256.62   1
  -1  -9  -5 1130.46  255.72   1
  -1   9   5 1213.18  258.03   1
  -1   9   5 1212.62  255.11   1
  -1   9  -5 1035.40  254.42   1
   1  -9   5 1051.39  258.05   1
  -1  -9   5 1194.95  256.31   1
  -1  -9   5 1284.75  254.29   1
   1   9  -5 1210.93  290.41   1
   1   9   6 1537.72  322.91   1
  -1  -9  -6 1544.01  321.77   1
   1  -9  -6 1715.33  323.64   1
  -1   9   6 1688.07  324.50   1
  -1   9   6 1457.30  324.08   1
  -1   9  -6 1343.06  319.84   1
   1  -9   6 1173.53  320.76   1
   1  -9   6 1558.90  322.97   1
  -1  -9   6 1533.28  324.03   1
  -1  -9   6 1662.84  322.73   1
   1   9   7  330.79   92.12   1
  -1  -9  -7  229.08   89.21   1
   1  -9  -7  250.40   99.05   1
  -1   9   7  289.26   93.35   1
  -1   9   7  298.00   92.75   1
  -1   9  -7  254.01   89.29   1
   1  -9   7  206.15   95.16   1
  -1  -9   7  303.17   92.37   1
  -1  -9   7  303.93   92.40   1
   1   9  -7  283.22  139.60   1
   1   9   8 2802.73  568.23   1
  -1  -9  -8 2513.58  569.07   1
   1  -9  -8 2767.24  571.14   1
  -1   9   8 3219.21  570.25   1
  -1   9   8 2948.39  571.70   1
  -1   9  -8 2492.61  569.12   1
   1  -9   8 3336.28  491.42   1
   1  -9   8 2545.25  567.44   1
  -1  -9   8 2632.73  571.50   1
  -1  -9   8 3275.22  570.52   1
   1   9  -8 2841.52  499.99   1
   1   9  -8 2613.53  569.88   1
   1   9   9 3740.29  686.57   1
  -1  -9  -9 3018.42  685.92   1
   1  -9  -9 3941.33  693.05   1
  -1   9   9 3716.50  690.16   1
  -1   9   9 3301.37  689.68   1
  -1   9  -9 2958.54  686.82   1
   1  -9   9 3970.05  550.77   1
   1  -9   9 3598.80  687.35   1
  -1  -9   9 3336.48  690.68   1
  -1  -9   9 3837.24  689.01   1
   1   9  -9 3339.48  574.45   1
   1   9  -9 2681.57  689.59   1
   1   9  10   94.33   80.01   1
  -1  -9 -10  109.69   67.30   1
   1  -9 -10  196.15   89.52   1
  -1   9  10  112.08   78.76   1
  -1   9  10   84.89   69.18   1
  -1   9 -10   71.18   60.74   1
   1  -9  10  175.68  111.80   1
   1  -9  10   92.43   81.10   1
  -1  -9  10  109.00   70.44   1
  -1  -9  10  134.46   83.39   1
   1   9 -10  128.57  102.48   1
   1   9 -10  137.86   78.08   1
   1   9  11 4170.69  734.47   1
  -1  -9 -11 3281.18  736.21   1
   1  -9 -11 4053.96  742.10   1
  -1   9  11 3905.57  741.46   1
  -1   9  11 3612.19  739.71   1
  -1   9 -11 2832.74  735.07   1
   1  -9  11 4739.35  584.76   1
   1  -9  11 3670.53  736.48   1
  -1  -9  11 3950.78  744.72   1
  -1  -9  11 3487.10  737.94   1
   1   9 -11 3162.80  607.36   1
   1   9  12  887.62  227.11   1
   1   9  12  782.31  172.26   1
  -1  -9 -12  577.98  172.73   1
   1  -9 -12  697.56  182.64   1
  -1   9  12  872.06  185.61   1
  -1   9  12  357.99  172.15   1
  -1   9 -12  497.73  169.39   1
   1  -9  12  928.80  216.95   1
   1  -9  12  743.58  179.55   1
  -1  -9  12  742.37  179.62   1
  -1  -9  12  530.50  186.14   1
   1   9 -12  620.60  230.94   1
   1   9 -12  638.69  182.26   1
   1   9  13  532.94  209.21   1
   1   9  13  747.26  152.16   1
   1  -9 -13  596.79  166.18   1
  -1   9  13  693.17  157.79   1
   1  -9  13  507.54  160.79   1
  -1  -9  13  466.52  157.03   1
  -1  -9  13  274.82  156.41   1
   1   9 -13  582.75  160.36   1
   1   9  14  899.44  320.74   1
   1   9  14 1315.85  277.38   1
   1  -9 -14 1719.27  291.06   1
  -1   9  14 1479.88  292.45   1
   1  -9  14 1197.86  303.16   1
   1  -9  14 1239.07  284.10   1
  -1  -9  14 1113.69  285.71   1
   1   9 -14 1014.93  285.15   1
   1   9  15 1493.19  489.39   1
   1   9  15 2551.89  515.38   1
   1  -9 -15 3446.93  528.45   1
  -1   9  15 3018.15  526.11   1
   1  -9  15 2531.97  457.45   1
   1  -9  15 2562.06  523.04   1
   1   9 -15 2159.73  529.33   1
   1   9  16 2548.22  511.61   1
   1  -9 -16 2936.44  522.93   1
  -1   9  16 2507.31  520.80   1
   1  -9  16 2146.03  453.58   1
   1  -9  16 2708.17  519.05   1
   1   9 -16 2297.23  528.34   1
   1   9  17 2796.85  571.03   1
   1  -9 -17 3098.85  579.99   1
  -1   9  17 3147.82  578.76   1
   1  -9  17 2212.66  486.49   1
   1  -9  17 2730.31  578.99   1
  -1  -9  17 3002.79  594.34   1
   1   9 -17 2993.00  587.43   1
   1   9  18  378.43  136.70   1
   1  -9 -18  391.33  155.06   1
  -1   9  18  452.30  147.59   1
   1  -9  18  322.76  198.40   1
   1  -9  18  384.82  145.72   1
  -1  -9  18  451.31  173.60   1
   1   9 -18  425.47  183.11   1
   1   9  19 1440.85  256.53   1
   1  -9 -19 1303.57  268.80   1
  -1   9  19 1438.23  265.13   1
   1  -9  19  809.47  296.46   1
   1  -9  19 1323.56  259.62   1
  -1  -9  19  982.90  298.23   1
   1   9 -19   53.01  281.24   1
   1   9  20   55.55  115.25   1
   1  -9 -20  -60.20  117.99   1
  -1   9  20  176.57  105.93   1
   1  -9  20  101.03  158.39   1
   1  -9  20   75.92  110.53   1
  -1  -9  20   44.44  179.53   1
   1   9 -20  -55.46  163.63   1
   1   9  21  310.91  133.75   1
   1  -9 -21  337.10  152.76   1
  -1   9  21  281.00  158.66   1
   1  -9  21  357.78  143.21   1
  -1  -9  21  364.05  183.83   1
   1   9 -21   20.39  226.72   1
   1   9  22  247.39  128.62   1
   1  -9 -22  213.42  190.41   1
  -1   9  22  217.20  143.80   1
   1  -9  22  237.58  166.48   1
  -1  -9  22  200.85  212.73   1
   1   9 -22  -57.57  197.37   1
   1   9  23  776.70  266.19   1
   1  -9  23  927.37  265.74   1
   1  10   0 3151.67  632.85   1
   1  10   0 3157.73  634.33   1
  -1 -10   0 3176.91  636.73   1
  -1  10   0 3474.88  516.37   1
  -1  10   0 2796.26  632.83   1
   1 -10   0 3306.50  633.59   1
   1 -10   0 3250.49  632.69   1
   1  10   110272.77 1982.44   1
   1  10   110473.55 1982.33   1
  -1 -10  -110459.52 1985.97   1
   1 -10  -1 9805.28 1986.34   1
  -1  10   110963.96 1983.67   1
  -1  10   110565.88 1983.98   1
  -1  10  -110937.08 1985.11   1
   1 -10   1 9918.52 1983.33   1
  -1 -10   1 9554.92 1983.07   1
  -1 -10   110004.16 1984.38   1
   1  10  -111231.84 1269.03   1
   1  10  -110642.78 1985.34   1
   1  10   2 4789.10  872.48   1
  -1 -10  -2 4702.73  876.34   1
   1 -10  -2 3413.54  622.14   1
   1 -10  -2 4440.43  874.12   1
  -1  10   2 4661.65  871.97   1
  -1  10   2 4391.18  870.21   1
  -1  10  -2 4102.72  870.32   1
   1 -10   2 5158.30  871.56   1
  -1 -10   2 4579.25  870.76   1
  -1 -10   2 4280.38  870.09   1
   1  10  -2 5010.18  660.62   1
   1  10  -2 4542.79  873.52   1
   1  10   3 2411.46  515.77   1
  -1 -10  -3 2672.60  518.50   1
   1 -10  -3 2206.29  421.12   1
  -1  10   3 2803.16  516.98   1
  -1  10   3 2517.16  517.28   1
  -1  10  -3 2487.91  515.68   1
   1 -10   3 2429.20  515.07   1
  -1 -10   3 2978.55  517.85   1
   1  10  -3 2748.32  456.27   1
   1  10   4 2043.30  408.82   1
  -1 -10  -4 2097.14  409.37   1
  -1  10   4 2120.98  408.78   1
  -1  10   4 1945.29  409.10   1
  -1  10  -4 1841.96  408.05   1
   1 -10   4 1909.47  407.98   1
  -1 -10   4 2032.47  409.30   1
  -1 -10   4 2019.53  408.67   1
   1  10  -4 1851.69  390.67   1
   1  10   5 2709.13  575.11   1
  -1 -10  -5 2819.29  576.59   1
  -1  10   5 3146.81  575.86   1
  -1  10   5 2827.60  576.09   1
  -1  10  -5 2736.93  575.51   1
   1 -10   5 2750.40  574.88   1
  -1 -10   5 3018.73  576.65   1
  -1 -10   5 2998.28  576.27   1
   1  10  -5 2872.98  502.42   1
   1  10   6 2998.11  560.82   1
  -1 -10  -6 2780.97  562.72   1
  -1  10   6 2916.74  564.58   1
  -1  10   6 2499.82  564.23   1
   1 -10   6 2646.83  561.28   1
  -1 -10   6 2761.84  563.24   1
  -1 -10   6 3070.40  564.53   1
   1  10  -6 2700.16  500.18   1
   1  10   7 4785.66  923.16   1
  -1 -10  -7 4661.51  925.96   1
  -1  10   7 5158.35  928.36   1
  -1  10   7 4944.31  926.81   1
  -1  10  -7 3742.74  922.99   1
   1 -10   7 4346.48  922.83   1
  -1 -10   7 4870.19  927.61   1
  -1 -10   7 5574.02  926.45   1
   1  10   8  283.92  103.70   1
  -1 -10  -8  333.93   96.74   1
   1 -10  -8  224.26  107.64   1
  -1  10   8  413.80  102.75   1
  -1  10   8  249.12  102.58   1
  -1  10  -8  232.42   92.08   1
   1 -10   8  284.93  101.53   1
  -1 -10   8  310.53  103.98   1
  -1 -10   8  369.32  114.66   1
   1  10  -8  311.91  150.55   1
   1  10   9 2514.31  508.32   1
  -1 -10  -9 2045.59  508.85   1
   1 -10  -9 2418.14  513.17   1
  -1  10   9 2784.59  511.44   1
  -1  10   9 2537.51  514.01   1
  -1  10  -9 1782.84  508.53   1
   1 -10   9 2908.17  508.92   1
  -1 -10   9 2272.07  515.70   1
  -1 -10   9 2780.99  510.67   1
   1  10  -9 3053.94  475.99   1
   1  10  -9 2402.56  511.18   1
   1  10  10 2360.22  413.57   1
  -1 -10 -10 1794.69  413.86   1
   1 -10 -10 2142.13  419.80   1
  -1  10  10 2159.63  417.24   1
  -1  10  10 1421.50  415.91   1
  -1  10 -10 1457.93  414.05   1
   1 -10  10 2229.47  415.10   1
  -1 -10  10 1974.38  419.72   1
  -1 -10  10 2235.94  419.91   1
   1  10 -10 2187.41  415.53   1
   1  10 -10 1864.12  416.84   1
   1  10  11  257.52   85.67   1
  -1 -10 -11   85.56   75.37   1
   1 -10 -11  168.85   87.46   1
  -1  10  11   99.76   78.45   1
  -1  10  11  103.77   95.42   1
  -1  10 -11   79.54   66.36   1
   1 -10  11  142.16  115.70   1
   1 -10  11  134.14   87.83   1
  -1 -10  11  126.00   76.34   1
  -1 -10  11  221.32  110.17   1
   1  10 -11  221.42  125.85   1
   1  10 -11  110.28   86.46   1
   1  10  12 1231.76  238.79   1
   1 -10 -12 1099.33  253.98   1
  -1  10  12 1230.63  247.42   1
   1 -10  12 1126.93  285.98   1
   1 -10  12 1104.17  243.86   1
  -1 -10  12  671.96  252.18   1
   1  10 -12  817.40  246.02   1
   1  10  13 3371.21  692.46   1
   1 -10 -13 4071.24  706.63   1
  -1  10  13 3735.17  705.86   1
   1 -10  13 3065.20  584.95   1
   1 -10  13 3388.08  696.89   1
  -1 -10  13 3294.31  710.85   1
   1  10 -13 3686.79  709.17   1
   1  10  14  882.72  220.51   1
   1 -10 -14 1028.31  239.75   1
  -1  10  14  899.70  241.53   1
   1 -10  14  917.52  277.21   1
   1 -10  14  922.39  236.00   1
  -1 -10  14 1114.37  253.44   1
   1  10 -14  842.39  248.04   1
   1  10  15 1387.45  525.51   1
   1  10  15 3035.63  571.19   1
   1 -10 -15 3659.93  587.68   1
  -1  10  15 3286.20  584.67   1
   1 -10  15 2455.62  502.79   1
   1 -10  15 2947.82  579.32   1
  -1 -10  15 2983.89  595.68   1
   1  10 -15 3233.94  592.15   1
   1  10  16  196.16  112.59   1
   1 -10 -16  285.21  133.41   1
  -1  10  16  274.79  126.32   1
   1 -10  16  306.56  186.15   1
   1 -10  16  240.80  122.01   1
  -1 -10  16  365.13  189.25   1
   1  10 -16  347.86  162.25   1
   1  10  17  477.73  147.96   1
   1 -10 -17  462.39  164.87   1
  -1  10  17  543.31  159.68   1
   1 -10  17  411.90  212.44   1
   1 -10  17  564.37  155.21   1
  -1 -10  17  444.72  194.13   1
   1  10 -17  324.41  190.70   1
   1  10  18 1317.26  257.22   1
   1 -10 -18 1238.09  274.45   1
  -1  10  18 1336.63  268.58   1
   1 -10  18  658.38  312.36   1
   1 -10  18 1418.25  265.00   1
  -1 -10  18 1179.53  297.08   1
   1  10 -18  491.59  309.14   1
   1  10  19 2246.21  346.17   1
   1 -10 -19 1792.01  355.90   1
  -1  10  19 1952.47  350.35   1
   1 -10  19  851.82  368.57   1
   1 -10  19 2093.65  344.54   1
  -1 -10  19 1949.05  377.98   1
   1  10 -19 -199.33  382.77   1
   1  10  20    1.10   96.32   1
   1 -10 -20  103.50  145.46   1
  -1  10  20   19.99  106.25   1
   1 -10  20   42.69  106.17   1
  -1 -10  20   67.42  172.55   1
   1  10 -20  109.35  212.15   1
   1  10  21 1443.27  288.08   1
   1 -10 -21 1176.37  303.33   1
  -1  10  21 1210.09  297.44   1
   1 -10  21 1626.69  293.01   1
  -1 -10  21 1156.87  337.60   1
   1  10 -21  114.69  327.18   1
   1  10  22  131.61  117.22   1
   1 -10 -22    1.94  162.32   1
  -1  10  22  -35.52  143.41   1
   1 -10  22  148.84  153.61   1
   1  11   0 2146.04  408.42   1
   1  11   0 2112.41  411.71   1
  -1 -11   0 1986.86  413.94   1
  -1  11   0 1983.45  378.34   1
  -1  11   0 1710.60  409.88   1
   1 -11   0 1921.56  408.56   1
   1 -11   0 2048.64  410.36   1
   1  11   1 2355.70  451.89   1
   1  11   1 2105.07  451.98   1
  -1 -11  -1 2205.19  454.95   1
   1 -11  -1 1864.90  455.19   1
  -1  11   1 2326.24  452.31   1
  -1  11   1 2017.80  452.51   1
  -1  11  -1 2303.96  454.55   1
   1 -11   1 2462.68  452.94   1
   1 -11   1 2215.26  451.31   1
  -1 -11   1 2026.96  451.24   1
  -1 -11   1 2293.34  453.55   1
   1  11  -1 2598.17  419.53   1
   1  11  -1 1963.45  454.32   1
   1  11   2 1152.97  236.09   1
   1  11   2 1015.84  235.16   1
  -1 -11  -2 1027.40  240.14   1
   1 -11  -2 1150.28  245.09   1
   1 -11  -2  979.87  239.30   1
  -1  11   2 1175.18  238.20   1
  -1  11   2  962.10  234.31   1
  -1  11  -2  914.30  235.97   1
   1 -11   2 1156.37  237.10   1
  -1 -11   2 1015.47  235.38   1
  -1 -11   2 1111.88  235.36   1
   1  11  -2 1086.80  268.88   1
   1  11  -2  937.16  240.01   1
   1  11   3 4343.45  819.18   1
  -1 -11  -3 4180.30  824.87   1
   1 -11  -3 4152.38  601.02   1
  -1  11   3 4245.13  820.43   1
  -1  11   3 3897.50  821.56   1
  -1  11  -3 3437.23  819.05   1
   1 -11   3 4032.66  818.52   1
  -1 -11   3 4238.00  819.60   1
  -1 -11   3 4713.87  822.61   1
   1  11  -3 4624.16  639.46   1
   1  11   4  604.54  141.01   1
  -1 -11  -4  547.44  141.46   1
   1 -11  -4  499.22  172.05   1
  -1  11   4  690.28  143.00   1
  -1  11   4  527.74  141.26   1
  -1  11  -4  449.66  138.59   1
   1 -11   4  523.38  143.09   1
  -1 -11   4  457.35  139.38   1
  -1 -11   4  589.69  142.10   1
   1  11  -4  599.97  200.93   1
   1  11   5 9881.83 1848.99   1
  -1 -11  -5 9268.19 1851.35   1
  -1  11   510300.12 1850.16   1
  -1  11   5 9012.35 1851.50   1
  -1  11  -5 8434.38 1849.47   1
   1 -11   5 9366.22 1848.95   1
  -1 -11   5 9120.76 1850.97   1
  -1 -11   511511.40 1853.48   1
   1  11  -510413.00 1224.63   1
   1  11   6  348.11  100.15   1
  -1 -11  -6  281.25   96.65   1
  -1  11   6  456.78  101.04   1
  -1  11   6  304.41  101.89   1
  -1  11  -6  243.96   95.90   1
   1 -11   6  271.02   99.88   1
  -1 -11   6  226.48   96.74   1
  -1 -11   6  309.21  107.32   1
   1  11  -6  338.74  164.71   1
   1  11   7 2006.00  417.68   1
  -1 -11  -7 2044.45  421.37   1
  -1  11   7 2023.24  422.38   1
  -1  11   7 1975.07  422.85   1
  -1  11  -7 1640.92  418.19   1
   1 -11   7 2026.53  418.55   1
  -1 -11   7 1820.40  420.35   1
  -1 -11   7 2326.26  425.51   1
   1  11  -7 2440.66  420.82   1
   1  11   8 6358.45 1189.94   1
  -1 -11  -8 6522.40 1194.37   1
  -1  11   8 6431.26 1196.45   1
  -1  11   8 6942.55 1198.90   1
  -1  11  -8 4041.83 1189.75   1
   1 -11   8 6091.37 1189.12   1
  -1 -11   8 5901.28 1194.85   1
  -1 -11   8 6632.37 1194.29   1
   1  11  -8 6804.19  882.75   1
   1  11   9 7698.54 1398.14   1
  -1 -11  -9 6087.10 1401.45   1
   1 -11  -9 8819.78 1404.90   1
  -1  11   9 8434.24 1405.36   1
  -1  11   9 6031.42 1406.13   1
  -1  11  -9 6011.15 1398.91   1
   1 -11   9 7116.49 1396.77   1
  -1 -11   9 7198.14 1406.35   1
  -1 -11   9 7406.34 1401.85   1
   1  11  -9 8044.49 1001.85   1
   1  11  10 4250.92  793.48   1
   1 -11 -10 4832.40  802.41   1
  -1  11  10 4384.56  800.87   1
  -1  11 -10 3005.60  795.69   1
   1 -11  10 4355.27  794.91   1
  -1 -11  10 3873.70  805.01   1
  -1 -11  10 3655.09  799.55   1
   1  11 -10 3981.63  657.50   1
   1  11  11 1915.81  341.22   1
   1 -11 -11 1547.69  349.65   1
  -1  11  11 1639.50  345.70   1
   1 -11  11 1635.99  343.07   1
  -1 -11  11 1418.46  351.39   1
  -1 -11  11 1023.38  347.41   1
   1  11 -11 1933.61  356.81   1
   1  11  12  521.47  139.63   1
   1 -11 -12  454.10  157.74   1
  -1  11  12  641.97  157.50   1
   1 -11  12  530.02  145.53   1
  -1 -11  12  252.31  149.58   1
   1  11 -12  542.50  169.18   1
   1  11  13  537.74  148.21   1
   1 -11 -13  388.11  160.71   1
  -1  11  13  759.31  180.09   1
   1 -11  13  570.81  167.00   1
  -1 -11  13  412.85  177.01   1
   1  11 -13  557.20  174.79   1
   1  11  14 1359.09  309.60   1
   1 -11 -14 1143.51  323.73   1
  -1  11  14 1922.17  334.53   1
   1 -11  14 1462.44  319.70   1
  -1 -11  14 1371.90  339.76   1
   1  11 -14 1272.95  332.36   1
   1  11  15 3260.83  591.50   1
   1 -11 -15 2292.70  609.70   1
  -1  11  15 3639.72  608.01   1
   1 -11  15 2186.37  539.89   1
   1 -11  15 3065.08  599.64   1
  -1 -11  15 3300.04  615.36   1
   1  11 -15 2737.90  612.78   1
   1  11  16  241.49   97.22   1
   1 -11 -16  178.72  117.27   1
  -1  11  16  243.28  119.62   1
   1 -11  16   64.34  183.40   1
   1 -11  16  144.98  106.00   1
  -1 -11  16  103.01  176.91   1
   1  11 -16  301.13  140.35   1
   1  11  17  571.41  149.19   1
   1 -11 -17  381.34  171.82   1
  -1  11  17  542.34  166.97   1
   1 -11  17  284.03  270.13   1
   1 -11  17  534.82  157.30   1
  -1 -11  17  340.95  195.46   1
   1  11 -17  554.99  216.50   1
   1  11  18  809.49  166.52   1
   1 -11 -18  592.74  189.20   1
  -1  11  18  787.53  181.21   1
   1 -11  18  158.61  304.03   1
   1 -11  18  745.46  173.29   1
  -1 -11  18  504.47  243.61   1
   1  11 -18   58.58  210.47   1
   1  11  19  222.87  112.79   1
   1 -11 -19   92.88  140.66   1
  -1  11  19  183.53  128.89   1
   1 -11  19  172.16  124.39   1
  -1 -11  19  417.73  218.17   1
   1  11 -19  133.09  179.68   1
   1  11  20   68.31   94.41   1
   1 -11 -20    0.37  125.77   1
  -1  11  20  -57.29  111.53   1
   1 -11  20   65.47  101.43   1
  -1 -11  20  141.63  214.43   1
   1  11 -20  -42.48  177.64   1
   1  11  21  427.55  189.35   1
   1 -11 -21  513.20  229.94   1
  -1  11  21  604.09  239.63   1
   1 -11  21  684.94  209.80   1
   1  12   0   -3.73   37.23   1
   1  12   0   -2.11   33.55   1
  -1 -12   0   46.83   41.61   1
   1 -12   0   11.07   34.80   1
   1 -12   0    5.53   46.80   1
   1  12   1 6739.89 1251.71   1
   1  12   1 5588.70 1253.27   1
  -1 -12  -1 6129.28 1255.79   1
   1 -12  -1 5020.98 1255.11   1
  -1  12   1 6753.99 1251.01   1
  -1  12   1 5664.41 1252.48   1
  -1  12  -1 6527.72 1254.09   1
   1 -12   1 6547.60 1251.92   1
   1 -12   1 7578.27 1254.39   1
  -1 -12   1 6595.39 1250.89   1
  -1 -12   1 7422.38 1254.65   1
   1  12  -1 7004.33  891.80   1
   1  12  -1 6602.44 1255.78   1
   1  12   2  418.06  116.05   1
   1  12   2  428.87  115.96   1
  -1 -12  -2  395.78  119.61   1
   1 -12  -2  371.98  121.28   1
  -1  12   2  439.43  117.41   1
  -1  12   2  383.24  114.98   1
  -1  12  -2  379.14  122.79   1
   1 -12   2  439.82  116.81   1
  -1 -12   2  310.96  114.51   1
  -1 -12   2  406.15  117.21   1
   1  12  -2  590.95  174.95   1
   1  12   3  448.85  116.26   1
  -1 -12  -3  379.64  121.22   1
   1 -12  -3  376.97  153.89   1
  -1  12   3  415.28  117.52   1
  -1  12   3  347.27  120.28   1
  -1  12  -3  388.55  125.05   1
   1 -12   3  414.60  116.27   1
  -1 -12   3  441.21  116.40   1
  -1 -12   3  454.56  122.94   1
   1  12  -3  517.13  173.34   1
   1  12   4 7493.53 1460.74   1
  -1 -12  -4 8840.33 1467.65   1
   1 -12  -4 7764.03  958.47   1
  -1  12   4 8015.04 1462.30   1
  -1  12   4 6372.37 1463.99   1
  -1  12  -4 7606.81 1463.00   1
   1 -12   4 6854.32 1460.00   1
  -1 -12   4 6588.20 1461.18   1
  -1 -12   4 8274.06 1464.53   1
   1  12  -4 8388.36 1009.04   1
   1  12   5 1898.76  389.95   1
  -1 -12  -5 1927.07  393.60   1
   1 -12  -5 1904.74  361.75   1
  -1  12   5 2001.39  390.97   1
  -1  12   5 1827.97  395.14   1
  -1  12  -5 1645.54  391.57   1
   1 -12   5 1943.93  388.50   1
  -1 -12   5 1576.97  389.78   1
  -1 -12   5 1824.07  396.16   1
   1  12  -5 2112.85  393.30   1
   1  12   6 4358.82  776.43   1
  -1 -12  -6 3910.65  781.13   1
  -1  12   6 4200.77  779.49   1
  -1  12   6 3179.12  783.88   1
  -1  12  -6 3655.04  779.84   1
   1 -12   6 4031.31  776.60   1
  -1 -12   6 3471.31  779.50   1
  -1 -12   6 4427.46  783.55   1
   1  12  -6 4131.75  637.09   1
   1  12   712326.48 2207.17   1
  -1 -12  -7 8545.17 2211.17   1
  -1  12   712462.09 2211.17   1
  -1  12   710099.40 2214.97   1
  -1  12  -7 9997.07 2210.49   1
   1 -12   712573.42 2207.08   1
  -1 -12   711933.26 2212.40   1
  -1 -12   713006.52 2215.59   1
   1  12  -713144.38 1441.61   1
   1  12   8 2472.61  487.76   1
  -1  12   8 2755.76  493.33   1
  -1  12   8 2278.20  499.76   1
  -1  12  -8 2070.01  492.18   1
   1 -12   8 2360.71  486.92   1
  -1 -12   8 2352.01  492.28   1
  -1 -12   8 2398.27  497.18   1
   1  12  -8 2504.62  475.34   1
   1  12   9 1822.69  364.35   1
  -1  12   9 1753.76  369.51   1
   1 -12   9 1747.12  361.55   1
  -1 -12   9 2151.46  374.35   1
  -1 -12   9 1433.40  369.45   1
   1  12  -9 1407.03  392.70   1
   1  12  10 1535.32  320.39   1
  -1  12  10 2014.20  330.97   1
   1 -12  10 1445.52  319.45   1
  -1 -12  10 1600.96  338.78   1
  -1 -12  10  908.44  325.15   1
   1  12  11 1839.78  420.49   1
   1 -12 -11 2367.05  436.98   1
  -1  12  11 2324.62  434.63   1
   1 -12  11 1770.75  421.89   1
  -1 -12  11 2042.00  437.43   1
   1  12  12 2524.39  559.67   1
   1 -12 -12 3289.21  578.75   1
  -1  12  12 2912.55  574.79   1
   1 -12  12 2608.06  563.77   1
  -1 -12  12 2836.81  581.80   1
   1  12  13 5009.58 1006.08   1
   1 -12 -13 7003.89 1026.57   1
  -1  12  13 6049.78 1021.75   1
   1 -12  13 5174.70 1013.32   1
  -1 -12  13 3492.03 1026.05   1
   1  12 -13 4244.82 1025.96   1
   1  12  14   17.58   73.63   1
   1 -12 -14   52.93   98.07   1
  -1  12  14   34.00   96.32   1
   1 -12  14  142.98   89.46   1
  -1 -12  14  100.89  137.58   1
   1  12 -14   11.91  159.80   1
   1  12  15  629.58  159.23   1
   1 -12 -15  357.10  172.12   1
  -1  12  15  677.57  190.68   1
   1 -12  15  523.65  168.23   1
  -1 -12  15  504.14  208.83   1
   1  12 -15  724.39  229.53   1
   1  12  16  586.71  157.12   1
   1 -12 -16  516.37  172.71   1
  -1  12  16  851.82  181.68   1
   1 -12  16  600.55  168.18   1
  -1 -12  16  406.92  210.02   1
   1  12 -16  266.94  227.65   1
   1  12  17 1226.84  219.17   1
   1 -12 -17  610.43  232.19   1
  -1  12  17 1240.29  240.25   1
   1 -12  17 1136.46  230.03   1
  -1 -12  17  743.84  285.96   1
   1  12 -17 -116.76  256.64   1
   1  12  18  380.31  132.84   1
   1 -12 -18  181.48  139.63   1
  -1  12  18  427.41  151.07   1
   1 -12  18  298.91  138.76   1
  -1 -12  18  437.40  192.43   1
   1  12 -18  137.10  212.84   1
   1  12  19  233.12  143.36   1
   1 -12 -19  280.34  143.43   1
  -1  12  19  263.67  155.15   1
   1 -12  19  486.65  145.38   1
  -1 -12  19  352.70  198.22   1
   1  12 -19  249.87  189.04   1
   1  12  20  547.22  205.48   1
   1 -12 -20  855.85  273.61   1
  -1  12  20  752.26  243.59   1
   1 -12  20  700.90  210.99   1
   1  12  21  138.91  132.39   1
   1 -12  21  169.52  179.08   1
   1  13   0 4263.66  782.08   1
   1  13   0 3077.56  786.14   1
  -1 -13   0 2742.32  788.54   1
  -1  13   0 4346.43  789.86   1
   1 -13   0 4474.47  783.72   1
   1 -13   0 4776.77  789.18   1
   1  13   1 1259.12  246.70   1
   1  13   1 1160.86  252.23   1
  -1 -13  -1 1046.12  256.07   1
   1 -13  -1 1101.29  258.05   1
  -1  13   1 1054.55  244.08   1
  -1  13   1  752.98  244.84   1
  -1  13  -1  998.73  251.21   1
   1 -13   1 1064.71  246.00   1
   1 -13   1 1174.60  250.41   1
  -1 -13   1 1157.06  244.49   1
  -1 -13   1 1165.10  248.52   1
   1  13  -1 1270.98  256.78   1
   1  13   2  717.60  159.68   1
   1  13   2  631.87  168.73   1
  -1 -13  -2  686.24  172.52   1
  -1  13   2  659.90  161.10   1
  -1  13   2  441.12  160.70   1
  -1  13  -2  660.04  169.74   1
   1 -13   2  622.09  163.02   1
   1 -13   2  675.17  172.06   1
  -1 -13   2  763.80  162.21   1
  -1 -13   2  580.46  164.58   1
   1  13  -2  688.83  224.16   1
   1  13   3 2779.81  515.70   1
   1  13   3 2772.49  522.53   1
  -1 -13  -3 2610.74  526.27   1
   1 -13  -3 2430.01  428.67   1
  -1  13   3 2754.86  518.30   1
  -1  13   3 1657.79  520.43   1
  -1  13  -3 2761.94  524.18   1
   1 -13   3 2550.42  516.25   1
  -1 -13   3 2756.97  518.00   1
  -1 -13   3 2426.88  521.26   1
   1  13  -3 2559.56  471.61   1
   1  13   4 4591.86  881.84   1
  -1 -13  -4 4440.72  891.14   1
   1 -13  -4 4400.14  643.80   1
  -1  13   4 4568.90  883.30   1
  -1  13   4 4698.54  888.82   1
  -1  13  -4 4341.87  885.86   1
   1 -13   4 4332.85  881.43   1
  -1 -13   4 4504.07  882.37   1
  -1 -13   4 4746.90  888.42   1
   1  13  -4 4532.78  691.20   1
   1  13   5  545.24  141.47   1
  -1 -13  -5  425.40  149.11   1
   1 -13  -5  621.49  184.36   1
  -1  13   5  576.40  141.15   1
  -1  13   5  413.61  152.57   1
  -1  13  -5  526.95  150.69   1
   1 -13   5  608.93  141.05   1
  -1 -13   5  483.03  141.61   1
  -1 -13   5  478.94  155.49   1
   1  13  -5  545.39  211.12   1
   1  13   6  736.39  174.85   1
   1 -13  -6  819.98  218.77   1
  -1  13   6  752.02  182.01   1
  -1  13  -6  536.08  181.46   1
   1 -13   6  762.52  180.06   1
  -1 -13   6  564.60  175.97   1
  -1 -13   6  779.94  189.64   1
   1  13  -6  760.05  246.94   1
   1  13   7 1280.21  293.30   1
  -1  13   7 1357.49  298.09   1
   1 -13   7 1431.94  296.28   1
  -1 -13   7 1764.51  309.13   1
  -1 -13   7 1094.50  306.02   1
   1  13  -7 1209.52  340.96   1
   1  13   8 1009.63  228.55   1
  -1  13   8 1148.74  233.44   1
   1 -13   8  994.88  226.26   1
  -1 -13   8 1134.04  243.84   1
  -1 -13   8  743.82  243.97   1
   1  13  -8  853.57  294.60   1
   1  13   9 3748.72  741.80   1
  -1  13   9 4271.79  750.41   1
   1 -13   9 3230.54  738.88   1
  -1 -13   9 3950.53  753.42   1
   1  13  10 1390.49  279.21   1
  -1  13  10 1301.94  287.25   1
   1 -13  10 1032.07  276.68   1
  -1 -13  10 1315.86  291.59   1
   1  13  11  940.88  211.28   1
  -1  13  11  895.05  223.58   1
   1 -13  11  930.65  212.19   1
  -1 -13  11  722.69  229.96   1
   1  13  12  594.20  162.14   1
  -1  13  12  619.79  186.83   1
   1 -13  12  587.13  167.34   1
  -1 -13  12  705.96  191.31   1
   1  13  13  671.81  176.42   1
  -1  13  13  742.05  199.48   1
   1 -13  13  677.51  185.19   1
  -1 -13  13  774.51  229.12   1
   1  13  14 2170.94  463.01   1
   1 -13 -14 2459.50  490.37   1
  -1  13  14 2337.06  484.58   1
   1 -13  14 2051.61  475.55   1
  -1 -13  14 2418.25  515.57   1
   1  13  15  837.21  198.18   1
   1 -13 -15  954.03  234.03   1
  -1  13  15  711.19  220.74   1
   1 -13  15  658.86  210.83   1
  -1 -13  15  888.01  289.76   1
   1  13  16  444.11  148.70   1
   1 -13 -16  374.99  186.67   1
  -1  13  16  608.86  185.63   1
   1 -13  16  535.17  161.76   1
  -1 -13  16  570.21  258.07   1
   1  13  17   61.57   85.35   1
   1 -13 -17  186.87  131.82   1
  -1  13  17   75.48  107.14   1
   1 -13  17  -39.74   96.16   1
  -1 -13  17   82.02  183.59   1
   1  13 -17   27.98  174.05   1
   1  13  18  874.74  184.85   1
   1 -13 -18  727.60  221.48   1
  -1  13  18  679.01  200.70   1
   1 -13  18  883.40  194.67   1
  -1 -13  18  515.11  289.40   1
   1  13 -18 -164.58  251.02   1
   1  13  19  735.80  198.75   1
   1 -13 -19  488.89  231.12   1
  -1  13  19  740.67  242.23   1
   1 -13  19  671.63  210.20   1
   1  13  20  617.31  189.27   1
   1 -13 -20  355.25  240.22   1
  -1  13  20  663.80  241.87   1
   1 -13  20  631.97  196.77   1
   1  14   0  168.21   61.45   1
  -1  14   0   55.45   74.94   1
   1 -14   0  131.86   60.45   1
   1 -14   0   91.36   72.76   1
   1  14   1  774.98  186.95   1
  -1  14   1  911.17  189.44   1
  -1  14  -1  574.92  199.46   1
   1 -14   1  866.48  188.84   1
   1 -14   1  883.08  198.12   1
  -1 -14   1  890.37  188.31   1
  -1 -14   1  645.65  193.55   1
   1  14  -1  715.91  205.01   1
   1  14   2 1829.98  365.51   1
  -1  14   2 1846.23  367.17   1
  -1  14  -2 1492.89  374.80   1
   1 -14   2 1888.48  367.70   1
   1 -14   2 1682.89  377.16   1
  -1 -14   2 1832.45  367.65   1
  -1 -14   2 1665.28  376.02   1
   1  14  -2 1665.41  382.13   1
   1  14   3  262.86   78.60   1
  -1  14   3  239.72   80.26   1
  -1  14  -3  169.31   96.67   1
   1 -14   3  165.63   78.62   1
   1 -14   3  191.24  103.16   1
  -1 -14   3  211.49   77.90   1
  -1 -14   3  183.43   91.96   1
   1  14  -3  204.92  149.01   1
   1  14   4  973.41  211.71   1
   1 -14  -4  818.67  234.42   1
   1 -14  -4  658.16  263.90   1
  -1  14   4 1121.87  211.83   1
  -1  14  -4  646.89  223.65   1
   1 -14   4  954.96  208.87   1
  -1 -14   4 1210.00  218.24   1
  -1 -14   4  673.71  217.78   1
   1  14  -4 1016.68  272.05   1
   1  14   5   65.77   65.12   1
   1 -14  -5  133.15   99.90   1
   1 -14  -5   53.74  106.92   1
  -1  14   5   72.13   73.31   1
   1 -14   5   64.81   59.24   1
  -1 -14   5   46.24   66.07   1
  -1 -14   5   53.16   76.44   1
   1  14  -5   37.26  129.48   1
   1  14   6 2429.14  471.38   1
   1 -14  -6 2310.34  413.08   1
  -1  14   6 2786.82  476.12   1
   1 -14   6 2127.97  470.42   1
  -1 -14   6 2549.39  477.23   1
   1  14  -6 1568.97  459.75   1
   1  14   7 1513.70  321.21   1
   1 -14  -7 1302.89  323.77   1
  -1  14   7 1824.99  327.86   1
   1 -14   7 1330.46  320.41   1
  -1 -14   7 1617.10  333.64   1
   1  14   8  114.82   78.34   1
   1 -14  -8  112.29  125.59   1
  -1  14   8  133.22   81.68   1
   1 -14   8   77.79   77.12   1
  -1 -14   8   96.92  107.92   1
   1  14   9  378.64  117.36   1
  -1  14   9  409.78  119.19   1
   1 -14   9  265.00  109.64   1
  -1 -14   9  263.99  140.42   1
   1  14  10 1024.61  208.22   1
  -1  14  10  707.69  213.78   1
   1 -14  10  727.08  204.83   1
  -1 -14  10  967.17  232.10   1
   1  14  11 1600.95  329.05   1
  -1  14  11 1507.46  339.67   1
   1 -14  11 1415.71  330.18   1
  -1 -14  11 1603.03  348.14   1
   1  14  12 2305.06  446.84   1
  -1  14  12 2235.17  462.08   1
   1 -14  12 1979.56  454.33   1
  -1 -14  12 2166.55  468.63   1
   1  14  13 1917.36  395.36   1
  -1  14  13 2087.25  415.35   1
   1 -14  13 1909.20  402.43   1
  -1 -14  13 1667.38  430.43   1
   1  14  14   51.42   71.93   1
  -1  14  14  115.20   93.87   1
   1 -14  14   27.14   91.28   1
  -1 -14  14   93.41  132.05   1
   1  14  15  956.80  233.21   1
  -1  14  15  933.43  255.75   1
   1 -14  15 1126.97  255.62   1
  -1 -14  15  951.56  276.20   1
   1  14  16  112.38   85.82   1
  -1  14  16   72.10  107.15   1
   1 -14  16  171.00  100.14   1
  -1 -14  16   14.74  168.34   1
   1  14  17  272.60  108.37   1
  -1  14  17   81.85  127.56   1
   1 -14  17  215.55  137.21   1
  -1 -14  17  249.99  232.01   1
   1  14  18  590.65  172.52   1
  -1  14  18  317.49  176.88   1
   1 -14  18  452.46  178.35   1
   1  14  19  190.95  141.93   1
  -1  14  19  294.85  226.51   1
   1 -14  19  271.82  169.80   1
   1  15   024941.07 4308.04   1
   1 -15   020645.42 4308.26   1
   1  15   1 3945.63  756.80   1
  -1  15   1 4152.60  760.60   1
   1 -15   1 3338.66  756.60   1
  -1 -15   1 3936.31  759.39   1
   1  15   2 4090.95  766.86   1
  -1  15   2 4399.35  769.91   1
   1 -15   2 3262.05  765.75   1
  -1 -15   2 3840.44  768.28   1
   1  15   3 1341.76  260.12   1
  -1  15   3 1332.86  260.89   1
   1 -15   3  996.82  253.91   1
  -1 -15   3 1143.99  261.68   1
   1  15  -3  860.05  322.20   1
   1  15   4 1402.56  268.62   1
   1 -15  -4 1007.83  292.43   1
   1 -15  -4  756.13  318.58   1
  -1  15   4 1753.05  275.67   1
   1 -15   4 1237.52  268.80   1
  -1 -15   4 1362.06  273.06   1
   1  15  -4  925.60  325.41   1
   1  15   5  422.39  118.18   1
   1 -15  -5  267.64  166.77   1
  -1  15   5  499.47  130.36   1
   1 -15   5  466.43  118.62   1
  -1 -15   5  497.79  124.38   1
   1  15  -5  239.27  192.80   1
   1  15   6 3346.70  621.26   1
   1 -15  -6 2508.87  505.54   1
  -1  15   6 3899.59  629.09   1
   1 -15   6 3239.49  622.59   1
  -1 -15   6 2794.53  625.69   1
   1  15   7  763.19  180.70   1
   1 -15  -7  663.83  226.97   1
  -1  15   7  665.98  187.55   1
   1 -15   7  805.38  181.92   1
  -1 -15   7  709.57  185.47   1
   1  15   8 1293.76  269.47   1
   1 -15  -8 1082.59  290.28   1
  -1  15   8 1338.06  281.05   1
   1 -15   8 1158.12  267.16   1
   1  15   9 1470.37  328.64   1
   1 -15  -9 1781.65  342.79   1
  -1  15   9 1434.70  339.50   1
   1 -15   9 1363.91  325.19   1
   1  15  10   51.42   74.67   1
   1 -15 -10    8.84  126.10   1
  -1  15  10   63.97   77.64   1
   1 -15  10   31.42   69.11   1
  -1 -15  10   63.92  112.02   1
   1  15  11  302.48  102.22   1
  -1  15  11  180.69  110.48   1
   1 -15  11  257.91  102.63   1
  -1 -15  11  225.65  139.75   1
   1  15  12  619.30  147.30   1
  -1  15  12  487.29  160.89   1
   1 -15  12  522.53  154.16   1
  -1 -15  12  440.58  194.41   1
   1  15  13  721.59  174.42   1
  -1  15  13  640.91  200.52   1
   1 -15  13  747.86  184.68   1
  -1 -15  13  614.00  210.93   1
   1  15  14  778.33  178.85   1
  -1  15  14  712.33  206.87   1
   1 -15  14  766.02  193.51   1
  -1 -15  14  494.96  235.80   1
   1  15  15  -66.49   68.14   1
  -1  15  15   81.58  106.52   1
   1 -15  15   26.07   93.78   1
  -1 -15  15   -1.05  160.97   1
   1  15  16  153.45   84.77   1
  -1  15  16  163.93  102.57   1
   1 -15  16  -12.53   99.66   1
  -1 -15  16   10.57  182.73   1
   1  15  17  654.65  230.36   1
  -1  15  17 1160.67  304.23   1
   1 -15  17  954.67  251.07   1
   1  15  18  747.98  213.65   1
   1 -15  18  703.81  237.86   1
   1  16   0   62.82   65.58   1
   1 -16   0   57.88   79.35   1
   1  16   1 2767.28  562.22   1
  -1  16   1 2958.43  565.76   1
   1 -16   1 2869.82  563.79   1
  -1 -16   1 2580.35  565.32   1
   1  16   2 2140.78  437.22   1
  -1  16   2 2318.05  441.78   1
   1 -16   2 2063.49  437.96   1
  -1 -16   2 1964.74  438.95   1
   1  16   3 2180.51  445.25   1
  -1  16   3 2332.80  451.49   1
   1 -16   3 2157.91  447.91   1
  -1 -16   3 1972.75  446.54   1
   1  16   4 9603.96 1878.74   1
  -1  16   411004.80 1883.50   1
   1 -16   4 9749.55 1881.62   1
  -1 -16   4 9052.21 1883.40   1
   1  16   5  257.47   95.16   1
  -1  16   5  257.51  108.41   1
   1 -16   5  333.91  130.37   1
  -1 -16   5  190.37  103.81   1
   1  16   6 2184.95  432.58   1
   1 -16  -6 1447.68  393.18   1
  -1  16   6 2674.96  441.86   1
   1 -16   6 2413.39  441.17   1
  -1 -16   6 2043.16  439.14   1
   1  16   7  661.17  145.05   1
   1 -16  -7  348.16  199.78   1
  -1  16   7  576.34  155.19   1
   1 -16   7  572.08  161.23   1
  -1 -16   7  463.16  166.77   1
   1  16   8  875.58  185.99   1
   1 -16  -8  600.55  226.93   1
  -1  16   8  733.49  188.45   1
   1 -16   8  751.44  191.57   1
  -1 -16   8  619.47  192.42   1
   1  16   9  827.52  178.17   1
   1 -16  -9  525.14  221.76   1
  -1  16   9  613.43  177.45   1
   1 -16   9  699.58  172.70   1
  -1 -16   9  552.28  196.99   1
   1  16  10 4108.57  748.83   1
  -1  16  10 3489.20  758.23   1
   1 -16  10 3968.07  750.16   1
  -1 -16  10 3305.64  765.92   1
   1  16  11  167.62   91.51   1
   1 -16 -11  -14.28  110.39   1
  -1  16  11  122.27   87.13   1
   1 -16  11   78.26  100.40   1
  -1 -16  11   96.97  130.93   1
   1  16  12  635.21  141.81   1
   1 -16 -12  -16.31  193.82   1
  -1  16  12  723.04  158.65   1
   1 -16  12  811.52  164.82   1
  -1 -16  12  403.62  185.36   1
   1  16  13  -32.92   61.93   1
   1 -16 -13  -36.72   96.56   1
  -1  16  13   15.85   81.13   1
   1 -16  13   -3.89  104.05   1
  -1 -16  13  144.81  107.65   1
   1  16  14 1383.41  248.18   1
   1 -16 -14  -39.50  281.52   1
  -1  16  14 1240.39  267.68   1
   1 -16  14 2226.31  290.50   1
  -1 -16  14  713.06  277.19   1
   1  16  15   62.04   65.92   1
   1 -16 -15   50.91   78.72   1
  -1  16  15  -22.31  124.57   1
   1 -16  15  -59.30  130.14   1
  -1 -16  15 -173.83  161.75   1
   1  16  16 1584.53  406.52   1
  -1  16  16 2017.55  447.23   1
   1 -16  16 2339.46  443.52   1
   1  16  17   23.58  108.48   1
   1  17   0 1386.85  286.09   1
   1 -17   0 1214.77  294.91   1
   1  17   110520.84 2009.69   1
  -1  17   110460.60 2011.78   1
   1 -17   110476.67 2011.43   1
  -1 -17   110712.86 2013.14   1
   1  17   2  407.25  130.25   1
  -1  17   2  458.65  134.86   1
   1 -17   2  479.89  150.39   1
  -1 -17   2  463.18  151.76   1
   1  17   3  340.48  118.63   1
  -1  17   3  412.64  128.43   1
   1 -17   3  382.43  138.03   1
  -1 -17   3  424.23  149.65   1
   1  17   4 2136.84  449.52   1
  -1  17   4 2254.88  454.27   1
   1 -17   4 2294.35  456.94   1
  -1 -17   4 2047.26  457.01   1
   1  17   5  905.02  194.69   1
  -1  17   5  857.97  198.33   1
   1 -17   5  633.52  210.16   1
  -1 -17   5  732.87  204.30   1
   1  17   6 1847.08  400.09   1
  -1  17   6 1856.94  408.23   1
   1 -17   6 1851.93  404.46   1
  -1 -17   6 2172.29  417.89   1
   1  17   7  211.52   90.60   1
   1 -17  -7   47.31  166.00   1
  -1  17   7  320.35  104.34   1
   1 -17   7  246.17  101.35   1
  -1 -17   7  240.38  114.53   1
   1  17   8  760.95  160.66   1
   1 -17  -8  368.26  224.14   1
  -1  17   8  569.99  172.61   1
   1 -17   8  756.63  165.57   1
  -1 -17   8  587.34  188.85   1
   1  17   9  -10.35   71.99   1
   1 -17  -9    2.30  123.11   1
  -1  17   9   -2.93   80.31   1
   1 -17   9  156.60   82.24   1
  -1 -17   9   -0.28  113.06   1
   1  17  10  889.46  155.71   1
   1 -17 -10   22.41  209.31   1
  -1  17  10  549.11  174.66   1
   1 -17  10  818.14  167.31   1
  -1 -17  10  586.43  187.77   1
   1  17  11  106.64   73.64   1
   1 -17 -11  -23.50  130.96   1
  -1  17  11   31.55   84.15   1
   1 -17  11  103.36  100.60   1
  -1 -17  11  102.07  133.79   1
   1  17  12   27.23   63.54   1
   1 -17 -12   58.74  118.75   1
  -1  17  12  -23.87   82.33   1
   1 -17  12   48.66  103.35   1
   1  17  13  187.64   85.66   1
   1 -17 -13   10.56  138.34   1
  -1  17  13  354.14  135.24   1
   1 -17  13  282.02  125.12   1
  -1 -17  13  148.85  163.14   1
   1  17  14  203.64  117.66   1
  -1  17  14  192.52  166.18   1
   1 -17  14  339.29  148.03   1
   1  17  15  279.62  120.55   1
  -1  17  15  185.65  184.14   1
   1 -17  15  165.09  141.25   1
   1  18   0   48.92   65.61   1
   1 -18   0   75.39   98.74   1
   1  18   1 1409.59  294.12   1
  -1  18   1 1248.90  294.49   1
   1 -18   1 1236.03  298.54   1
  -1 -18   1 1467.24  304.20   1
   1  18   2  595.00  159.54   1
  -1  18   2  475.81  157.27   1
   1 -18   2  647.84  164.22   1
  -1 -18   2  609.86  166.36   1
   1  18   3  144.06   79.76   1
  -1  18   3  219.36   88.44   1
   1 -18   3  128.12   94.78   1
  -1 -18   3  189.88  101.56   1
   1  18   4 1779.66  405.34   1
  -1  18   4 2004.65  414.48   1
   1 -18   4 1964.32  414.09   1
  -1 -18   4 2121.46  423.32   1
   1  18   5  548.38  138.22   1
  -1  18   5  485.67  146.74   1
   1 -18   5  501.25  164.46   1
  -1 -18   5  404.95  158.43   1
   1  18   6  542.35  136.26   1
  -1  18   6  424.56  145.39   1
   1 -18   6  499.67  146.12   1
  -1 -18   6  408.16  168.42   1
   1  18   7  120.47   93.03   1
  -1  18   7  132.57   93.56   1
   1 -18   7  171.04   94.87   1
  -1 -18   7  143.18  130.51   1
   1  18   8  227.53   87.61   1
   1 -18  -8  102.31  205.94   1
  -1  18   8  177.57   99.62   1
   1 -18   8  170.84   96.92   1
  -1 -18   8  134.65  117.60   1
   1  18   9  330.92  111.84   1
  -1  18   9  293.35  138.49   1
   1 -18   9  312.07  119.56   1
  -1 -18   9  311.06  138.76   1
   1  18  10 1305.25  269.06   1
  -1  18  10 1205.65  285.05   1
   1 -18  10 1409.00  279.69   1
  -1 -18  10  779.17  287.28   1
   1  18  11   78.43   81.59   1
  -1  18  11  190.73  134.66   1
   1 -18  11  179.29  131.44   1
  -1 -18  11  111.21  134.12   1
   1  18  12  212.14   91.47   1
  -1  18  12   32.09  115.40   1
   1 -18  12  193.54  119.36   1
   1  18  13   77.64   70.25   1
  -1  18  13   61.04  112.25   1
   1 -18  13  114.04  142.10   1
   1  18  14  468.01  151.32   1
   1  19   0 1113.12  277.71   1
   1 -19   0 1382.43  290.54   1
   1  19   1   16.06   65.59   1
  -1  19   1   29.83   66.29   1
   1 -19   1   64.80   87.87   1
  -1 -19   1  118.92   84.27   1
   1  19   2  732.12  173.34   1
  -1  19   2  713.41  181.27   1
   1 -19   2  600.75  182.27   1
  -1 -19   2  705.61  193.91   1
   1  19   3  308.94   97.85   1
  -1  19   3  233.58  104.51   1
   1 -19   3  236.86  130.35   1
  -1 -19   3  320.97  120.21   1
   1  19   4 1983.16  402.38   1
  -1  19   4 1798.28  408.75   1
   1 -19   4 2118.13  410.84   1
  -1 -19   4 1783.22  418.25   1
   1  19   5   19.67   64.96   1
  -1  19   5  -24.95   77.17   1
   1 -19   5   57.94   89.34   1
  -1 -19   5   38.42  100.36   1
   1  19   6  769.52  208.15   1
  -1  19   6  875.17  217.88   1
   1 -19   6  983.37  223.34   1
   1  19   7  380.34  113.81   1
  -1  19   7  379.58  125.54   1
   1 -19   7  330.24  124.55   1
  -1 -19   7  266.66  157.37   1
   1  19   8 1099.07  207.36   1
  -1  19   8  695.61  210.59   1
   1 -19   8  882.50  205.43   1
  -1 -19   8  487.53  233.72   1
   1  19   9  361.61   97.98   1
  -1  19   9  155.79  118.20   1
   1 -19   9  244.14  112.89   1
  -1 -19   9   76.86  153.78   1
   1  19  10  109.27   73.34   1
  -1  19  10    1.61  101.59   1
   1 -19  10   59.15   99.84   1
   1  19  11   77.94   71.96   1
  -1  19  11  200.04  141.10   1
   1 -19  11   15.82  111.75   1
   1  19  12  147.48   77.91   1
   1  20   0  204.40  101.80   1
   1 -20   0  243.26  128.08   1
   1  20   1  588.69  152.43   1
  -1  20   1  552.48  155.70   1
   1 -20   1  550.81  164.29   1
  -1 -20   1  575.04  165.93   1
   1  20   2  404.04  118.17   1
  -1  20   2  278.78  122.30   1
   1 -20   2  427.00  145.20   1
  -1 -20   2  431.00  135.82   1
   1  20   3   53.78   61.43   1
  -1  20   3   -0.00   63.65   1
   1 -20   3    9.92   96.10   1
  -1 -20   3   38.18  106.58   1
   1  20   4  992.54  202.66   1
  -1  20   4  815.53  207.22   1
   1 -20   4  942.78  216.10   1
  -1 -20   4  571.19  216.73   1
   1  20   5  169.31   74.68   1
  -1  20   5   39.81   77.51   1
   1 -20   5   79.84   94.44   1
  -1 -20   5   81.87  103.50   1
   1  20   6  205.23   96.03   1
  -1  20   6  154.30  110.73   1
   1 -20   6  148.65  101.29   1
   1  20   7 2124.55  391.40   1
  -1  20   7 1817.02  403.22   1
   1 -20   7 1621.83  392.02   1
   1  20   8  264.99  108.99   1
  -1  20   8  157.00  133.72   1
   1  20   9  102.83   82.90   1
  -1  20   9   54.67  126.61   1
   1  21   0  248.04  114.75   1
   1  21   1  107.37   91.46   1
  -1  21   1  105.52  104.91   1
   1  21   2  145.92  109.34   1
  -1  21   2  228.82  129.65   1
   1  21   3  224.81  101.84   1
  -1  21   3  339.40  119.53   1
   1  21   4  409.38  132.13   1
  -1  21   4  500.89  159.00   1
   1  21   5  160.00   74.09   1
  -1  21   5    4.13  115.72   1
   1  21   6  -38.59   56.43   1
   2   0   025079.02 2499.33   1
   2   0   021643.56 4335.05   1
  -2   0   022024.86 2507.33   1
   2   0   1 3109.39  491.60   1
   2   0   1 2702.92  615.32   1
   2   0   1 3401.47  613.66   1
  -2   0  -1 3095.65  498.47   1
   2   0  -1 3228.62  494.19   1
   2   0  -1 3173.63  613.63   1
  -2   0   1 3227.70  495.34   1
  -2   0   1 2828.03  615.08   1
  -2   0   1 3195.14  614.20   1
   2   0   2 8040.58  924.32   1
   2   0   2 7427.97 1377.88   1
   2   0   2 7439.63 1374.31   1
  -2   0  -2 5905.65  925.88   1
  -2   0  -2 7106.63 1376.69   1
   2   0  -2 6922.95  920.40   1
   2   0  -2 7038.67 1375.08   1
  -2   0   2 7494.79  898.50   1
  -2   0   2 7297.27 1375.71   1
   2   0   316980.97 1985.76   1
   2   0   318498.09 3347.76   1
  -2   0  -317988.39 1998.15   1
  -2   0  -317346.61 3347.72   1
   2   0  -317533.57 1977.05   1
   2   0  -317016.40 3344.92   1
  -2   0   318691.81 1957.17   1
  -2   0   317671.44 3345.60   1
   2   0   4 2603.50  433.70   1
   2   0   4 2832.76  508.94   1
  -2   0  -4 2389.24  455.39   1
  -2   0  -4 2297.10  508.28   1
   2   0  -4 2744.46  426.83   1
   2   0  -4 2546.77  507.36   1
  -2   0   4 2407.63  421.78   1
  -2   0   4 2433.61  506.54   1
   2   0   511416.48 1228.08   1
  -2   0  -510030.17 1251.56   1
  -2   0  -5 8360.00 1927.68   1
   2   0  -510301.86 1215.00   1
   2   0  -5 9993.12 1926.59   1
  -2   0   510406.58 1926.41   1
   2   0   642051.62 4123.83   1
   2   0   642540.24 7364.18   1
  -2   0  -636131.45 4151.89   1
  -2   0  -631913.53 7362.55   1
   2   0  -639892.11 4087.31   1
   2   0  -640267.93 7362.83   1
  -2   0   641061.33 7363.05   1
   2   0   7 4397.65  635.29   1
   2   0   7 4540.74  836.92   1
  -2   0  -7 4495.65  636.94   1
  -2   0  -7 3441.45  835.39   1
   2   0  -7 4028.73  599.04   1
   2   0  -7 4429.21  838.99   1
  -2   0   7 4777.68  837.22   1
   2   0   8 6185.33  812.72   1
  -2   0  -8 5022.84 1140.41   1
   2   0  -8 6219.04  772.36   1
   2   0  -8 5875.06 1143.20   1
  -2   0   8 6122.06 1142.03   1
   2   0   9 3120.49  528.47   1
   2   0   9 3068.01  635.74   1
  -2   0  -9 3167.20  633.09   1
   2   0  -9 3366.31  491.41   1
   2   0  -9 3217.64  637.50   1
  -2   0   9 3157.38  634.65   1
   2   0  10 6768.84  885.59   1
   2   0  10 6491.73 1248.35   1
  -2   0 -10 5725.68 1244.17   1
   2   0 -10 6467.80  830.94   1
   2   0 -10 6923.51 1250.22   1
  -2   0  10 6551.61 1246.74   1
   2   0  11 1020.08  252.34   1
   2   0  11  773.29  209.75   1
  -2   0 -11  774.81  200.13   1
   2   0 -11  927.47  221.72   1
   2   0 -11  935.08  213.14   1
  -2   0  11  826.00  210.87   1
   2   0  12  109.84   79.76   1
   2   0  12  -29.06   64.65   1
  -2   0 -12   30.23   52.24   1
   2   0 -12   49.67   68.69   1
   2   0 -12   -0.00   79.26   1
  -2   0  12   39.47   61.60   1
   2   0  13 2976.77  510.42   1
   2   0  13 2949.59  569.97   1
  -2   0 -13 2352.06  562.48   1
   2   0 -13 3074.29  456.11   1
   2   0 -13 3499.95  574.79   1
  -2   0  13 2169.67  562.75   1
   2   0  14 4702.48  646.92   1
   2   0  14 4155.30  774.99   1
  -2   0 -14 2919.27  769.58   1
   2   0 -14 4478.17  580.14   1
   2   0 -14 4618.54  781.34   1
  -2   0  14 2875.57  769.45   1
   2   0  15 1636.74  342.62   1
  -2   0 -15  942.92  333.78   1
   2   0 -15 1923.92  322.01   1
   2   0 -15 1799.91  351.80   1
   2   0  16  637.62  190.75   1
   2   0 -16  748.90  216.34   1
   2   0 -16  822.36  199.38   1
   2   0  17 2759.38  703.46   1
   2   0 -17 3896.36  546.50   1
   2   0 -17 3635.94  713.32   1
   2   0  18 3530.77  715.62   1
   2   0 -18 3354.86  546.90   1
   2   0 -18 3861.91  721.01   1
   2   0  19  202.28  164.77   1
   2   0 -19   94.23  116.20   1
   2   0 -19  162.72  153.75   1
   2   0  20 1507.03  378.73   1
   2   0 -20 1443.20  325.95   1
   2   0 -20 1841.45  368.21   1
   2   0  21  -70.02  119.12   1
   2   0 -21   83.55   84.56   1
   2   0 -21  111.39  134.64   1
   2   0  22 -128.77  169.66   1
   2   0 -22  487.01  154.96   1
   2   0 -23  -11.56   96.03   1
   2   0 -23   99.55  140.11   1
   2   0 -24 1069.27  303.74   1
   2   0 -24 1684.08  409.19   1
   2   1   0  567.86  176.60   1
   2   1   0  556.45  138.02   1
  -2  -1   0  626.26  188.06   1
  -2   1   0  543.51  182.38   1
  -2   1   0  473.72  136.85   1
  -2   1   0  558.29  135.57   1
   2  -1   0  629.57  181.60   1
   2   1   1 5989.41  749.05   1
   2   1   1 5555.97 1052.92   1
   2   1   1 5931.19 1049.92   1
  -2  -1  -1 4590.53  742.39   1
  -2  -1  -1 5495.50 1050.69   1
   2  -1  -1 4767.82  732.89   1
   2  -1  -1 5614.69 1048.60   1
  -2   1   1 5865.07  734.97   1
  -2   1   1 5351.01 1051.89   1
  -2   1   1 5658.00 1050.18   1
  -2   1  -1 4847.72  735.17   1
  -2   1  -1 5014.72 1049.72   1
  -2   1  -1 5314.29 1049.43   1
   2  -1   1 5847.03  751.48   1
   2  -1   1 5352.20 1049.05   1
  -2  -1   1 5728.42  747.25   1
   2   1  -1 5814.29  732.40   1
   2   1   2 9890.75 1180.20   1
   2   1   2 9863.13 1874.69   1
   2   1   2 9890.00 1870.19   1
  -2  -1  -2 8804.09 1195.06   1
  -2  -1  -2 9943.99 1874.66   1
   2  -1  -210375.08 1200.02   1
   2  -1  -2 9866.36 1872.53   1
  -2   1   210788.21 1167.40   1
  -2   1   2 9980.15 1873.20   1
  -2   1   210460.40 1872.15   1
  -2   1  -210222.95 1176.62   1
  -2   1  -2 8910.34 1872.00   1
   2  -1   210032.26 1180.69   1
   2  -1   2 9159.38 1871.03   1
  -2  -1   210064.40 1200.29   1
   2   1  -2 8969.65 1200.36   1
   2   1   317142.06 1864.29   1
   2   1   316150.01 3106.43   1
  -2  -1  -316008.50 1866.30   1
  -2  -1  -316280.60 3107.04   1
   2  -1  -317323.87 1841.69   1
   2  -1  -315831.11 3104.76   1
  -2   1   316105.61 1826.60   1
  -2   1   316581.82 3104.73   1
  -2   1  -317477.91 1827.08   1
  -2   1  -315735.59 3105.17   1
   2  -1   315568.86 1860.12   1
   2  -1   315544.74 3105.12   1
  -2  -1   317290.95 1873.79   1
   2   1  -316758.37 1854.79   1
   2   1   411804.68 1383.44   1
   2   1   412375.53 2226.99   1
  -2  -1  -410026.82 1411.83   1
  -2  -1  -411228.25 2228.00   1
   2  -1  -412987.00 1380.56   1
   2  -1  -411910.39 2225.33   1
  -2   1   411994.43 2225.00   1
  -2   1  -411651.30 1359.34   1
  -2   1  -411477.43 2225.72   1
   2  -1   412154.08 1372.03   1
   2  -1   411560.38 2225.90   1
  -2  -1   412845.74 1415.20   1
  -2  -1   4 9857.79 2226.87   1
   2   1  -412301.44 1387.88   1
   2   1  -411297.27 2224.52   1
   2   1   513511.72 1558.72   1
   2   1   514366.70 2545.99   1
  -2  -1  -512408.49 1586.15   1
  -2  -1  -513017.79 2544.92   1
   2  -1  -512618.23 1535.95   1
   2  -1  -513076.55 2544.26   1
  -2   1   514288.78 2543.97   1
  -2   1  -512938.12 2544.50   1
   2  -1   514104.16 1549.10   1
   2  -1   514056.92 2545.59   1
  -2  -1   514600.14 1583.09   1
  -2  -1   511123.35 2545.35   1
   2   1  -514647.89 1561.72   1
   2   1  -513228.23 2544.40   1
   2   1   6  232.22  140.37   1
   2   1   6  268.69  102.03   1
  -2  -1  -6  443.77  156.91   1
  -2  -1  -6  331.93   95.27   1
   2  -1  -6  323.04  130.31   1
   2  -1  -6  290.07  103.94   1
  -2   1   6  395.46  100.21   1
  -2   1  -6  401.64  102.29   1
   2  -1   6  395.80  136.72   1
   2  -1   6  398.84  105.44   1
  -2  -1   6  422.78  155.94   1
  -2  -1   6  247.98   94.86   1
   2   1  -6  316.51  142.57   1
   2   1  -6  363.09   98.26   1
   2   1   7 9144.81 1135.71   1
   2   1   7 9883.11 1747.96   1
  -2  -1  -7 9307.85 1143.17   1
  -2  -1  -7 8717.97 1746.19   1
   2  -1  -7 8925.40 1098.52   1
   2  -1  -7 9207.19 1747.19   1
  -2   1   7 9143.31 1746.11   1
  -2   1  -710040.55 1747.22   1
   2  -1   7 9108.79 1098.84   1
   2  -1   7 9523.84 1747.73   1
  -2  -1   7 9013.34 1135.85   1
  -2  -1   7 7536.29 1745.67   1
   2   1  -7 9929.02 1142.93   1
   2   1  -7 8922.27 1747.09   1
   2   1   8 2112.10  372.25   1
   2   1   8 2179.72  393.06   1
  -2  -1  -8 1599.82  390.90   1
   2  -1  -8 2078.27  347.34   1
   2  -1  -8 1992.88  394.67   1
  -2   1   8 1685.51  392.17   1
  -2   1  -8 2194.49  393.26   1
   2  -1   8 1836.12  341.45   1
   2  -1   8 1930.91  394.54   1
  -2  -1   8 1456.82  388.93   1
   2   1  -8 1869.59  375.52   1
   2   1  -8 1894.76  393.12   1
   2   1   9 1248.77  266.54   1
  -2  -1  -9  871.95  230.18   1
   2  -1  -9 1033.90  240.25   1
   2  -1  -9  962.17  236.51   1
  -2   1   9 1016.43  233.89   1
  -2   1  -9 1021.36  233.31   1
   2  -1   9 1108.32  240.50   1
   2  -1   9 1078.63  235.65   1
  -2  -1   9  879.41  228.92   1
   2   1  -9 1246.74  269.03   1
   2   1  -9  940.82  233.66   1
   2   1  10 7256.35  879.74   1
  -2  -1 -10 5589.12 1236.40   1
   2  -1 -10 6090.67  827.56   1
   2  -1 -10 6592.16 1239.83   1
  -2   1  10 6563.50 1237.92   1
  -2   1 -10 5699.01 1235.40   1
   2  -1  10 6846.99  830.46   1
   2  -1  10 7263.78 1240.18   1
  -2  -1  10 5559.73 1234.57   1
   2   1 -10 7181.81  883.39   1
   2   1 -10 6203.12 1237.58   1
   2   1  11   97.65   92.68   1
   2   1  11  129.20   68.67   1
  -2  -1 -11   76.38   57.17   1
   2  -1 -11  159.70   82.87   1
   2  -1 -11  142.51   83.34   1
  -2   1  11  125.95   79.92   1
  -2   1 -11   37.62   65.71   1
   2  -1  11  127.44   87.78   1
   2  -1  11  187.19   81.25   1
  -2  -1  11   12.27   62.01   1
   2   1 -11   59.31  100.61   1
   2   1 -11   78.75   76.02   1
   2   1  12 3962.25  617.31   1
   2   1  12 3759.13  758.15   1
  -2  -1 -12 3280.38  753.55   1
   2  -1 -12 4110.19  567.15   1
   2  -1 -12 4366.38  761.53   1
  -2   1  12 3557.21  756.32   1
  -2   1 -12 3064.49  753.51   1
   2  -1  12 4318.96  566.54   1
   2  -1  12 4422.96  760.18   1
  -2  -1  12 3493.36  752.90   1
   2   1 -12 3711.38  620.55   1
   2   1 -12 3866.97  757.15   1
   2   1  13 1657.70  359.90   1
   2   1  13 1688.57  343.63   1
  -2  -1 -13 1353.82  338.96   1
   2  -1 -13 1913.83  322.82   1
   2  -1 -13 1965.62  349.53   1
  -2   1  13 1384.95  340.33   1
  -2   1 -13 1049.52  335.79   1
   2  -1  13 1849.64  317.69   1
   2  -1  13 1690.13  351.20   1
  -2  -1  13 1301.54  336.28   1
   2   1 -13 1621.71  360.63   1
   2   1 -13 1649.88  343.77   1
   2   1  14 1782.23  357.64   1
   2   1  14 1963.45  329.86   1
  -2  -1 -14 1196.97  317.31   1
   2  -1 -14 1657.29  309.98   1
   2  -1 -14 1810.43  337.42   1
  -2   1  14 1236.84  319.65   1
  -2   1 -14  874.18  315.12   1
   2  -1  14 1442.63  303.19   1
   2  -1  14 1852.37  330.33   1
  -2  -1  14 1023.53  316.38   1
   2   1 -14 1786.17  358.73   1
   2   1 -14 1613.95  322.97   1
   2   1  15 2647.35  493.15   1
   2   1  15 2813.79  518.33   1
  -2  -1 -15 1637.06  510.27   1
   2  -1 -15 3009.76  435.87   1
   2  -1 -15 2962.15  525.38   1
   2  -1  15 2678.37  427.54   1
   2  -1  15 3012.77  524.40   1
  -2  -1  15 1595.28  511.11   1
   2   1 -15 2546.40  516.77   1
   2   1  16 2773.32  624.39   1
   2  -1 -16 3277.32  500.85   1
   2  -1 -16 3711.55  632.08   1
   2  -1  16 3122.25  493.90   1
   2  -1  16 3145.74  628.25   1
   2   1 -16 2427.00  621.20   1
   2   1  17 1763.42  406.52   1
   2  -1 -17 2517.68  420.10   1
   2  -1  17 1838.26  363.75   1
   2  -1  17 1899.99  414.70   1
   2   1 -17 1658.91  418.90   1
   2   1  18  287.56  157.53   1
   2  -1 -18  477.73  174.27   1
   2  -1 -18  524.41  171.93   1
   2  -1  18  464.48  178.25   1
   2  -1  18  618.37  163.40   1
   2   1 -18  485.73  205.27   1
   2   1  19  603.92  234.04   1
   2  -1 -19  891.81  236.90   1
   2  -1 -19  933.66  237.79   1
   2  -1  19  924.26  230.35   1
   2  -1  19  851.73  229.34   1
   2   1 -19  685.52  224.55   1
   2   1  20  288.15  204.60   1
   2  -1 -20  360.18  152.02   1
   2  -1 -20  333.74  161.85   1
   2  -1  20  329.53  158.81   1
   2  -1  20  374.77  160.05   1
   2   1 -20  345.34  153.55   1
   2   1  21  147.37  179.16   1
   2  -1 -21  152.00  106.76   1
   2  -1 -21   95.99  136.89   1
   2  -1  21  177.87  144.03   1
   2   1 -21   43.96  146.20   1
   2   1  22  -78.90  334.48   1
   2  -1 -22 1762.61  310.39   1
   2  -1 -22 2056.81  357.93   1
   2  -1  22 1439.63  300.95   1
   2  -1  22 2184.25  346.66   1
   2   1 -22  178.48  342.51   1
   2   1  23  -18.05  139.66   1
   2  -1 -23  147.25  112.73   1
   2  -1 -23   82.97  151.08   1
   2  -1  23  102.76  111.91   1
   2  -1  23  154.72  157.88   1
   2   1 -23  -35.69  188.09   1
   2  -1 -24  655.04  242.89   1
   2  -1 -24 1180.38  290.23   1
   2  -1  24  574.92  227.57   1
   2  -1  24  992.82  288.18   1
   2   2   0 4161.15  600.76   1
   2   2   0 3931.53  803.95   1
   2   2   0 4155.27  801.27   1
  -2  -2   0 4083.14  610.38   1
  -2   2   0 4244.07  606.84   1
   2   2   1 5667.80  763.30   1
   2   2   1 6149.37 1100.91   1
   2   2   1 6310.11 1098.28   1
  -2  -2  -1 4586.42  768.77   1
  -2  -2  -1 5903.44 1100.01   1
   2  -2  -1 5186.52  762.26   1
  -2   2   1 5604.97  745.82   1
  -2   2   1 5938.19 1102.14   1
  -2   2   1 5814.90 1097.64   1
  -2   2  -1 6021.49  760.02   1
  -2   2  -1 5599.35 1098.30   1
   2  -2   1 6243.28  775.45   1
   2  -2   1 5121.46 1097.77   1
  -2  -2   1 5788.18  774.06   1
   2   2  -1 5802.27  761.56   1
   2   2   2 1740.11  343.45   1
   2   2   2 1751.23  369.53   1
  -2  -2  -2 1793.93  350.02   1
  -2  -2  -2 2006.79  370.71   1
   2  -2  -2 1498.72  347.61   1
   2  -2  -2 1662.36  367.10   1
  -2   2   2 2085.81  330.66   1
  -2   2   2 1704.15  368.07   1
  -2   2   2 1854.06  367.10   1
  -2   2  -2 1495.57  340.66   1
  -2   2  -2 1597.20  368.52   1
   2  -2   2 1895.60  345.79   1
  -2  -2   2 2081.55  355.14   1
   2   2  -2 1886.47  352.12   1
   2   2   313683.81 1485.07   1
   2   2   312307.51 2418.31   1
  -2  -2  -312679.06 1498.68   1
  -2  -2  -313313.95 2418.93   1
   2  -2  -313021.88 1476.52   1
   2  -2  -313057.74 2416.37   1
  -2   2   312530.91 1470.03   1
  -2   2   312356.65 2416.94   1
  -2   2   313018.52 2416.54   1
  -2   2  -312186.73 1456.68   1
  -2   2  -312719.65 2417.12   1
   2  -2   312218.82 1483.10   1
   2  -2   313029.06 2418.64   1
  -2  -2   313315.78 1514.18   1
   2   2  -312228.91 1486.31   1
   2   2   4 1269.12  287.18   1
   2   2   4 1313.91  273.55   1
  -2  -2  -4 1288.13  297.71   1
  -2  -2  -4 1251.32  274.03   1
   2  -2  -4 1296.29  280.74   1
   2  -2  -4  967.08  275.55   1
  -2   2   4 1413.76  274.22   1
  -2   2  -4 1321.68  268.90   1
  -2   2  -4 1065.21  273.16   1
   2  -2   4 1449.87  287.54   1
   2  -2   4 1441.71  274.69   1
  -2  -2   4 1513.88  302.90   1
   2   2  -4 1102.97  284.87   1
   2   2   5  731.61  196.68   1
   2   2   5  710.92  156.61   1
  -2  -2  -5  607.76  155.28   1
   2  -2  -5  709.82  183.17   1
   2  -2  -5  737.06  159.79   1
  -2   2   5  719.56  157.28   1
  -2   2  -5  613.78  157.96   1
   2  -2   5  649.00  193.68   1
   2  -2   5  584.19  160.82   1
  -2  -2   5  716.91  211.41   1
  -2  -2   5  446.23  153.56   1
   2   2  -5  707.24  196.90   1
   2   2  -5  561.30  154.85   1
   2   2   6 7812.05  935.79   1
   2   2   6 7526.74 1384.67   1
  -2  -2  -6 7102.77  959.93   1
  -2  -2  -6 6751.06 1383.90   1
   2  -2  -6 7307.94  902.27   1
   2  -2  -6 7684.56 1383.26   1
  -2   2   6 7442.67 1383.49   1
  -2   2  -6 7105.23 1383.67   1
   2  -2   6 7155.52  925.41   1
   2  -2   6 7394.79 1383.84   1
  -2  -2   6 7638.74  950.18   1
  -2  -2   6 5537.34 1381.92   1
   2   2  -6 7656.09  940.52   1
   2   2  -6 6894.85 1383.18   1
   2   2   7 1162.04  256.31   1
   2   2   7 1026.34  230.23   1
  -2  -2  -7  979.02  259.66   1
  -2  -2  -7 1044.15  229.78   1
   2  -2  -7 1040.67  240.47   1
   2  -2  -7 1239.07  233.39   1
  -2   2   7 1074.62  230.43   1
  -2   2  -7 1061.41  230.52   1
   2  -2   7 1092.67  245.46   1
   2  -2   7 1120.73  231.65   1
  -2  -2   7  715.26  226.10   1
   2   2  -7 1050.00  261.69   1
   2   2  -7  869.09  228.91   1
   2   2   8 7479.23  911.26   1
  -2  -2  -8 6333.56 1324.07   1
   2  -2  -8 6825.16  873.03   1
   2  -2  -8 7332.40 1326.81   1
  -2   2   8 7330.45 1324.56   1
  -2   2  -8 6917.36 1324.97   1
   2  -2   8 7257.83  871.64   1
   2  -2   8 7813.41 1325.75   1
  -2  -2   8 4681.00 1322.58   1
   2   2  -8 7451.82  920.17   1
   2   2  -8 6341.04 1324.31   1
   2   2   9  641.79  180.65   1
   2   2   9  600.70  135.52   1
  -2  -2  -9  435.10  127.88   1
   2  -2  -9  469.66  161.53   1
   2  -2  -9  551.31  139.47   1
  -2   2   9  447.70  132.36   1
  -2   2  -9  434.92  136.07   1
   2  -2   9  532.85  160.81   1
   2  -2   9  535.38  137.56   1
  -2  -2   9  437.25  130.10   1
   2   2  -9  429.86  181.28   1
   2   2  10  143.11  112.08   1
   2   2  10  141.48   77.79   1
  -2  -2 -10  162.35   65.73   1
   2  -2 -10  187.75   98.44   1
   2  -2 -10  142.94   84.66   1
  -2   2  10  133.39   77.32   1
  -2   2 -10  141.67   71.34   1
   2  -2  10  234.11   99.98   1
   2  -2  10  149.40   84.16   1
  -2  -2  10  128.03   66.73   1
   2   2 -10  185.08  111.73   1
   2   2 -10  199.51   73.11   1
   2   2  11 2257.05  424.63   1
   2   2  11 2362.77  456.68   1
  -2  -2 -11 1804.86  451.36   1
   2  -2 -11 2672.57  390.58   1
   2  -2 -11 2067.61  457.89   1
  -2   2  11 1994.37  455.05   1
  -2   2 -11 1724.59  451.12   1
   2  -2  11 2411.93  386.04   1
   2  -2  11 2421.74  456.55   1
  -2  -2  11 2060.55  452.19   1
   2   2 -11 2555.88  431.94   1
   2   2 -11 2107.47  455.02   1
   2   2  12 1793.48  350.05   1
   2   2  12 1864.99  334.77   1
  -2  -2 -12 1144.81  328.82   1
   2  -2 -12 1902.34  317.54   1
   2  -2 -12 1696.30  338.25   1
  -2   2  12 1020.34  332.38   1
  -2   2 -12 1165.69  330.12   1
   2  -2  12 1731.50  313.01   1
   2  -2  12 1723.80  336.66   1
  -2  -2  12 1329.03  330.73   1
   2   2 -12 1827.30  353.30   1
   2   2 -12 1496.92  335.03   1
   2   2  13  434.69  175.65   1
   2   2  13  426.24  123.92   1
  -2  -2 -13  404.24  118.86   1
   2  -2 -13  515.27  158.97   1
  -2   2  13  260.22  125.37   1
  -2   2 -13  290.28  116.28   1
   2  -2  13  315.26  150.96   1
   2  -2  13  550.77  131.71   1
  -2  -2  13  327.31  116.17   1
   2   2 -13  437.67  186.46   1
   2   2 -13  477.29  130.10   1
   2   2  14 3738.98  601.13   1
   2   2  14 4008.72  711.80   1
  -2  -2 -14 3078.68  706.22   1
   2  -2 -14 4132.30  553.72   1
   2  -2 -14 3696.52  715.41   1
  -2   2  14 3419.71  709.12   1
  -2   2 -14 2184.86  701.81   1
   2  -2  14 4130.79  540.49   1
   2  -2  14 4264.57  715.75   1
  -2  -2  14 2503.13  704.91   1
   2   2 -14 4186.20  607.12   1
   2   2 -14 3690.79  710.07   1
   2   2  15 1483.99  366.78   1
   2   2  15 1800.33  334.25   1
  -2  -2 -15  981.52  327.45   1
   2  -2 -15 2014.39  322.44   1
   2  -2 -15 1569.13  344.76   1
   2  -2  15 1681.27  308.72   1
   2  -2  15 1721.07  342.46   1
  -2  -2  15  784.44  322.92   1
   2   2 -15 1608.19  335.96   1
   2   2  16 2356.53  560.61   1
   2  -2 -16 2665.98  466.64   1
   2  -2 -16 2789.90  566.21   1
   2  -2  16 3000.05  567.31   1
   2   2 -16 2883.65  567.52   1
   2   2  17  544.77  156.27   1
   2  -2 -17  487.21  190.59   1
   2  -2 -17  479.61  171.48   1
   2  -2  17  503.06  177.66   1
   2  -2  17  526.13  169.33   1
   2   2 -17  541.50  210.49   1
   2   2  18  305.62  159.07   1
   2  -2 -18  508.04  169.39   1
   2  -2 -18  597.12  163.51   1
   2  -2  18  468.83  155.91   1
   2   2 -18  192.68  154.48   1
   2   2  19  801.87  206.73   1
   2  -2 -19  813.89  228.98   1
   2  -2 -19  965.23  238.83   1
   2  -2  19  652.26  224.69   1
   2  -2  19  633.38  212.53   1
   2   2 -19  711.67  243.57   1
   2   2  20  798.14  224.49   1
   2  -2 -20  844.40  233.02   1
   2  -2 -20  827.54  240.03   1
   2  -2  20  849.29  236.08   1
   2  -2  20  762.51  231.54   1
   2   2 -20  751.66  252.05   1
   2   2  21  272.21  186.31   1
   2  -2 -21  350.99  146.74   1
   2  -2 -21  235.79  163.07   1
   2  -2  21  312.07  146.27   1
   2  -2  21  284.88  150.66   1
   2   2 -21  238.57  186.10   1
   2   2  22  -19.34  179.00   1
   2  -2 -22   39.25   90.32   1
   2  -2 -22   26.02  142.20   1
   2  -2  22  180.78  122.23   1
   2  -2  22  187.60  135.50   1
   2   2 -22 -151.71  189.29   1
   2   2  23 -139.37  261.65   1
   2  -2 -23  837.86  220.93   1
   2  -2 -23 1251.77  249.26   1
   2  -2  23  869.30  229.08   1
   2  -2  23 1035.02  270.63   1
   2   2 -23   47.95  262.75   1
   2  -2 -24  771.30  245.31   1
   2  -2 -24  825.29  277.30   1
   2  -2  24  857.07  288.56   1
   2   3   0 2384.93  400.12   1
   2   3   0 2299.24  478.27   1
   2   3   0 2688.25  475.93   1
  -2  -3   0 2192.06  415.75   1
  -2  -3   0 2295.25  477.02   1
  -2   3   0 2416.43  412.23   1
   2  -3   0 2324.56  418.59   1
   2   3   1 1022.92  271.73   1
   2   3   1 1267.19  268.67   1
   2   3   1 1333.78  266.37   1
  -2  -3  -1 1206.20  280.93   1
  -2  -3  -1 1329.08  267.67   1
   2  -3  -1 1149.21  279.14   1
  -2   3   1 1362.20  265.15   1
  -2   3   1 1264.06  269.58   1
  -2   3   1 1535.53  268.91   1
  -2   3  -1 1254.28  273.20   1
  -2   3  -1  842.73  266.94   1
   2  -3   1 1286.57  282.03   1
  -2  -3   1 1247.60  287.45   1
   2   3  -1 1394.38  279.94   1
   2   3   2 8602.95 1063.21   1
   2   3   2 8823.24 1631.05   1
  -2  -3  -2 6993.07 1066.00   1
  -2  -3  -2 9527.78 1633.60   1
   2  -3  -2 8943.95 1056.95   1
   2  -3  -2 8644.03 1627.30   1
  -2   3   2 7810.52 1036.60   1
  -2   3   2 8411.31 1629.91   1
  -2   3   2 8326.10 1627.69   1
  -2   3  -2 9456.55 1059.47   1
  -2   3  -2 8662.12 1633.95   1
   2  -3   2 8508.59 1073.42   1
   2  -3   2 9114.21 1633.14   1
  -2  -3   2 8828.78 1080.43   1
   2   3  -2 7968.68 1066.58   1
   2   3   3 6322.57  852.06   1
   2   3   3 6724.14 1266.37   1
  -2  -3  -3 6345.55  874.77   1
  -2  -3  -3 6958.29 1266.98   1
   2  -3  -3 6828.06  859.73   1
   2  -3  -3 6826.91 1265.44   1
  -2   3   3 6626.77 1266.53   1
  -2   3   3 6630.77 1264.40   1
  -2   3  -3 6667.83  836.77   1
  -2   3  -3 6221.15 1266.83   1
   2  -3   3 6477.29  855.87   1
   2  -3   3 6468.59 1266.23   1
  -2  -3   3 6564.48  892.17   1
   2   3  -3 6607.94  865.51   1
   2   3   4 5541.73  845.99   1
   2   3   4 6002.22 1222.74   1
  -2  -3  -4 6580.59  863.94   1
  -2  -3  -4 7046.34 1224.07   1
   2  -3  -4 5940.80  828.31   1
   2  -3  -4 6419.43 1221.22   1
  -2   3   4 6564.52 1221.68   1
  -2   3   4 6568.52 1221.49   1
  -2   3  -4 5053.28 1221.27   1
   2  -3   4 7275.61  846.42   1
   2  -3   4 6534.74 1221.61   1
  -2  -3   4 6631.77  864.59   1
   2   3  -4 6596.16  845.35   1
   2   3   5 2445.40  403.98   1
   2   3   5 2276.87  454.80   1
  -2  -3  -5 2108.46  424.20   1
  -2  -3  -5 2689.25  456.77   1
   2  -3  -5 2171.76  381.60   1
   2  -3  -5 2403.22  457.10   1
  -2   3   5 2453.51  455.44   1
  -2   3  -5 2216.91  396.21   1
   2  -3   5 2590.89  402.62   1
   2  -3   5 2258.54  455.82   1
  -2  -3   5 2722.97  422.93   1
  -2  -3   5 1411.71  452.10   1
   2   3  -5 2261.96  405.61   1
   2   3  -5 1578.52  452.43   1
   2   3   6 2673.23  448.78   1
   2   3   6 2822.48  527.86   1
  -2  -3  -6 2612.16  468.34   1
  -2  -3  -6 2797.58  526.40   1
   2  -3  -6 2585.89  424.78   1
   2  -3  -6 2582.07  530.44   1
  -2   3   6 2840.75  526.69   1
  -2   3  -6 2556.75  527.36   1
   2  -3   6 3041.73  440.36   1
   2  -3   6 2593.87  526.88   1
  -2  -3   6 2924.48  457.14   1
  -2  -3   6 1692.36  524.72   1
   2   3  -6 2392.53  526.44   1
   2   3   711544.59 1477.89   1
   2   3   713481.42 2380.92   1
  -2  -3  -713117.30 1484.80   1
  -2  -3  -712370.92 2380.66   1
   2  -3  -713019.09 1444.21   1
   2  -3  -713615.19 2381.54   1
  -2   3   713873.78 2380.16   1
  -2   3  -712335.81 2379.72   1
   2  -3   712883.92 1466.24   1
   2  -3   712764.68 2380.11   1
  -2  -3   7 9215.14 2378.70   1
   2   3  -712842.76 1487.42   1
   2   3  -711883.33 2380.44   1
   2   3   8 1140.86  255.19   1
   2   3   8 1157.62  226.58   1
  -2  -3  -8 1051.00  224.92   1
   2  -3  -8 1107.68  236.38   1
   2  -3  -8 1024.49  228.91   1
  -2   3   8 1059.40  227.65   1
  -2   3  -8  828.69  225.52   1
   2  -3   8 1117.48  242.05   1
   2  -3   8  937.29  228.27   1
  -2  -3   8  630.05  222.16   1
   2   3  -8 1094.51  261.28   1
   2   3  -8  930.57  226.14   1
   2   3   9  837.15  233.47   1
   2   3   9  877.97  198.35   1
  -2  -3  -9  824.98  192.40   1
   2  -3  -9  751.96  213.13   1
   2  -3  -9 1005.53  201.37   1
  -2   3   9  829.02  194.51   1
  -2   3  -9  718.68  193.73   1
   2  -3   9 1010.47  213.53   1
   2  -3   9  834.01  198.41   1
  -2  -3   9  557.44  191.58   1
   2   3  -9 1026.60  242.06   1
   2   3  -9  770.57  195.91   1
   2   3  10 7267.87  940.00   1
   2   3  10 7533.78 1354.84   1
  -2  -3 -10 6630.15 1353.48   1
   2  -3 -10 7809.24  899.32   1
   2  -3 -10 7992.83 1357.84   1
  -2   3  10 6967.01 1354.31   1
  -2   3 -10 6156.60 1352.32   1
   2  -3  10 7012.39  887.55   1
   2  -3  10 7480.12 1355.81   1
  -2  -3  10 5021.33 1352.06   1
   2   3 -10 8188.83  954.30   1
   2   3 -10 6647.80 1355.69   1
   2   3  11 1349.81  297.45   1
  -2  -3 -11 1281.29  293.63   1
   2  -3 -11 1774.70  294.30   1
   2  -3 -11 1736.02  305.84   1
  -2   3  11 1399.66  297.10   1
  -2   3 -11 1136.71  294.40   1
   2  -3  11 1407.66  284.02   1
   2  -3  11 1237.29  300.26   1
  -2  -3  11  875.50  293.60   1
   2   3 -11 1675.23  327.66   1
   2   3 -11 1253.78  299.89   1
   2   3  12 6006.40  892.78   1
   2   3  12 7770.44 1245.85   1
  -2  -3 -12 5399.83 1242.37   1
   2  -3 -12 7725.71  853.09   1
   2  -3 -12 7513.05 1250.67   1
  -2   3  12 5722.14 1245.27   1
  -2   3 -12 4898.75 1240.52   1
   2  -3  12 7302.67  834.50   1
   2  -3  12 7311.09 1246.75   1
  -2  -3  12 4276.65 1240.89   1
   2   3 -12 6767.29  904.27   1
   2   3 -12 6595.27 1247.30   1
   2   3  13 2672.18  433.92   1
   2   3  13 2458.51  448.57   1
  -2  -3 -13 1899.98  444.13   1
   2  -3 -13 2870.19  399.01   1
   2  -3 -13 2499.48  458.14   1
  -2   3  13 1785.50  446.97   1
  -2   3 -13 1228.46  439.66   1
   2  -3  13 2432.82  384.63   1
   2  -3  13 2388.39  449.78   1
  -2  -3  13 1175.24  440.46   1
   2   3 -13 2562.26  438.74   1
   2   3 -13 2138.91  451.21   1
   2   3  14  794.04  246.86   1
   2   3  14  929.21  194.25   1
  -2  -3 -14  692.72  188.40   1
   2  -3 -14  908.40  221.93   1
   2  -3 -14  919.68  203.20   1
  -2   3  14  504.35  189.42   1
  -2   3 -14  479.33  183.65   1
   2  -3  14 1007.13  213.22   1
   2  -3  14 1015.23  198.96   1
  -2  -3  14  431.02  186.31   1
   2   3 -14  714.25  251.24   1
   2   3 -14  938.36  202.64   1
   2   3  15 2091.70  466.58   1
   2   3  15 2574.77  482.99   1
   2  -3 -15 2708.72  425.43   1
   2  -3 -15 2810.83  490.30   1
   2  -3  15 2222.72  406.28   1
   2  -3  15 2692.87  484.75   1
  -2  -3  15 1091.87  473.81   1
   2   3 -15 2833.75  496.78   1
   2   3  16 1708.18  476.60   1
   2  -3 -16 2838.72  426.59   1
   2  -3 -16 2638.85  488.11   1
   2  -3  16 1944.47  402.17   1
   2  -3  16 2781.64  487.57   1
   2   3 -16 1844.40  489.94   1
   2   3  17  392.49  163.47   1
   2  -3 -17  697.66  185.71   1
   2  -3 -17  562.96  174.69   1
   2  -3  17  459.17  176.93   1
   2  -3  17  428.21  164.19   1
   2   3 -17  345.63  186.25   1
   2   3  18  466.39  148.79   1
   2  -3 -18  551.38  179.41   1
   2  -3 -18  475.80  174.05   1
   2  -3  18  438.01  180.91   1
   2  -3  18  357.03  162.35   1
   2   3 -18  430.17  182.50   1
   2  -3 -19  802.63  221.98   1
   2  -3 -19  914.04  223.17   1
   2  -3  19  684.88  220.62   1
   2  -3  19  701.80  226.11   1
   2   3 -19  474.61  223.52   1
   2   3  20  684.77  204.29   1
   2  -3 -20  734.11  224.08   1
   2  -3 -20  986.01  226.13   1
   2  -3  20  696.93  216.39   1
   2  -3  20  768.86  212.68   1
   2   3 -20  326.36  234.11   1
   2   3  21   20.69  140.76   1
   2  -3 -21   83.05  109.76   1
   2  -3 -21  154.03  140.08   1
   2  -3  21  124.12  124.24   1
   2  -3  21   20.15  116.37   1
   2   3 -21  133.05  138.56   1
   2   3  22  -47.15  139.19   1
   2  -3 -22  356.39  135.18   1
   2  -3 -22  410.72  163.97   1
   2  -3  22  228.64  154.28   1
   2  -3  22  438.39  148.30   1
   2   3 -22  -57.03  192.25   1
   2   3  23    8.46  189.45   1
   2  -3 -23   99.89  126.50   1
   2  -3 -23  211.82  169.53   1
   2  -3  23   61.05  129.54   1
   2  -3  23  288.97  188.23   1
   2   3 -23  159.44  159.59   1
   2  -3 -24  588.07  243.52   1
   2  -3 -24  879.11  255.22   1
   2  -3  24  857.01  272.59   1
   2   4   0  317.85  123.33   1
   2   4   0  282.30   89.36   1
   2   4   0  340.11   87.59   1
  -2  -4   0  266.57  133.53   1
  -2  -4   0  311.39   88.63   1
  -2   4   0  279.40  129.39   1
   2  -4   0  296.80  139.19   1
   2   4   1 3830.84  544.44   1
   2   4   1 3821.01  713.26   1
   2   4   1 3874.62  709.89   1
  -2  -4  -1 3171.44  557.22   1
  -2  -4  -1 3978.80  713.32   1
   2  -4  -1 3563.90  558.69   1
  -2   4   1 3542.28  532.17   1
  -2   4   1 3852.76  713.11   1
  -2   4   1 3832.63  710.96   1
  -2   4  -1 3909.85  551.71   1
  -2   4  -1 2651.92  712.21   1
   2  -4   1 3368.69  556.72   1
   2  -4   1 3305.41  709.65   1
  -2  -4   1 3757.47  565.78   1
   2   4  -1 3834.95  558.25   1
   2   4   2  808.34  218.88   1
   2   4   2  826.64  194.16   1
  -2  -4  -2  813.94  230.04   1
  -2  -4  -2  978.13  198.08   1
   2  -4  -2  784.25  223.62   1
  -2   4   2  846.19  222.78   1
  -2   4   2  934.53  198.57   1
  -2   4   2  917.22  193.06   1
  -2   4  -2  810.52  221.97   1
  -2   4  -2  639.13  192.91   1
   2  -4   2  933.48  229.95   1
   2  -4   2  883.43  193.67   1
  -2  -4   2  850.81  241.43   1
   2   4  -2  993.20  229.13   1
   2   4   313642.61 1478.08   1
   2   4   312926.67 2387.38   1
  -2  -4  -313755.61 2387.66   1
   2  -4  -312838.06 1468.28   1
   2  -4  -312131.97 2384.20   1
  -2   4   312757.50 2385.65   1
  -2   4   313061.49 2385.22   1
  -2   4  -312030.00 1441.99   1
  -2   4  -3 9675.33 2385.86   1
   2  -4   313716.49 1482.88   1
   2  -4   312680.01 2385.36   1
  -2  -4   312390.68 1501.90   1
   2   4  -312083.83 1473.66   1
   2   4   410350.88 1228.34   1
   2   4   410325.63 1955.14   1
  -2  -4  -410099.06 1265.26   1
  -2  -4  -411008.96 1955.86   1
   2  -4  -4 9132.59 1220.47   1
   2  -4  -411275.36 1954.38   1
  -2   4   411008.95 1954.95   1
  -2   4   410664.89 1952.63   1
  -2   4  -410660.03 1214.55   1
  -2   4  -4 8079.22 1953.59   1
   2  -4   410314.76 1231.18   1
   2  -4   410072.26 1953.00   1
  -2  -4   410713.13 1265.29   1
   2   4  -410279.04 1244.49   1
   2   4   5 4600.49  609.17   1
   2   4   5 3971.79  788.44   1
  -2  -4  -5 4203.42  790.11   1
   2  -4  -5 3774.09  574.30   1
   2  -4  -5 4582.46  789.77   1
  -2   4   5 4096.11  788.91   1
  -2   4   5 4316.12  789.06   1
  -2   4  -5 3477.91  587.23   1
  -2   4  -5 3659.80  788.51   1
   2  -4   5 4254.70  608.70   1
   2  -4   5 3734.15  787.99   1
  -2  -4   5 4305.26  618.93   1
   2   4  -5 3697.16  604.37   1
   2   4   624117.24 2390.02   1
   2   4   622734.10 4091.93   1
  -2  -4  -622281.49 2419.45   1
  -2  -4  -623626.35 4093.09   1
   2  -4  -620787.68 2354.32   1
   2  -4  -623499.77 4090.86   1
  -2   4   622366.96 4092.08   1
  -2   4   622936.52 4092.21   1
  -2   4  -620345.01 4091.59   1
   2  -4   623199.78 2382.73   1
   2  -4   622029.96 4091.17   1
  -2  -4   622024.10 2391.95   1
  -2  -4   617551.29 4089.38   1
   2   4  -623385.91 2399.00   1
   2   4  -615010.45 4089.59   1
   2   4   7 4740.09  753.19   1
   2   4   7 5837.18 1050.72   1
  -2  -4  -7 5624.58  756.93   1
  -2  -4  -7 5812.09 1050.21   1
   2  -4  -7 5365.43  725.14   1
   2  -4  -7 5687.29 1053.20   1
  -2   4   7 5995.52 1050.66   1
  -2   4  -7 4977.95 1050.00   1
   2  -4   7 6124.98  740.25   1
   2  -4   7 5661.09 1050.37   1
  -2  -4   7 4081.01 1047.53   1
   2   4  -7 6193.40  767.12   1
   2   4  -7 4434.66 1050.42   1
   2   4   8 9774.24 1214.15   1
   2   4   810955.36 1880.40   1
  -2  -4  -8 9272.10 1880.02   1
   2  -4  -8 9473.01 1176.29   1
   2  -4  -811110.49 1882.95   1
  -2   4   810593.07 1880.22   1
  -2   4  -8 8793.88 1879.35   1
   2  -4   811445.44 1201.07   1
   2  -4   810242.58 1880.20   1
  -2  -4   8 7101.73 1876.90   1
   2   4  -811497.95 1228.55   1
   2   4  -8 8318.89 1879.84   1
   2   4   9 1462.21  318.63   1
   2   4   9 1526.49  310.01   1
  -2  -4  -9 1323.44  309.35   1
   2  -4  -9 1478.84  298.27   1
   2  -4  -9 1463.82  314.33   1
  -2   4   9 1499.73  311.93   1
  -2   4  -9 1134.14  308.74   1
   2  -4   9 1811.08  306.64   1
   2  -4   9 1636.17  312.75   1
  -2  -4   9 1137.06  306.98   1
   2   4  -9 1690.84  328.65   1
   2   4  -9 1288.77  310.16   1
   2   4  10 2237.39  412.53   1
   2   4  10 2255.67  445.61   1
  -2  -4 -10 2011.96  446.39   1
   2  -4 -10 2317.13  388.09   1
   2  -4 -10 2359.33  449.54   1
  -2   4  10 2245.72  446.29   1
  -2   4 -10 1786.67  444.45   1
   2  -4  10 2198.02  385.31   1
   2  -4  10 2446.75  448.78   1
  -2  -4  10 1885.50  443.16   1
   2   4 -10 2552.87  425.85   1
   2   4 -10 1920.72  449.00   1
   2   4  11 1341.23  264.11   1
  -2  -4 -11  951.85  259.92   1
   2  -4 -11 1342.31  272.94   1
   2  -4 -11 1432.13  268.91   1
  -2   4  11 1066.33  262.33   1
  -2   4 -11  897.33  261.93   1
   2  -4  11 1305.93  261.91   1
   2  -4  11 1180.98  267.02   1
  -2  -4  11  999.73  258.09   1
   2   4 -11 1440.45  303.31   1
   2   4 -11 1127.54  268.28   1
   2   4  12 6512.87  757.41   1
   2   4  12 5481.86  999.89   1
  -2  -4 -12 3880.13  997.40   1
   2  -4 -12 6536.59  723.76   1
   2  -4 -12 6268.87 1004.54   1
  -2   4  12 4165.40  999.60   1
  -2   4 -12 3653.86  996.45   1
   2  -4  12 5023.31  695.86   1
   2  -4  12 5461.69 1003.37   1
  -2  -4  12 4097.75  995.21   1
   2   4 -12 6130.02  769.99   1
   2   4 -12 4677.42 1004.62   1
   2   4  13 2410.23  405.52   1
   2   4  13 2110.77  406.02   1
  -2  -4 -13 1443.21  401.25   1
   2  -4 -13 2438.18  376.38   1
   2  -4 -13 2461.12  418.04   1
  -2   4  13 1663.50  408.53   1
  -2   4 -13 1178.04  402.21   1
   2  -4  13 2050.61  355.09   1
   2  -4  13 2216.93  409.88   1
  -2  -4  13 1339.19  399.83   1
   2   4 -13 2365.49  413.43   1
   2   4 -13 1836.35  413.49   1
   2   4  14 7709.47  908.44   1
   2   4  14 8035.31 1240.50   1
  -2  -4 -14 5314.45 1236.44   1
   2  -4 -14 8300.02  864.82   1
   2  -4 -14 8333.83 1245.91   1
  -2   4  14 4547.32 1239.14   1
  -2   4 -14 4188.99 1233.57   1
   2  -4  14 7061.48  834.86   1
   2  -4  14 7300.45 1241.35   1
  -2  -4  14 3823.64 1232.42   1
   2   4  15 3671.31  757.53   1
   2   4  15 5327.17  972.82   1
   2  -4 -15 6834.14  719.04   1
   2  -4 -15 7534.98  980.31   1
   2  -4  15 4621.61  687.97   1
   2  -4  15 5382.72  972.88   1
  -2  -4  15 2089.63  962.19   1
   2   4  16 4754.97 1097.16   1
   2  -4 -16 6258.45  789.12   1
   2  -4 -16 6971.18 1106.41   1
   2  -4  16 4592.02  757.71   1
   2  -4  16 6422.72 1100.93   1
   2   4 -16 5422.80 1107.39   1
   2   4  17  357.59  138.42   1
   2  -4 -17  422.14  172.74   1
   2  -4 -17  544.27  161.08   1
   2  -4  17  365.54  167.24   1
   2  -4  17  459.56  154.06   1
   2   4 -17  395.64  170.26   1
   2   4  18  780.44  212.01   1
   2  -4 -18 1016.56  238.45   1
   2  -4 -18  931.66  229.16   1
   2  -4  18  682.38  231.25   1
   2  -4  18  861.21  234.18   1
   2   4 -18  546.56  224.95   1
   2   4  19  363.98  142.58   1
   2  -4 -19  332.90  169.69   1
   2  -4 -19  499.24  166.66   1
   2  -4  19  428.01  177.78   1
   2  -4  19  467.17  157.37   1
   2   4 -19  340.85  163.15   1
   2   4  20  443.50  150.91   1
   2  -4 -20  472.96  170.66   1
   2  -4 -20  429.48  171.54   1
   2  -4  20  441.52  178.79   1
   2  -4  20  479.14  183.28   1
   2   4 -20  -22.07  166.91   1
   2   4  21  897.68  243.30   1
   2  -4 -21 1159.51  252.42   1
   2  -4 -21  923.54  251.13   1
   2  -4  21  938.53  243.65   1
   2  -4  21  935.54  255.32   1
   2   4 -21   90.78  273.49   1
   2   4  22    3.24  144.73   1
   2  -4 -22  320.59  145.09   1
   2  -4 -22  324.56  141.39   1
   2  -4  22  361.72  160.16   1
   2  -4  22  445.81  152.15   1
   2   4 -22   77.76  198.26   1
   2   4  23   25.10  135.77   1
   2  -4 -23  274.18  141.03   1
   2  -4 -23  109.74  172.68   1
   2  -4  23  122.67  144.30   1
   2  -4  23  290.61  190.52   1
   2  -4 -24  606.07  221.75   1
   2  -4 -24  585.58  242.01   1
   2  -4  24  652.89  263.72   1
   2   5   014648.60 1602.15   1
   2   5   014292.46 2689.88   1
   2   5   015375.89 2689.12   1
  -2  -5   012245.33 1625.65   1
  -2  -5   015378.75 2691.35   1
  -2   5   013353.47 1622.93   1
   2  -5   014608.72 1643.43   1
   2   5   1 1919.04  328.29   1
   2   5   1 1929.20  369.62   1
  -2  -5  -1 1414.19  353.75   1
  -2  -5  -1 1841.42  372.86   1
   2  -5  -1 1788.81  356.24   1
   2  -5  -1 2029.80  373.13   1
  -2   5   1 1801.57  342.29   1
  -2   5   1 1761.72  372.34   1
  -2   5   1 1736.59  369.64   1
  -2   5  -1 1948.18  350.70   1
   2  -5   1 1717.15  353.37   1
   2  -5   1 1623.09  369.86   1
  -2  -5   1 1845.42  363.69   1
   2   5  -1 1846.12  353.66   1
   2   5   219666.75 2082.86   1
   2   5   218424.29 3546.94   1
  -2  -5  -215729.80 2099.62   1
  -2  -5  -221149.30 3550.70   1
   2  -5  -218543.75 2081.34   1
  -2   5   219620.52 3547.55   1
  -2   5   219219.33 3546.72   1
  -2   5  -219285.59 2083.64   1
   2  -5   218819.48 2096.18   1
   2  -5   217369.53 3545.24   1
  -2  -5   220366.13 2126.50   1
   2   5  -217909.99 2095.54   1
   2   5   3 9340.76 1070.34   1
   2   5   3 9098.15 1664.87   1
  -2  -5  -3 9529.22 1664.81   1
   2  -5  -3 8374.84 1080.85   1
   2  -5  -3 9066.92 1661.18   1
  -2   5   3 9053.54 1664.61   1
  -2   5   3 8664.64 1661.25   1
  -2   5  -3 7720.63 1055.93   1
  -2   5  -3 6690.59 1662.63   1
   2  -5   3 9332.43 1090.12   1
   2  -5   3 8427.23 1662.21   1
  -2  -5   3 9324.50 1107.82   1
   2   5  -3 8859.50 1087.05   1
   2   5   4 4965.19  643.48   1
   2   5   4 4497.34  854.38   1
  -2  -5  -4 4100.33  660.26   1
  -2  -5  -4 5022.10  855.28   1
   2  -5  -4 3929.64  617.64   1
   2  -5  -4 4509.88  853.38   1
  -2   5   4 4414.14  853.68   1
  -2   5   4 4706.17  853.55   1
  -2   5  -4 4127.76  614.68   1
  -2   5  -4 3464.20  851.75   1
   2  -5   4 4653.56  646.88   1
   2  -5   4 4286.43  853.66   1
  -2  -5   4 4545.91  659.21   1
   2   5  -4 4330.85  641.44   1
   2   5   5 8483.33 1047.44   1
   2   5   5 8819.33 1610.47   1
  -2  -5  -5 7020.17 1084.52   1
  -2  -5  -5 9197.92 1611.58   1
   2  -5  -5 7861.45 1025.33   1
   2  -5  -5 9364.78 1610.89   1
  -2   5   5 9422.04 1611.37   1
  -2   5   5 8824.12 1609.30   1
  -2   5  -5 7073.71 1038.19   1
  -2   5  -5 8232.60 1608.55   1
   2  -5   5 8793.01 1049.47   1
  -2  -5   5 8778.63 1069.61   1
   2   5  -5 8185.21 1062.43   1
   2   5   626417.45 2514.47   1
   2   5   623617.19 4301.99   1
  -2  -5  -622469.60 2529.00   1
  -2  -5  -625366.43 4304.29   1
   2  -5  -623099.25 2469.26   1
   2  -5  -623952.38 4302.86   1
  -2   5   623899.41 4303.10   1
  -2   5   625128.79 4303.81   1
  -2   5  -622015.10 4302.04   1
   2  -5   625669.55 2512.54   1
   2  -5   623082.55 4303.08   1
  -2  -5   619102.77 4303.92   1
  -2  -5   617701.39 4300.54   1
   2   5  -624496.26 2513.76   1
   2   5  -615863.56 4301.47   1
   2   5   752851.70 5087.50   1
   2   5   750464.72 9162.43   1
  -2  -5  -750056.86 9163.32   1
   2  -5  -747686.56 5044.30   1
   2  -5  -752960.87 9161.82   1
  -2   5   750557.88 9162.97   1
  -2   5   750999.73 9163.40   1
  -2   5  -746674.27 9162.07   1
   2  -5   754752.56 5082.02   1
   2  -5   749991.15 9163.14   1
  -2  -5   736733.54 9160.22   1
   2   5  -753305.02 5098.92   1
   2   5  -737174.91 9162.33   1
   2   5   8 7526.27  943.44   1
   2   5   8 7728.09 1382.52   1
  -2  -5  -8 7297.86 1382.32   1
   2  -5  -8 7411.04  909.19   1
   2  -5  -8 7586.03 1383.58   1
  -2   5   8 7958.73 1383.40   1
  -2   5  -8 6286.49 1382.75   1
   2  -5   8 8257.41  928.60   1
   2  -5   8 7375.15 1383.90   1
  -2  -5   8 5698.13 1380.43   1
   2   5  -8 8246.22  958.52   1
   2   5  -8 4703.50 1382.41   1
   2   5   9  872.24  271.96   1
   2   5   9 1344.73  248.14   1
  -2  -5  -9 1039.21  244.03   1
   2  -5  -9 1107.48  254.06   1
   2  -5  -9 1189.23  256.28   1
  -2   5   9 1228.82  248.26   1
  -2   5  -9  888.58  248.24   1
   2  -5   9 1275.99  266.93   1
   2  -5   9 1255.00  253.80   1
  -2  -5   9  865.37  242.94   1
   2   5  -9 1320.42  285.14   1
   2   5  -9  980.83  247.49   1
   2   5  10 2710.35  473.77   1
   2   5  10 2819.72  536.49   1
  -2  -5 -10 2376.67  537.43   1
   2  -5 -10 3045.70  446.85   1
   2  -5 -10 2938.47  543.88   1
  -2   5  10 2658.16  539.63   1
  -2   5 -10 2280.86  537.39   1
   2  -5  10 3158.22  456.84   1
   2  -5  10 2932.55  540.87   1
  -2  -5  10 1377.00  533.87   1
   2   5 -10 3252.83  486.06   1
   2   5 -10 2568.47  541.57   1
   2   5  11 2962.01  428.23   1
  -2  -5 -11 1788.51  457.93   1
   2  -5 -11 2731.56  404.64   1
   2  -5 -11 2910.91  465.83   1
  -2   5  11 1919.80  458.58   1
  -2   5 -11 2030.38  457.83   1
   2  -5  11 2471.71  402.96   1
   2  -5  11 2396.44  464.61   1
  -2  -5  11 1255.77  454.06   1
   2   5 -11 2429.91  439.36   1
   2   5 -11 1805.24  463.70   1
   2   5  12 4365.02  600.95   1
   2   5  12 4453.73  732.85   1
  -2  -5 -12 2893.66  732.24   1
   2  -5 -12 4036.13  572.83   1
   2  -5 -12 4556.78  739.21   1
  -2   5  12 3319.19  734.75   1
  -2   5 -12 2797.55  731.02   1
   2  -5  12 3655.85  558.32   1
   2  -5  12 4110.33  736.10   1
  -2  -5  12 2043.50  727.66   1
   2   5 -12 4516.82  616.82   1
   2   5 -12 4387.00  740.32   1
   2   5  13 2906.61  461.75   1
   2   5  13 2835.93  492.22   1
  -2  -5 -13 1474.75  489.30   1
   2  -5 -13 3235.08  435.08   1
   2  -5 -13 3285.15  502.93   1
  -2   5  13 1987.51  494.64   1
  -2   5 -13 1594.48  491.05   1
   2  -5  13 2590.38  412.45   1
   2  -5  13 2392.68  499.44   1
  -2  -5  13 1541.17  487.12   1
   2   5 -13 2619.78  474.97   1
   2   5 -13 2686.06  505.36   1
   2   5  14 3143.81  589.08   1
   2   5  14 3580.62  691.19   1
  -2  -5 -14 2098.36  688.91   1
   2  -5 -14 4133.83  557.00   1
   2  -5 -14 4142.49  698.61   1
   2  -5  14 3473.93  527.87   1
   2  -5  14 3601.99  695.31   1
   2   5 -14 3648.49  705.40   1
   2   5  15 3826.44  695.88   1
   2  -5 -15 4938.40  564.00   1
   2  -5 -15 4566.56  701.87   1
   2  -5  15 3105.29  529.62   1
   2  -5  15 3580.48  700.40   1
  -2  -5  15 1404.19  687.00   1
   2   5 -15 3589.95  710.46   1
   2   5  16   97.78   76.81   1
   2  -5 -16  -26.96   89.03   1
   2  -5 -16   97.83   82.54   1
   2  -5  16    6.85   72.44   1
   2  -5  16   32.40   99.54   1
   2   5 -16  130.11  131.62   1
   2   5  17  318.31  117.38   1
   2  -5 -17  331.39  150.32   1
   2  -5 -17  290.90  122.73   1
   2  -5  17  266.42  153.37   1
   2  -5  17  307.79  135.08   1
   2   5 -17  197.34  148.40   1
   2   5  18 1535.52  381.72   1
   2  -5 -18 2056.01  366.79   1
   2  -5 -18 1643.03  387.98   1
   2  -5  18 1767.31  353.57   1
   2  -5  18 1845.29  389.79   1
   2   5 -18 1398.06  396.35   1
   2   5  19  302.37  137.73   1
   2  -5 -19  437.77  163.96   1
   2  -5 -19  430.00  142.61   1
   2  -5  19  361.53  171.28   1
   2  -5  19  341.12  156.75   1
   2   5 -19  203.13  175.77   1
   2   5  20  185.71  127.42   1
   2  -5 -20  380.04  149.53   1
   2  -5 -20  331.08  135.76   1
   2  -5  20  306.10  161.24   1
   2  -5  20  443.10  149.40   1
   2   5 -20  -73.45  174.67   1
   2   5  21  459.35  163.42   1
   2  -5 -21  483.04  160.12   1
   2  -5  21  388.63  186.59   1
   2  -5  21  629.20  172.00   1
   2   5 -21   46.61  199.52   1
   2   5  22   98.51  128.77   1
   2  -5 -22  143.65  123.90   1
   2  -5 -22  212.54  122.08   1
   2  -5  22  146.54  147.18   1
   2  -5  22  187.06  142.89   1
   2   5 -22   82.98  151.10   1
   2   5  23  112.45  178.01   1
   2  -5 -23  -66.33  122.44   1
   2  -5 -23  -42.28  157.74   1
   2   6   0 5948.08  723.69   1
   2   6   0 6054.73 1028.27   1
   2   6   0 6089.66 1027.47   1
  -2  -6   0 4506.88  728.27   1
  -2  -6   0 6047.55 1029.67   1
  -2   6   0 4783.81  725.85   1
  -2   6   0 4541.87 1025.11   1
   2  -6   0 5508.33  748.74   1
   2  -6   0 4569.55 1022.52   1
   2   6   1 8828.36 1049.89   1
   2   6   1 8876.03 1655.62   1
   2   6   1 9299.94 1653.56   1
  -2  -6  -1 7759.93 1087.30   1
  -2  -6  -1 9317.59 1656.67   1
   2  -6  -1 7750.62 1089.97   1
   2  -6  -1 8938.43 1656.50   1
  -2   6   1 9588.32 1656.16   1
  -2   6   1 9017.57 1653.72   1
  -2   6  -1 8102.64 1082.71   1
  -2   6  -1 6020.51 1653.95   1
   2  -6   1 9081.93 1087.78   1
   2  -6   1 9150.45 1653.46   1
  -2  -6   1 9032.41 1110.17   1
   2   6  -1 9208.97 1088.43   1
   2   6   2 2075.60  401.64   1
   2   6   2 2521.91  493.93   1
   2   6   2 2497.20  491.34   1
  -2  -6  -2 2195.49  433.17   1
  -2  -6  -2 2991.74  498.26   1
   2  -6  -2 2372.67  420.67   1
  -2   6   2 2738.62  493.91   1
  -2   6   2 2637.48  493.80   1
  -2   6  -2 1899.02  492.13   1
   2  -6   2 2687.79  432.04   1
   2  -6   2 2363.51  491.47   1
  -2  -6   2 2603.14  445.31   1
   2   6  -2 2522.99  430.01   1
   2   6   3 1355.10  303.03   1
   2   6   3 1552.56  311.47   1
  -2  -6  -3 1263.12  318.45   1
  -2  -6  -3 1710.25  312.23   1
   2  -6  -3 1293.56  309.04   1
  -2   6   3 1819.01  313.23   1
  -2   6   3 1533.41  308.80   1
  -2   6  -3 1206.54  292.83   1
   2  -6   3 1556.85  313.76   1
   2  -6   3 1485.69  309.83   1
  -2  -6   3 1558.12  324.53   1
   2   6  -3 1493.34  313.42   1
   2   6   4  929.93  228.01   1
   2   6   4  932.11  206.20   1
  -2  -6  -4  829.24  249.50   1
  -2  -6  -4 1070.66  207.42   1
   2  -6  -4  803.64  224.54   1
   2  -6  -4 1067.20  210.83   1
  -2   6   4  897.06  210.34   1
  -2   6   4  912.61  205.85   1
  -2   6  -4  871.57  223.19   1
  -2   6  -4  663.89  203.92   1
   2  -6   4 1024.58  240.17   1
   2  -6   4  831.12  207.90   1
  -2  -6   4  988.49  245.31   1
   2   6  -4  954.94  238.48   1
   2   6   5 1355.99  281.93   1
   2   6   5 1182.47  261.25   1
  -2  -6  -5 1093.93  290.63   1
  -2  -6  -5 1475.16  261.83   1
   2  -6  -5 1131.34  260.05   1
   2  -6  -5 1243.32  262.29   1
  -2   6   5 1342.09  262.16   1
  -2   6   5 1232.36  260.88   1
  -2   6  -5 1007.40  265.43   1
  -2   6  -5 1120.14  260.64   1
   2  -6   5 1484.96  285.68   1
   2  -6   5 1053.33  262.86   1
  -2  -6   5 1136.72  278.77   1
  -2  -6   5  928.40  259.33   1
   2   6  -5 1299.79  280.71   1
   2   6   6 2965.47  452.87   1
   2   6   6 2871.80  540.58   1
  -2  -6  -6 2298.41  471.68   1
  -2  -6  -6 2953.33  541.41   1
   2  -6  -6 2809.97  438.76   1
   2  -6  -6 3222.20  542.94   1
  -2   6   6 3091.85  542.86   1
  -2   6   6 3001.51  541.64   1
  -2   6  -6 2600.90  539.15   1
   2  -6   6 2798.19  454.71   1
   2  -6   6 2543.63  541.02   1
  -2  -6   6 2000.19  542.44   1
  -2  -6   6 2526.51  539.01   1
   2   6  -6 2893.10  467.38   1
   2   6  -6 1683.08  537.68   1
   2   6   7 5191.13  700.83   1
   2   6   7 4694.69  933.66   1
  -2  -6  -7 5012.90  935.49   1
   2  -6  -7 4563.53  661.40   1
   2  -6  -7 4894.74  936.14   1
  -2   6   7 5044.56  936.38   1
  -2   6   7 5024.87  936.39   1
  -2   6  -7 3940.95  932.67   1
   2  -6   7 5089.81  696.79   1
   2  -6   7 4456.24  935.42   1
   2   6  -7 5071.99  702.67   1
   2   6   822690.26 4083.50   1
  -2  -6  -821418.53 4084.57   1
   2  -6  -822091.07 2356.44   1
   2  -6  -825962.66 4085.06   1
  -2   6   824080.07 4085.29   1
  -2   6   822926.53 4085.33   1
  -2   6  -818358.11 4082.00   1
   2  -6   825226.46 2399.44   1
   2  -6   821846.98 4085.21   1
  -2  -6   815874.09 4080.64   1
   2   6  -822726.51 2414.55   1
   2   6  -817097.53 4082.69   1
   2   6   9 3659.73  519.39   1
   2   6   9 2992.09  614.88   1
  -2  -6  -9 2753.77  614.71   1
   2  -6  -9 3022.13  486.85   1
   2  -6  -9 3664.83  618.73   1
  -2   6   9 3488.38  618.64   1
  -2   6   9 3361.20  617.32   1
  -2   6  -9 2383.83  613.90   1
   2  -6   9 3844.31  504.55   1
   2  -6   9 3418.78  619.15   1
  -2  -6   9 1791.46  612.66   1
   2   6  -9 3502.14  528.62   1
   2   6  -9 2312.02  617.22   1
   2   6  10  104.14   92.33   1
   2   6  10   17.49   78.37   1
  -2  -6 -10   38.57   48.45   1
   2  -6 -10   63.80   73.54   1
   2  -6 -10   26.35   75.24   1
  -2   6  10   81.15   65.87   1
  -2   6 -10   83.50   54.26   1
   2  -6  10   41.24   81.92   1
   2  -6  10   66.37   86.15   1
  -2  -6  10   66.11   54.55   1
   2   6 -10   76.63   89.00   1
   2   6 -10   87.80   64.24   1
   2   6  11 3237.93  531.08   1
   2   6  11 3466.09  620.79   1
  -2  -6 -11 2388.00  620.22   1
   2  -6 -11 3930.14  504.85   1
   2  -6 -11 3663.83  628.99   1
  -2   6  11 2384.32  622.18   1
  -2   6 -11 2395.82  619.79   1
   2  -6  11 3933.89  511.91   1
   2  -6  11 3417.87  625.90   1
  -2  -6  11 2368.14  618.79   1
   2   6 -11 4008.44  549.11   1
   2   6 -11 1913.44  624.57   1
   2   6  12 1740.79  345.31   1
  -2  -6 -12 1388.18  323.96   1
   2  -6 -12 1761.31  322.23   1
   2  -6 -12 1796.72  331.73   1
  -2   6  12 1749.77  329.74   1
  -2   6 -12  866.87  322.30   1
   2  -6  12 1810.31  325.75   1
   2  -6  12 1557.97  328.72   1
  -2  -6  12  970.51  318.93   1
   2   6 -12 1902.38  359.63   1
   2   6 -12 1126.85  328.80   1
   2   6  13 1323.36  325.90   1
   2   6  13 1610.07  293.11   1
  -2  -6 -13 1055.82  292.89   1
   2  -6 -13 1738.02  304.39   1
   2  -6 -13 1404.98  302.18   1
  -2   6 -13  857.12  296.28   1
   2  -6  13 1743.60  301.96   1
   2  -6  13 1458.17  303.76   1
  -2  -6  13  689.46  286.35   1
   2   6 -13 1455.89  336.27   1
   2   6 -13 1374.90  303.44   1
   2   6  14  763.74  284.50   1
   2   6  14  974.11  234.19   1
   2  -6 -14 1375.38  266.94   1
   2  -6 -14 1477.65  245.18   1
   2  -6  14 1038.57  258.00   1
   2  -6  14 1043.74  241.59   1
  -2  -6  14  419.57  227.12   1
   2   6 -14 1206.90  254.63   1
   2   6  15 2035.78  405.11   1
   2  -6 -15 2105.91  385.37   1
   2  -6 -15 2283.30  414.45   1
   2  -6  15 1760.52  378.91   1
   2  -6  15 1902.71  412.06   1
   2   6 -15 1437.36  421.43   1
   2   6  16  562.40  167.76   1
   2  -6 -16  692.85  207.04   1
   2  -6 -16  632.05  175.14   1
   2  -6  16  597.67  210.49   1
   2  -6  16  603.89  181.13   1
   2   6 -16  452.11  199.92   1
   2   6  17 1633.48  359.28   1
   2  -6 -17 1828.70  353.59   1
   2  -6 -17 1601.58  367.64   1
   2  -6  17 1673.17  348.64   1
   2  -6  17 1736.31  367.22   1
   2   6 -17 1208.13  382.70   1
   2   6  18  595.83  189.20   1
   2  -6 -18  840.33  222.90   1
   2  -6 -18  667.94  197.73   1
   2  -6  18  702.59  228.69   1
   2  -6  18  772.17  202.46   1
   2   6 -18  438.52  201.03   1
   2   6  19 1921.74  370.94   1
   2  -6 -19 1954.51  354.55   1
   2  -6 -19 1892.80  375.08   1
   2  -6  19 1728.57  359.08   1
   2  -6  19 1802.05  373.52   1
   2   6 -19   47.18  382.37   1
   2   6  20  189.47  109.14   1
   2  -6 -20  174.90  117.62   1
   2  -6 -20  155.02  131.52   1
   2  -6  20  159.55  153.04   1
   2  -6  20  164.90  131.73   1
   2   6 -20  -38.16  173.11   1
   2   6  21  400.34  137.01   1
   2  -6 -21  384.90  145.73   1
   2  -6  21  376.41  190.64   1
   2  -6  21  373.65  158.78   1
   2   6 -21  -48.49  185.22   1
   2   6  22  142.42  128.59   1
   2  -6 -22  204.54  123.80   1
   2  -6 -22  169.83  118.80   1
   2  -6  22   34.13  185.48   1
   2  -6  22  122.56  136.84   1
   2   6  23   61.43  185.19   1
   2  -6 -23  584.59  208.61   1
   2  -6 -23  426.95  208.88   1
   2  -6  23  670.40  211.70   1
   2   7   0  789.21  172.21   1
   2   7   0  772.80  169.06   1
  -2  -7   0  631.13  207.43   1
  -2  -7   0  821.77  172.09   1
  -2   7   0  592.36  203.29   1
  -2   7   0  659.25  165.54   1
   2  -7   0  664.38  219.95   1
   2  -7   0  852.94  167.85   1
   2  -7   0  700.69  164.92   1
   2   7   1  908.83  187.41   1
   2   7   1  823.25  185.86   1
  -2  -7  -1  684.39  224.82   1
  -2  -7  -1  905.36  189.11   1
   2  -7  -1  729.77  226.20   1
   2  -7  -1  809.34  188.66   1
  -2   7   1  844.99  188.12   1
  -2   7   1  841.46  184.69   1
  -2   7  -1  788.65  222.33   1
  -2   7  -1  649.50  183.66   1
   2  -7   1  839.16  228.84   1
  -2  -7   1  812.27  233.16   1
  -2  -7   1  785.36  182.91   1
  -2  -7   1  827.35  183.85   1
   2   7  -1  882.07  226.78   1
   2   7   2 1531.27  329.49   1
   2   7   2 1890.29  370.33   1
   2   7   2 1941.36  367.91   1
  -2  -7  -2 1630.76  356.26   1
  -2  -7  -2 2119.46  373.74   1
   2  -7  -2 1592.01  344.24   1
  -2   7   2 2062.47  369.99   1
  -2   7   2 2076.63  369.50   1
  -2   7  -2 1775.34  344.40   1
  -2   7  -2 1422.44  368.38   1
   2  -7   2 1846.00  356.44   1
   2  -7   2 1712.05  368.66   1
  -2  -7   2 1826.79  364.53   1
  -2  -7   2 1461.35  364.82   1
  -2  -7   2 2027.14  366.81   1
   2   7  -2 1786.65  355.62   1
   2   7   3 1001.92  262.88   1
   2   7   3 1484.48  272.32   1
  -2  -7  -3 1140.30  293.50   1
  -2  -7  -3 1513.07  274.28   1
   2  -7  -3 1185.07  282.60   1
  -2   7   3 1441.89  272.55   1
  -2   7   3 1343.00  270.64   1
  -2   7  -3 1036.18  266.27   1
  -2   7  -3 1024.10  269.15   1
   2  -7   3 1346.93  289.17   1
   2  -7   3 1292.06  271.20   1
  -2  -7   3 1352.58  297.52   1
  -2  -7   3 1354.83  268.05   1
   2   7  -3 1309.11  287.90   1
   2   7   4 1011.57  258.93   1
   2   7   4 1339.63  248.16   1
  -2  -7  -4 1238.54  248.31   1
   2  -7  -4 1067.98  255.72   1
  -2   7   4 1363.11  251.86   1
  -2   7   4 1148.82  247.72   1
  -2   7  -4 1165.16  253.15   1
  -2   7  -4 1039.65  248.33   1
   2  -7   4 1236.67  272.13   1
   2  -7   4 1069.14  248.33   1
  -2  -7   4 1269.76  273.39   1
  -2  -7   4  733.63  244.09   1
   2   7  -4 1062.87  272.98   1
   2   7   5 2093.04  393.36   1
   2   7   5 2505.93  452.63   1
  -2  -7  -5 2557.16  452.89   1
   2  -7  -5 2143.93  381.20   1
   2  -7  -5 2814.94  452.97   1
  -2   7   5 2484.09  454.10   1
  -2   7   5 2344.27  453.00   1
  -2   7  -5 1604.99  391.12   1
  -2   7  -5 1902.49  451.09   1
   2  -7   5 2524.31  411.70   1
   2  -7   5 2291.30  451.70   1
  -2  -7   5 1261.25  450.55   1
  -2  -7   5 2379.30  449.03   1
   2   7  -5 2310.73  409.72   1
   2   7   6 2297.13  361.61   1
   2   7   6 1940.72  366.47   1
  -2  -7  -6 1448.74  353.74   1
  -2  -7  -6 1825.70  367.89   1
   2  -7  -6 1712.78  333.33   1
   2  -7  -6 1868.80  368.47   1
  -2   7   6 1979.06  368.07   1
  -2   7   6 1870.76  367.90   1
  -2   7  -6 1578.24  366.33   1
   2  -7   6 1892.09  362.16   1
   2  -7   6 1870.44  369.74   1
  -2  -7   6 1369.45  366.11   1
  -2  -7   6 1315.24  365.20   1
   2   7  -6 1680.06  359.68   1
   2   7   7 4816.26  590.66   1
   2   7   7 4283.45  761.47   1
  -2  -7  -7 4340.44  763.63   1
   2  -7  -7 3723.27  567.59   1
   2  -7  -7 4254.14  765.37   1
  -2   7   7 4264.61  764.69   1
  -2   7   7 4274.28  765.31   1
  -2   7  -7 3239.50  762.04   1
   2  -7   7 4166.62  592.22   1
   2  -7   7 3720.69  763.67   1
  -2  -7   7 3005.97  765.80   1
  -2  -7   7 3151.23  761.50   1
   2   7  -7 4157.16  606.21   1
   2   7  -7 2649.99  760.86   1
   2   7   8  782.81  206.08   1
   2   7   8  718.68  154.33   1
  -2  -7  -8  614.47  153.77   1
   2  -7  -8  608.28  182.63   1
   2  -7  -8  732.34  161.26   1
  -2   7   8  785.45  161.55   1
  -2   7   8  553.45  157.19   1
  -2   7  -8  467.09  152.83   1
   2  -7   8  644.17  199.73   1
   2  -7   8  588.63  158.35   1
  -2  -7   8  449.90  154.04   1
  -2  -7   8  418.91  155.44   1
   2   7  -8  705.56  208.30   1
   2   7  -8  550.63  159.56   1
   2   7   9 2563.95  411.87   1
   2   7   9 2058.05  423.04   1
  -2  -7  -9 2013.26  423.87   1
   2  -7  -9 2033.90  373.52   1
   2  -7  -9 2118.13  427.44   1
  -2   7   9 2172.30  428.00   1
  -2   7   9 1959.06  425.37   1
  -2   7  -9 1474.86  423.24   1
   2  -7   9 2135.59  402.30   1
   2  -7   9 1869.70  426.88   1
  -2  -7   9 2015.42  429.89   1
   2   7  -9 2290.75  410.89   1
   2   7  -9 2122.86  429.36   1
   2   7  10 5094.63  701.19   1
   2   7  10 5075.21  916.49   1
  -2  -7 -10 3846.34  916.87   1
   2  -7 -10 4715.46  666.75   1
   2  -7 -10 5593.59  922.18   1
  -2   7  10 5011.53  921.11   1
  -2   7  10 5038.05  920.71   1
  -2   7 -10 3990.51  915.65   1
   2  -7  10 5065.31  691.15   1
   2  -7  10 4588.98  920.89   1
  -2  -7  10 5740.36  925.75   1
  -2  -7  10 2687.33  914.24   1
   2   7 -10 4845.55  713.61   1
   2   7 -10 4971.11  920.62   1
   2   7  11 1519.44  326.36   1
   2   7  11 1522.30  298.74   1
  -2  -7 -11 1299.89  299.70   1
   2  -7 -11 1623.85  302.33   1
   2  -7 -11 1684.53  307.90   1
  -2   7  11 1577.70  305.35   1
  -2   7  11  867.48  300.60   1
  -2   7 -11 1012.75  297.95   1
   2  -7  11 1707.23  309.18   1
   2  -7  11 1450.40  306.71   1
  -2  -7  11  719.04  296.45   1
   2   7 -11 1751.94  336.82   1
   2   7 -11 1290.10  308.61   1
   2   7  12 2158.20  402.84   1
   2   7  12 2074.33  402.80   1
  -2  -7 -12 1613.07  404.75   1
   2  -7 -12 2659.66  379.51   1
   2  -7 -12 2358.34  412.51   1
  -2   7  12 2053.73  410.61   1
  -2   7  12 1464.36  408.34   1
  -2   7 -12 1396.77  403.16   1
   2  -7  12 2216.11  411.89   1
  -2  -7  12 1196.55  400.73   1
   2   7 -12 2218.63  417.72   1
   2   7 -12 2019.15  415.51   1
   2   7  13  779.01  255.84   1
   2   7  13  789.26  195.94   1
   2  -7 -13  941.47  230.56   1
   2  -7 -13 1066.00  206.96   1
   2  -7  13 1077.88  244.21   1
   2  -7  13  764.17  205.18   1
  -2  -7  13  345.58  193.09   1
   2   7 -13  715.33  216.35   1
   2   7  14 1262.06  385.69   1
   2   7  14 1994.21  364.03   1
   2  -7 -14 2309.99  359.46   1
   2  -7 -14 2089.36  377.65   1
   2  -7  14 2283.29  365.89   1
   2  -7  14 1733.12  371.43   1
  -2  -7  14  486.38  357.88   1
   2   7 -14 1593.36  380.09   1
   2   7  15 5070.74 1031.55   1
   2  -7 -15 6048.13  759.38   1
   2  -7 -15 5526.66 1041.01   1
   2  -7  15 5874.02  761.06   1
   2  -7  15 5400.15 1040.94   1
   2   7 -15 3100.97 1043.96   1
   2   7  16  133.15  116.86   1
   2  -7 -16  243.27  132.67   1
   2  -7 -16  209.96  107.31   1
   2  -7  16  200.32  157.84   1
   2  -7  16  367.60  137.12   1
   2   7 -16   83.23  126.94   1
   2   7  17 1903.67  390.10   1
   2  -7 -17 1720.18  374.14   1
   2  -7 -17 2070.84  397.59   1
   2  -7  17 1975.68  383.03   1
   2  -7  17 2048.56  398.46   1
   2   7 -17  954.46  396.74   1
   2   7  18   83.23  100.39   1
   2  -7 -18   -9.83   91.04   1
   2  -7 -18   21.44   89.88   1
   2  -7  18  110.97  155.68   1
   2  -7  18   52.32  111.12   1
   2   7 -18   20.32  154.07   1
   2   7  19   87.59   92.33   1
   2  -7 -19  155.63  108.93   1
   2  -7 -19  -51.50  114.92   1
   2  -7  19   84.80  164.32   1
   2  -7  19    4.94  116.34   1
   2   7 -19   -5.66  168.23   1
   2   7  20   41.67   89.61   1
   2  -7 -20   37.98   77.06   1
   2  -7 -20   12.83   90.42   1
   2  -7  20   -3.99  140.34   1
   2  -7  20   39.75  117.56   1
   2   7 -20 -133.07  147.05   1
   2   7  21  772.92  183.34   1
   2  -7 -21  773.07  204.41   1
   2  -7 -21  637.36  185.38   1
   2  -7  21  410.59  245.46   1
   2  -7  21  698.81  200.28   1
   2   7 -21  -39.55  223.40   1
   2   7  22  199.24  125.09   1
   2  -7 -22  114.01  138.43   1
   2  -7 -22  294.07  173.96   1
   2  -7  22   59.49  152.35   1
   2  -7 -23   69.75  140.48   1
   2  -7 -23   10.04  172.24   1
   2  -7  23  141.58  159.95   1
   2   8   0 2242.24  410.23   1
   2   8   0 2053.14  410.02   1
  -2  -8   0 1775.19  381.05   1
  -2  -8   0 2126.15  412.71   1
  -2   8   0 1569.41  374.51   1
  -2   8   0 2260.66  408.16   1
   2  -8   0 1850.50  395.79   1
   2  -8   0 1990.85  407.44   1
   2  -8   0 2162.60  407.25   1
   2   8   1  303.13   87.64   1
   2   8   1  253.40   84.42   1
  -2  -8  -1  158.17  132.66   1
  -2  -8  -1  239.67   89.83   1
   2  -8  -1  263.40  133.24   1
   2  -8  -1  263.28   89.73   1
  -2   8   1  246.22   87.98   1
  -2   8   1  240.98   84.36   1
  -2   8  -1  262.53  129.51   1
  -2   8  -1  286.84   86.94   1
   2  -8   1  321.72  138.95   1
   2  -8   1  277.12   87.05   1
  -2  -8   1  305.94  138.29   1
  -2  -8   1  285.51   81.68   1
  -2  -8   1  390.15   88.71   1
   2   8  -1  296.00  133.63   1
   2   8   2 2565.64  493.86   1
   2   8   2 2739.30  492.25   1
  -2  -8  -2 1936.46  437.84   1
  -2  -8  -2 2692.85  496.74   1
   2  -8  -2 2423.83  425.15   1
  -2   8   2 2795.92  494.61   1
  -2   8   2 2416.98  493.13   1
  -2   8  -2 2082.47  424.09   1
  -2   8  -2 2246.03  492.18   1
   2  -8   2 2501.36  442.12   1
  -2  -8   2 2382.42  445.22   1
  -2  -8   2 2328.94  489.68   1
  -2  -8   2 2799.11  491.35   1
   2   8  -2 2391.63  438.54   1
   2   8   3 1189.42  264.25   1
   2   8   3 1201.98  266.48   1
  -2  -8  -3 1044.93  290.88   1
  -2  -8  -3 1484.42  270.14   1
   2  -8  -3 1089.35  279.70   1
  -2   8   3 1576.99  267.24   1
  -2   8   3 1364.25  266.85   1
  -2   8  -3  962.52  261.85   1
  -2   8  -3 1100.07  265.63   1
   2  -8   3 1428.87  288.70   1
   2  -8   3 1415.38  266.11   1
  -2  -8   3 1224.19  286.35   1
  -2  -8   3  856.25  261.40   1
   2   8  -3 1378.40  286.50   1
   2   8   4  344.71  123.25   1
   2   8   4  371.03   96.59   1
  -2  -8  -4  310.53   92.17   1
   2  -8  -4  224.40  128.86   1
  -2   8   4  411.84   97.02   1
  -2   8   4  294.37   91.77   1
  -2   8  -4  259.65   89.41   1
   2  -8   4  324.71  139.01   1
   2  -8   4  297.63   98.58   1
  -2  -8   4  203.37   86.18   1
  -2  -8   4  298.85   90.98   1
   2   8  -4  244.85  139.76   1
   2   8   5 2182.62  374.96   1
   2   8   5 2186.56  431.53   1
  -2  -8  -5 1786.09  406.77   1
  -2  -8  -5 2281.88  432.49   1
   2  -8  -5 1734.07  369.51   1
  -2   8   5 2350.42  435.08   1
  -2   8   5 2133.44  433.31   1
  -2   8  -5 2363.35  386.98   1
  -2   8  -5 2334.48  433.77   1
   2  -8   5 2280.01  399.68   1
   2  -8   5 2002.97  430.14   1
  -2  -8   5 1702.38  429.99   1
   2   8  -5 2119.37  399.09   1
   2   8   6  130.43   93.62   1
   2   8   6  159.72   63.04   1
  -2  -8  -6  119.98   53.80   1
   2  -8  -6   61.15   83.88   1
   2  -8  -6   97.04   72.60   1
  -2   8   6   70.96   64.91   1
  -2   8   6   93.26   60.86   1
  -2   8  -6   96.76   60.93   1
   2  -8   6   51.04   97.23   1
   2  -8   6  137.39   65.09   1
  -2  -8   6   98.41   65.08   1
  -2  -8   6  140.22   61.36   1
   2   8  -6  115.65   94.51   1
   2   8   7 2799.92  432.30   1
   2   8   7 2538.81  487.66   1
  -2  -8  -7 2485.52  489.91   1
   2  -8  -7 2208.22  410.46   1
   2  -8  -7 2419.81  491.60   1
  -2   8   7 2387.92  490.58   1
  -2   8   7 2498.11  492.49   1
  -2   8  -7 2454.87  489.42   1
   2  -8   7 2569.03  446.22   1
   2  -8   7 2322.78  491.77   1
  -2  -8   7 2282.67  491.62   1
  -2  -8   7 2032.31  489.00   1
   2   8  -7 2359.81  443.40   1
   2   8   8  228.64  138.31   1
   2   8   8  199.93   79.10   1
  -2  -8  -8  176.28   74.02   1
   2  -8  -8  194.88  111.48   1
   2  -8  -8  247.76   88.98   1
  -2   8   8  117.83   83.15   1
  -2   8   8  187.37   90.92   1
  -2   8  -8  256.81   84.45   1
   2  -8   8  205.95  125.86   1
   2  -8   8  201.39   85.72   1
  -2  -8   8  132.06   86.19   1
  -2  -8   8  207.69   87.30   1
   2   8  -8  248.31  126.17   1
   2   8   912010.86 1217.50   1
   2   8   910710.36 1873.12   1
  -2  -8  -9 9432.98 1875.36   1
   2  -8  -9 9500.19 1183.03   1
   2  -8  -911429.41 1878.94   1
  -2   8   910425.82 1878.00   1
  -2   8   9 8430.93 1876.45   1
  -2   8  -9 8903.02 1873.74   1
   2  -8   910050.07 1212.08   1
   2  -8   9 9299.07 1876.07   1
  -2  -8   9 8415.69 1877.71   1
   2   8  -9 9498.87 1241.43   1
   2   8  -9 9125.10 1876.49   1
   2   8  10 1968.13  347.03   1
   2   8  10 1486.65  318.08   1
  -2  -8 -10 1078.42  317.02   1
   2  -8 -10 1479.16  308.55   1
   2  -8 -10 1513.34  324.96   1
  -2   8  10 1685.40  325.20   1
  -2   8  10 1650.80  325.42   1
  -2   8 -10 1160.16  319.19   1
   2  -8  10 1906.20  337.14   1
   2  -8  10 1415.68  326.19   1
  -2  -8  10 1358.99  327.50   1
  -2  -8  10 1129.22  321.85   1
   2   8 -10 1448.29  348.61   1
   2   8 -10 1524.86  328.55   1
   2   8  1116578.99 2964.09   1
  -2  -8 -1113233.14 2967.43   1
   2  -8 -1117086.83 1785.17   1
   2  -8 -1116594.51 2972.45   1
  -2   8  1117643.12 2972.42   1
  -2   8  1114583.41 2968.77   1
  -2   8 -1111570.05 2966.04   1
   2  -8  1121159.84 1831.43   1
   2  -8  1115667.96 2970.69   1
  -2  -8  1115274.65 2974.94   1
  -2  -8  1111103.44 2964.02   1
   2   8 -1115928.34 1847.93   1
   2   8 -1117789.36 2974.11   1
   2   8  12 2074.93  387.83   1
   2   8  12 1805.44  370.74   1
   2  -8 -12 2039.95  355.31   1
   2  -8 -12 2041.61  382.08   1
  -2   8  12 1986.00  380.48   1
  -2   8 -12 1014.51  373.06   1
   2  -8  12 1941.73  381.35   1
  -2  -8  12 2144.44  391.04   1
  -2  -8  12  869.25  370.09   1
   2   8 -12 2139.77  388.28   1
   2   8  13 3302.52  656.86   1
   2   8  13 4195.20  799.89   1
   2  -8 -13 4840.28  621.65   1
   2  -8 -13 5672.28  812.52   1
  -2   8  13 5200.93  811.15   1
   2  -8  13 4716.42  632.09   1
   2  -8  13 3720.94  808.86   1
  -2  -8  13 4355.45  820.50   1
  -2  -8  13 1457.22  798.66   1
   2   8 -13 3647.56  810.04   1
   2   8  14  851.05  349.88   1
   2   8  14 1472.14  309.25   1
   2  -8 -14 1658.27  324.91   1
   2  -8 -14 1972.79  324.64   1
  -2   8  14 1567.51  320.91   1
   2  -8  14 1426.52  328.29   1
   2  -8  14 1300.21  323.63   1
  -2  -8  14 1588.25  346.33   1
   2   8 -14  936.73  330.79   1
   2   8  15 4282.62  908.07   1
   2  -8 -15 5417.60  691.28   1
   2  -8 -15 5657.98  920.19   1
  -2   8  15 4489.31  919.12   1
   2  -8  15 4402.75  688.58   1
   2  -8  15 4515.73  919.15   1
  -2  -8  15 4764.45  934.20   1
   2   8 -15 3468.07  922.98   1
   2   8  16  224.55  102.59   1
   2  -8 -16  248.87  143.41   1
   2  -8 -16  245.91  124.37   1
  -2   8  16  245.72  114.12   1
   2  -8  16  154.50  118.88   1
   2   8 -16  128.95  131.19   1
   2   8  17 2518.25  499.97   1
   2  -8 -17 3026.10  446.79   1
   2  -8 -17 2805.76  510.48   1
  -2   8  17 2410.92  508.49   1
   2  -8  17 2100.05  456.83   1
   2  -8  17 2307.01  506.15   1
   2   8 -17 1408.90  519.68   1
   2   8  18  244.62  118.40   1
   2  -8 -18  244.17  130.11   1
   2  -8 -18  244.22  128.44   1
  -2   8  18   77.82  117.97   1
   2  -8  18  250.10  188.74   1
   2  -8  18  243.50  129.21   1
   2   8 -18  -21.60  175.70   1
   2   8  19   78.60  106.24   1
   2  -8 -19   58.29   89.08   1
   2  -8 -19  142.10  113.31   1
  -2   8  19  -10.59  100.15   1
   2  -8  19    5.68  168.09   1
   2  -8  19   71.59  115.80   1
   2   8 -19  -30.83  177.38   1
   2   8  20  354.37  126.32   1
   2  -8 -20  403.56  154.14   1
   2  -8 -20  235.94  144.01   1
  -2   8  20  341.93  134.33   1
   2  -8  20  110.96  212.55   1
   2  -8  20  369.64  148.30   1
   2   8 -20  -61.40  181.02   1
   2   8  21  411.53  147.81   1
   2  -8 -21  437.42  164.59   1
   2  -8 -21  441.86  166.02   1
  -2   8  21  341.62  155.16   1
   2  -8  21  485.76  167.37   1
  -2  -8  21  152.56  203.39   1
   2   8 -21  118.48  249.37   1
   2   8  22  181.50  156.72   1
   2  -8 -22  135.57  143.19   1
   2  -8 -22  327.78  187.73   1
  -2   8  22   98.22  140.54   1
   2  -8  22  147.28  150.93   1
   2   9   0  748.26  161.22   1
   2   9   0  646.94  161.91   1
  -2  -9   0  589.56  208.81   1
  -2  -9   0  629.39  165.93   1
  -2   9   0  476.05  201.56   1
   2  -9   0  693.43  212.67   1
   2  -9   0  608.73  157.61   1
   2  -9   0  902.59  166.36   1
   2   9   118065.85 3256.64   1
   2   9   118707.24 3258.79   1
  -2  -9  -113721.32 1958.62   1
  -2  -9  -118587.79 3261.04   1
   2  -9  -114624.37 1954.13   1
   2  -9  -117705.76 3260.04   1
  -2   9   118635.81 3258.57   1
  -2   9   117380.21 3256.43   1
  -2   9  -118339.03 1940.52   1
  -2   9  -117052.70 3259.01   1
   2  -9   116898.40 1979.76   1
   2  -9   117440.76 3255.57   1
  -2  -9   117019.03 1969.69   1
  -2  -9   117021.83 3253.46   1
  -2  -9   119176.28 3255.93   1
   2   9  -115885.86 1952.59   1
   2   9   2 2360.26  446.72   1
   2   9   2 2340.71  445.66   1
  -2  -9  -2 1568.13  409.93   1
  -2  -9  -2 2295.80  449.06   1
   2  -9  -2 2036.82  400.25   1
  -2   9   2 2288.31  448.05   1
  -2   9   2 2184.12  446.28   1
  -2   9  -2 2474.41  401.20   1
  -2   9  -2 2295.85  445.45   1
   2  -9   2 2018.45  423.39   1
   2  -9   2 2345.34  444.66   1
  -2  -9   2 1972.84  405.66   1
  -2  -9   2 2080.26  442.78   1
  -2  -9   2 2399.81  444.65   1
   2   9  -2 2118.58  414.70   1
   2   9   3  814.39  172.26   1
  -2  -9  -3  626.68  227.42   1
  -2  -9  -3  837.32  175.89   1
   2  -9  -3  568.20  208.12   1
  -2   9   3  782.60  176.59   1
  -2   9   3  721.31  172.87   1
  -2   9  -3  701.93  199.19   1
  -2   9  -3  760.07  174.04   1
   2  -9   3  736.81  219.39   1
   2  -9   3  668.62  171.15   1
  -2  -9   3  807.16  170.22   1
   2   9  -3  637.79  215.70   1
   2   9   4 6002.63 1139.19   1
  -2  -9  -4 5971.94  830.56   1
  -2  -9  -4 6722.29 1143.96   1
   2  -9  -4 5002.69  790.69   1
  -2   9   4 6482.47 1140.49   1
  -2   9   4 5981.23 1140.39   1
  -2   9  -4 6250.59 1141.33   1
   2  -9   4 6033.02  819.95   1
   2  -9   4 5848.39 1138.63   1
  -2  -9   4 4663.73 1138.39   1
  -2  -9   4 6525.28 1139.86   1
   2   9  -4 5665.11  816.27   1
   2   9   5 6315.09 1143.80   1
  -2  -9  -5 5827.32  813.66   1
  -2  -9  -5 6137.37 1145.28   1
   2  -9  -5 5304.71  777.56   1
  -2   9   5 6753.96 1146.08   1
  -2   9   5 5866.71 1146.38   1
  -2   9  -5 6278.68 1143.89   1
   2  -9   5 5403.32  817.66   1
   2  -9   5 5775.24 1143.03   1
  -2  -9   5 6615.53 1142.32   1
   2   9  -5 5187.70  820.53   1
   2   9   6 1113.07  216.83   1
  -2  -9  -6  927.90  217.38   1
   2  -9  -6  858.88  230.49   1
  -2   9   6  998.88  221.29   1
  -2   9   6  915.48  219.09   1
  -2   9  -6  941.80  219.83   1
   2  -9   6  967.37  255.05   1
   2  -9   6  887.41  216.86   1
  -2  -9   6 1115.07  218.77   1
   2   9  -6  787.11  252.97   1
   2   9   7 7306.88  963.29   1
   2   9   7 7697.84 1446.79   1
  -2  -9  -7 7172.09 1450.22   1
   2  -9  -7 6699.70  951.84   1
   2  -9  -7 8748.55 1451.28   1
  -2   9   7 8699.17 1453.50   1
  -2   9   7 7318.69 1452.17   1
  -2   9  -7 6920.29 1450.13   1
   2  -9   7 8680.40  993.29   1
   2  -9   7 7454.01 1448.34   1
  -2  -9   7 6894.42 1450.43   1
  -2  -9   7 7757.59 1447.58   1
   2   9  -7 7079.16  998.01   1
   2   9   8 6228.49  892.45   1
   2   9   8 7084.54 1309.44   1
  -2  -9  -8 6312.16 1312.16   1
   2  -9  -8 6119.99  874.99   1
   2  -9  -8 8074.10 1314.22   1
  -2   9   8 7605.31 1313.71   1
  -2   9   8 6565.83 1316.22   1
  -2   9  -8 5663.33 1311.05   1
   2  -9   8 8364.52  927.85   1
   2  -9   8 6445.73 1311.37   1
  -2  -9   8 7545.23 1315.03   1
  -2  -9   8 6727.08 1311.08   1
   2   9  -8 6244.08  927.34   1
   2   9   9 1885.78  349.00   1
   2   9   9 1633.06  332.55   1
  -2  -9  -9 1683.55  337.22   1
   2  -9  -9 1607.61  315.48   1
   2  -9  -9 1642.42  339.98   1
  -2   9   9 1785.28  337.86   1
  -2   9   9 1186.46  338.19   1
  -2   9  -9 1277.52  334.27   1
   2  -9   9 2021.34  360.39   1
   2  -9   9 1581.58  341.09   1
  -2  -9   9 1689.26  344.18   1
  -2  -9   9 1037.12  337.76   1
   2   9  -9 1351.13  351.23   1
   2   9  10 1347.95  284.15   1
   2   9  10 1280.00  235.90   1
  -2  -9 -10  796.66  236.90   1
   2  -9 -10 1059.95  252.27   1
   2  -9 -10 1080.88  245.00   1
  -2   9  10 1114.30  240.95   1
  -2   9  10  606.83  238.52   1
  -2   9 -10  857.13  237.28   1
   2  -9  10 1533.29  281.02   1
   2  -9  10 1088.15  242.12   1
  -2  -9  10  717.42  241.58   1
  -2  -9  10  502.52  239.88   1
   2   9 -10 1165.98  291.10   1
   2   9 -10 1245.96  250.19   1
   2   9  1111824.58 1334.65   1
   2   9  1112057.52 2058.87   1
   2  -9 -1111159.23 1297.45   1
   2  -9 -1111485.03 2068.98   1
  -2   9  1111355.27 2067.66   1
  -2   9 -11 7109.88 2060.02   1
   2  -9  1112751.08 1330.00   1
   2  -9  1110652.80 2065.38   1
  -2  -9  11 9087.50 2068.37   1
   2   9 -11 9963.13 2068.08   1
   2   9  12 2195.46  474.56   1
   2   9  12 2664.64  493.99   1
   2  -9 -12 2565.66  430.69   1
   2  -9 -12 3305.10  510.95   1
  -2   9  12 3299.92  508.25   1
   2  -9  12 2604.21  464.41   1
   2  -9  12 2284.10  506.65   1
  -2  -9  12 2126.25  510.54   1
  -2  -9  12 1249.38  497.72   1
   2   9 -12 2261.82  511.25   1
   2   9  13  140.11  186.78   1
   2   9  13  311.91  102.03   1
   2  -9 -13  352.24  149.37   1
   2  -9 -13  294.62  128.49   1
  -2   9  13  494.01  121.87   1
   2  -9  13  396.80  182.04   1
   2  -9  13  320.22  131.26   1
  -2  -9  13  201.95  137.89   1
  -2  -9  13   61.08  102.84   1
   2   9 -13  221.64  149.01   1
   2   9  14 2721.35  559.36   1
   2  -9 -14 2907.38  478.14   1
   2  -9 -14 3317.02  574.63   1
  -2   9  14 3053.49  571.91   1
   2  -9  14 2605.22  519.76   1
   2  -9  14 2641.42  568.56   1
  -2  -9  14 2363.17  580.24   1
   2   9 -14 2456.65  582.92   1
   2   9  15 3466.97  721.57   1
   2  -9 -15 3959.28  578.46   1
   2  -9 -15 4197.16  737.91   1
  -2   9  15 4042.77  735.62   1
   2  -9  15 3627.31  618.48   1
   2  -9  15 3325.18  731.20   1
  -2  -9  15 3080.97  744.57   1
   2   9 -15 3246.31  745.81   1
   2   9  16  388.42  115.57   1
   2  -9 -16  373.55  153.33   1
   2  -9 -16  385.66  140.15   1
  -2   9  16  374.15  133.73   1
   2  -9  16  316.60  208.00   1
   2  -9  16  265.37  135.94   1
  -2  -9  16  183.84  166.86   1
   2   9 -16  128.68  182.56   1
   2   9  17   -8.06   83.97   1
   2  -9 -17   34.33   98.01   1
   2  -9 -17    4.26  109.78   1
  -2   9  17   91.32   95.57   1
   2  -9  17   71.48  166.80   1
   2  -9  17  100.38  102.34   1
  -2  -9  17  -80.61  172.29   1
   2   9 -17   40.81  146.86   1
   2   9  18  499.11  153.48   1
   2  -9 -18  555.73  186.01   1
   2  -9 -18  486.57  173.50   1
  -2   9  18  550.21  165.68   1
   2  -9  18  551.68  256.37   1
   2  -9  18  573.14  184.72   1
  -2  -9  18  332.72  230.78   1
   2   9 -18  108.05  234.79   1
   2   9  19  678.84  187.08   1
   2  -9 -19  873.56  223.23   1
   2  -9 -19 1097.45  209.23   1
  -2   9  19  719.06  198.72   1
   2  -9  19  405.15  274.43   1
   2  -9  19  765.35  204.76   1
  -2  -9  19  532.81  267.39   1
   2   9 -19    5.02  273.79   1
   2   9  20  167.69  104.40   1
   2  -9 -20   70.17  104.69   1
   2  -9 -20   71.31  129.15   1
  -2   9  20  117.39  114.43   1
   2  -9  20  116.69  196.10   1
   2  -9  20  185.67  153.21   1
  -2  -9  20   59.67  225.85   1
   2   9 -20   55.07  198.69   1
   2   9  21 1173.33  287.32   1
   2  -9 -21 1201.84  297.38   1
   2  -9 -21 1371.44  320.67   1
  -2   9  21 1103.50  313.14   1
   2  -9  21  805.72  315.11   1
   2   9  22   40.34  143.33   1
   2  -9 -22   99.11  143.14   1
   2  -9 -22   76.92  163.03   1
  -2   9  22  112.16  143.26   1
   2  10   0 2490.13  446.31   1
   2  10   0 1994.72  447.86   1
  -2 -10   0 2122.90  424.43   1
  -2 -10   0 1920.15  450.54   1
  -2  10   0 2473.43  418.32   1
   2 -10   0 2010.91  418.43   1
   2 -10   0 2201.39  444.43   1
   2 -10   0 2168.71  447.56   1
   2  10   1 2225.04  420.78   1
   2  10   1 1968.31  423.17   1
  -2 -10  -1 2033.93  399.91   1
  -2 -10  -1 2021.75  426.16   1
   2 -10  -1 1475.27  386.49   1
   2 -10  -1 1929.72  424.89   1
  -2  10   1 2420.85  423.31   1
  -2  10   1 1892.00  420.51   1
  -2  10  -1 2135.27  382.59   1
  -2  10  -1 2058.20  423.42   1
   2 -10   1 1909.83  406.77   1
   2 -10   1 2246.54  420.18   1
   2 -10   1 2266.01  421.34   1
  -2 -10   1 1685.68  388.07   1
  -2 -10   1 2173.73  418.43   1
  -2 -10   1 2156.77  420.64   1
   2  10  -1 2282.03  394.21   1
   2  10   2 1712.20  330.44   1
   2  10   2 1505.37  328.67   1
  -2 -10  -2 1447.59  343.98   1
  -2 -10  -2 1492.86  331.69   1
  -2  10   2 1712.14  329.80   1
  -2  10   2 1219.87  329.46   1
  -2  10  -2 1603.38  323.31   1
  -2  10  -2 1569.08  330.14   1
   2 -10   2 1293.79  344.94   1
   2 -10   2 1500.23  327.97   1
  -2 -10   2 1705.63  326.45   1
  -2 -10   2 1593.97  327.69   1
   2  10  -2 1777.18  348.63   1
   2  10   3 6998.65 1263.71   1
   2  10   3 6366.01 1264.41   1
  -2 -10  -3 7043.81 1269.17   1
   2 -10  -3 5574.33  866.69   1
  -2  10   3 7315.72 1265.51   1
  -2  10   3 6362.16 1266.91   1
  -2  10  -3 6488.31  843.72   1
  -2  10  -3 6455.03 1264.44   1
   2 -10   3 6651.74 1261.35   1
  -2 -10   3 5429.15 1260.84   1
  -2 -10   3 6827.70 1265.40   1
   2  10  -3 7528.58  891.81   1
   2  10   4  195.64   70.75   1
  -2 -10  -4  190.73   72.56   1
   2 -10  -4  130.95  105.82   1
  -2  10   4  183.14   75.58   1
  -2  10   4  104.35   70.16   1
  -2  10  -4  166.91  105.78   1
  -2  10  -4  232.11   74.74   1
   2 -10   4  236.51  132.18   1
   2 -10   4  135.14   71.23   1
  -2 -10   4  165.28   72.45   1
  -2 -10   4  153.42   80.43   1
   2  10  -4  207.87  126.68   1
   2  10   5  862.72  206.38   1
  -2 -10  -5  943.59  208.82   1
   2 -10  -5  702.51  226.11   1
  -2  10   5 1175.17  209.52   1
  -2  10   5  824.22  209.82   1
  -2  10  -5  860.05  209.21   1
   2 -10   5  920.69  210.34   1
  -2 -10   5  663.65  204.47   1
  -2 -10   5 1049.44  209.13   1
   2  10  -5 1047.73  252.60   1
   2  10   6 1303.86  251.98   1
  -2 -10  -6 1141.85  254.65   1
   2 -10  -6  917.37  255.86   1
  -2  10   6 1181.81  255.35   1
  -2  10   6  873.18  255.89   1
  -2  10  -6 1005.21  252.87   1
   2 -10   6 1315.88  292.95   1
   2 -10   6 1070.97  255.24   1
  -2 -10   6 1326.17  254.51   1
  -2 -10   6 1140.59  255.50   1
   2  10  -6 1253.81  294.24   1
   2  10   7  205.71   85.96   1
  -2 -10  -7  198.15   83.22   1
   2 -10  -7  199.81  118.72   1
  -2  10   7  285.91   93.55   1
  -2  10   7  248.88  103.92   1
  -2  10  -7  196.71   96.06   1
   2 -10   7  246.51  150.89   1
   2 -10   7  225.19  101.41   1
  -2 -10   7  409.24  100.68   1
   2  10  -7  222.84  146.44   1
   2  10   8 6959.51 1299.16   1
  -2 -10  -8 5438.44 1302.49   1
   2 -10  -8 5942.69  873.84   1
   2 -10  -8 8562.70 1305.17   1
  -2  10   8 7888.71 1307.41   1
  -2  10   8 5939.85 1307.60   1
  -2  10  -8 5601.69 1302.61   1
   2 -10   8 6726.40  920.58   1
   2 -10   8 6933.74 1300.73   1
  -2 -10   8 7230.45 1305.11   1
  -2 -10   8 6871.62 1301.24   1
   2  10  -8 7314.18  932.85   1
   2  10   9 3844.06  711.91   1
  -2 -10  -9 3455.11  716.80   1
   2 -10  -9 3177.09  547.03   1
   2 -10  -9 4723.88  720.27   1
  -2  10   9 4088.31  720.74   1
  -2  10   9 2481.07  719.74   1
  -2  10  -9 2840.21  715.07   1
   2 -10   9 4634.67  591.75   1
   2 -10   9 3849.10  717.83   1
  -2 -10   9 3718.06  719.26   1
  -2 -10   9 2333.48  715.16   1
   2  10  -9 4127.58  605.88   1
   2  10  10 6745.85 1226.21   1
   2 -10 -10 6267.40  838.30   1
   2 -10 -10 8431.50 1236.64   1
  -2  10  10 6774.53 1233.08   1
  -2  10 -10 4025.73 1228.18   1
   2 -10  10 7707.28  898.83   1
   2 -10  10 6906.94 1232.10   1
  -2 -10  10 6836.85 1237.06   1
  -2 -10  10 3836.33 1229.56   1
   2  10  1113616.27 2266.89   1
   2 -10 -1111152.68 1405.74   1
   2 -10 -1111722.90 2276.57   1
  -2  10  1116322.40 2277.15   1
   2 -10  1113428.30 1478.59   1
   2 -10  1111506.73 2274.25   1
  -2 -10  1111832.81 2281.50   1
  -2 -10  11 6191.73 2270.33   1
   2  10  12 7947.14 1403.75   1
   2 -10 -12 8312.71  947.29   1
   2 -10 -12 7188.27 1417.90   1
  -2  10  1210673.33 1418.13   1
   2 -10  12 8230.52 1007.17   1
   2 -10  12 7607.45 1414.55   1
  -2 -10  12 4439.39 1417.17   1
  -2 -10  12 3576.53 1409.09   1
   2  10 -12 7090.26 1419.23   1
   2  10  13  200.75   86.51   1
   2 -10 -13  187.05  126.67   1
   2 -10 -13  181.00  100.21   1
  -2  10  13  212.74  113.42   1
   2 -10  13  135.62  161.85   1
   2 -10  13  227.74  102.61   1
  -2 -10  13   87.81   94.82   1
   2  10 -13  191.13  140.23   1
   2  10  14 1002.58  210.66   1
   2 -10 -14 1054.62  244.12   1
   2 -10 -14  872.68  231.48   1
  -2  10  14 1165.85  241.13   1
   2 -10  14  772.46  283.82   1
   2 -10  14  791.63  225.09   1
  -2 -10  14  683.90  237.43   1
   2  10 -14  570.20  246.21   1
   2  10  15 1953.76  404.42   1
   2 -10 -15 2158.18  380.24   1
   2 -10 -15 2463.94  422.32   1
  -2  10  15 2435.21  420.87   1
   2 -10  15 1529.23  428.92   1
   2 -10  15 2047.79  415.09   1
  -2 -10  15 1421.09  424.44   1
   2  10 -15 1141.01  432.70   1
   2  10  16  280.04  115.40   1
   2 -10 -16  482.33  153.07   1
   2 -10 -16  172.87  144.61   1
  -2  10  16  368.57  137.17   1
   2 -10  16  288.53  218.81   1
   2 -10  16  281.50  131.30   1
  -2 -10  16  323.05  156.39   1
   2  10 -16  164.72  183.88   1
   2  10  17  589.57  155.63   1
   2 -10 -17  680.57  198.15   1
   2 -10 -17  710.77  183.91   1
  -2  10  17  600.00  174.15   1
   2 -10  17  421.75  268.50   1
   2 -10  17  487.97  172.45   1
  -2 -10  17  296.17  231.65   1
   2  10 -17  178.38  227.66   1
   2  10  18  296.36  122.60   1
   2 -10 -18  313.94  145.22   1
   2 -10 -18  130.28  147.47   1
  -2  10  18  217.74  152.57   1
   2 -10  18  182.28  262.07   1
   2 -10  18  421.96  139.31   1
   2  10  19  230.60  126.43   1
   2 -10 -19  263.07  130.09   1
   2 -10 -19  203.88  142.46   1
  -2  10  19  252.27  130.23   1
   2 -10  19  302.28  135.73   1
  -2 -10  19  -64.04  232.13   1
   2  10 -19   81.94  197.08   1
   2  10  20  206.03  129.66   1
   2 -10 -20  115.76  120.95   1
   2 -10 -20  221.80  144.92   1
  -2  10  20  235.72  149.20   1
   2 -10  20  128.63  186.73   1
   2  10  21 1349.14  331.59   1
   2 -10 -21 1329.05  336.97   1
   2 -10 -21 1476.89  364.75   1
  -2  10  21 1511.40  349.33   1
   2 -10  21 1301.13  366.30   1
   2  11   0  134.38   59.40   1
   2  11   0   70.95   54.79   1
  -2 -11   0  103.00  107.38   1
  -2 -11   0   63.44   60.18   1
  -2  11   0  169.06  117.74   1
  -2  11   0   70.25   69.94   1
   2 -11   0  118.44   64.12   1
   2 -11   0  103.94   62.66   1
   2  11   1 7919.75 1414.71   1
   2  11   1 6677.78 1418.52   1
  -2 -11  -1 6111.61  978.86   1
  -2 -11  -1 6618.77 1420.68   1
   2 -11  -1 6272.98  966.57   1
   2 -11  -1 6571.08 1419.17   1
  -2  11   1 8636.96 1416.49   1
  -2  11   1 6233.31 1414.99   1
  -2  11  -1 7150.26  951.06   1
  -2  11  -1 7340.19 1416.67   1
   2 -11   1 8261.26  975.71   1
   2 -11   1 8524.13 1413.89   1
   2 -11   1 8410.11 1416.84   1
  -2 -11   1 7549.15 1411.19   1
  -2 -11   1 8055.11 1416.32   1
   2  11  -1 7295.30  965.27   1
   2  11   2 2547.25  497.05   1
   2  11   2 2702.66  500.67   1
  -2 -11  -2 2664.00  503.55   1
   2 -11  -2 2292.56  456.26   1
  -2  11   2 2613.57  499.08   1
  -2  11   2 1985.51  498.45   1
  -2  11  -2 2114.51  421.45   1
  -2  11  -2 2569.67  501.83   1
   2 -11   2 2794.79  464.15   1
   2 -11   2 2469.95  495.51   1
  -2 -11   2 2182.97  493.69   1
  -2 -11   2 2493.65  497.44   1
   2  11  -2 2598.22  458.31   1
   2  11   3  791.08  177.14   1
   2  11   3  759.08  184.24   1
  -2 -11  -3  820.71  188.25   1
  -2  11   3  852.27  178.85   1
  -2  11   3  906.40  190.53   1
  -2  11  -3  576.31  207.53   1
  -2  11  -3  519.50  178.15   1
   2 -11   3  763.09  243.79   1
   2 -11   3  702.58  179.64   1
  -2 -11   3  782.64  176.69   1
  -2 -11   3  850.64  182.68   1
   2  11  -3  678.29  238.33   1
   2  11   4 1183.81  226.75   1
  -2 -11  -4 1218.98  237.81   1
   2 -11  -4  983.66  262.88   1
  -2  11   4 1007.05  229.91   1
  -2  11   4 1149.50  235.55   1
  -2  11  -4  935.19  232.41   1
   2 -11   4  786.95  224.45   1
  -2 -11   4  779.97  225.06   1
  -2 -11   4 1037.16  233.38   1
   2  11  -4 1047.49  274.72   1
   2  11   5 2404.74  459.22   1
  -2 -11  -5 2378.32  466.81   1
   2 -11  -5 2217.62  410.15   1
  -2  11   5 2230.37  461.55   1
  -2  11   5 2311.03  467.18   1
  -2  11  -5 1982.07  461.60   1
   2 -11   5 2494.39  451.25   1
   2 -11   5 1986.02  458.69   1
  -2 -11   5 1935.86  459.00   1
  -2 -11   5 2472.85  464.64   1
   2  11  -5 2389.45  435.63   1
   2  11   6 1282.06  269.26   1
  -2 -11  -6 1312.99  274.78   1
   2 -11  -6 1000.12  268.84   1
  -2  11   6 1307.24  272.15   1
  -2  11   6  779.12  277.87   1
  -2  11  -6 1243.67  273.16   1
   2 -11   6 1456.83  320.91   1
   2 -11   6 1259.69  272.65   1
  -2 -11   6 1225.03  270.38   1
  -2 -11   6 1399.49  277.08   1
   2  11  -6 1262.97  309.26   1
   2  11   7 3155.99  553.98   1
  -2 -11  -7 2835.71  559.71   1
   2 -11  -7 2369.54  452.49   1
  -2  11   7 3029.06  559.78   1
  -2  11   7 2698.46  564.99   1
  -2  11  -7 2369.84  559.39   1
   2 -11   7 2618.72  557.15   1
   2  11  -7 3121.97  503.97   1
   2  11   8  630.15  137.91   1
   2 -11  -8  408.77  172.39   1
  -2  11   8  591.51  145.80   1
  -2  11  -8  345.66  146.89   1
   2 -11   8  637.55  214.18   1
   2 -11   8  501.08  143.70   1
  -2 -11   8  582.73  153.87   1
   2  11  -8  468.57  219.81   1
   2  11   9 1263.27  237.82   1
   2 -11  -9  924.02  250.62   1
  -2  11   9 1654.82  249.11   1
  -2  11  -9  674.32  236.84   1
   2 -11   9 1024.69  290.53   1
   2 -11   9 1124.93  240.24   1
  -2 -11   9  926.54  245.37   1
  -2 -11   9  770.46  243.82   1
   2  11  10 4566.48  825.47   1
   2 -11 -10 3513.32  615.87   1
   2 -11 -10 5877.88  838.24   1
  -2  11  10 5407.23  837.53   1
   2 -11  10 3421.74  668.96   1
   2 -11  10 3842.76  831.42   1
  -2 -11  10 3380.35  833.37   1
   2  11  11  248.79   93.68   1
   2 -11 -11  181.77  108.55   1
   2 -11 -11  312.03  120.63   1
  -2  11  11  278.11  107.41   1
   2 -11  11  104.20  159.35   1
   2 -11  11  118.88   96.23   1
  -2 -11  11  225.97  120.53   1
  -2 -11  11   27.55  107.92   1
   2  11  12 2862.74  611.30   1
   2 -11 -12 2998.28  500.47   1
   2 -11 -12 4535.95  631.27   1
  -2  11  12 3728.42  625.98   1
   2 -11  12 2450.65  562.07   1
   2 -11  12 2793.68  621.46   1
  -2 -11  12 2313.19  630.55   1
   2  11  13  206.51   94.18   1
   2 -11 -13  218.75  127.72   1
   2 -11 -13  226.59  120.94   1
  -2  11  13  361.96  119.81   1
   2 -11  13  165.15  197.28   1
   2 -11  13  273.10  112.84   1
  -2 -11  13  183.16  144.56   1
   2  11  14  159.75   89.91   1
   2 -11 -14  204.39  128.75   1
   2 -11 -14  109.57  105.20   1
  -2  11  14  276.60  119.18   1
   2 -11  14  238.92  199.77   1
   2 -11  14  219.02  125.10   1
  -2 -11  14  100.59  115.39   1
   2  11 -14  195.85  142.51   1
   2  11  15  967.53  211.41   1
   2 -11 -15  607.85  223.96   1
  -2  11  15 1351.94  231.04   1
   2 -11  15  654.41  316.68   1
   2 -11  15 1036.20  225.72   1
  -2 -11  15  383.52  227.43   1
   2  11 -15  779.44  267.62   1
   2  11  16  511.31  126.51   1
   2 -11 -16  358.74  143.46   1
  -2  11  16  471.78  152.66   1
   2 -11  16  315.92  251.42   1
   2 -11  16  431.52  144.73   1
  -2 -11  16  221.50  220.84   1
   2  11 -16  143.53  216.52   1
   2  11  17   96.96   82.64   1
   2 -11 -17   92.18  100.16   1
   2 -11 -17   73.32   94.76   1
  -2  11  17  147.23  110.81   1
   2 -11  17 -148.34  252.49   1
   2 -11  17   76.58  123.59   1
  -2 -11  17  -13.87  204.13   1
   2  11 -17   35.92  199.64   1
   2  11  18  665.10  165.44   1
   2 -11 -18  606.76  194.48   1
   2 -11 -18  391.71  179.37   1
  -2  11  18  684.66  187.24   1
   2 -11  18  780.29  196.22   1
  -2 -11  18  204.29  234.06   1
   2  11 -18  175.01  262.75   1
   2  11  19 2499.67  487.09   1
   2 -11 -19 2264.41  429.47   1
   2 -11 -19 1521.62  497.50   1
  -2  11  19 2531.24  499.01   1
   2 -11  19 2317.59  496.84   1
   2  11  20  607.13  192.84   1
   2 -11 -20  600.29  222.64   1
   2 -11 -20  797.34  264.68   1
  -2  11  20  695.11  231.84   1
   2 -11  20  480.64  248.55   1
   2  12   0  195.09   77.61   1
   2  12   0  190.79   77.47   1
  -2 -12   0  205.70  132.31   1
  -2 -12   0  177.20   94.62   1
  -2  12   0  190.71  137.32   1
  -2  12   0  256.82   91.25   1
   2 -12   0  249.58   84.77   1
   2 -12   0  196.75   85.57   1
   2  12   1  966.73  193.32   1
   2  12   1  581.96  193.67   1
  -2 -12  -1  630.36  197.00   1
   2 -12  -1  882.67  248.76   1
   2 -12  -1  816.34  207.09   1
  -2  12   1  924.67  192.63   1
  -2  12   1  486.44  190.70   1
  -2  12  -1  714.03  233.64   1
  -2  12  -1  911.43  200.71   1
   2 -12   1  983.46  193.67   1
   2 -12   1 1026.77  198.75   1
  -2 -12   1  818.19  190.04   1
  -2 -12   1  892.87  195.32   1
   2  12  -1  702.56  249.95   1
   2  12   2  563.28  133.77   1
   2  12   2  527.68  142.95   1
  -2 -12  -2  518.46  147.43   1
   2 -12  -2  488.88  195.49   1
  -2  12   2  599.40  135.82   1
  -2  12   2  274.33  138.27   1
  -2  12  -2  287.34  172.99   1
  -2  12  -2  614.78  145.35   1
   2 -12   2  559.84  137.08   1
   2 -12   2  585.23  142.57   1
  -2 -12   2  503.57  133.76   1
  -2 -12   2  542.71  136.79   1
   2  12  -2  543.38  200.00   1
   2  12   3 5387.17 1044.28   1
   2  12   3 5194.23 1050.30   1
  -2 -12  -3 4981.95 1052.02   1
   2 -12  -3 5287.13  768.83   1
  -2  12   3 5554.60 1047.84   1
  -2  12   3 5723.75 1053.55   1
  -2  12  -3 4464.59 1050.62   1
   2 -12   3 5183.50  773.99   1
   2 -12   3 5775.86 1043.97   1
  -2 -12   3 4742.57 1043.77   1
  -2 -12   3 6497.78 1052.38   1
   2  12  -3 5872.14  795.82   1
   2  12   4 1364.00  287.32   1
   2  12   4 1414.62  295.83   1
  -2 -12  -4 1490.57  299.51   1
   2 -12  -4 1287.36  305.37   1
  -2  12   4 1273.20  289.83   1
  -2  12   4 1147.88  297.11   1
  -2  12  -4 1078.89  290.56   1
   2 -12   4 1283.98  330.08   1
   2 -12   4 1281.57  286.17   1
  -2 -12   4 1168.59  286.30   1
  -2 -12   4 1716.72  297.45   1
   2  12  -4 1495.71  327.15   1
   2  12   5  705.64  159.46   1
   2 -12  -5  741.84  212.96   1
  -2  12   5  752.15  164.39   1
  -2  12  -5  607.87  171.15   1
   2 -12   5  605.17  233.05   1
   2 -12   5  529.45  165.83   1
  -2 -12   5  614.65  162.00   1
  -2 -12   5  677.33  172.23   1
   2  12  -5  508.45  226.64   1
   2  12   6 3417.89  560.66   1
   2 -12  -6 3058.14  466.14   1
  -2  12   6 2867.91  564.21   1
  -2  12  -6 2316.94  566.34   1
   2 -12   6 2373.46  516.96   1
   2 -12   6 2831.97  563.94   1
  -2 -12   6 2803.62  561.70   1
  -2 -12   6 2945.36  566.48   1
   2  12  -6 2168.98  506.93   1
   2  12   7 1596.34  272.94   1
   2 -12  -7 1128.86  280.36   1
  -2  12   7 1573.02  278.79   1
  -2  12  -7  906.44  279.44   1
   2 -12   7 1367.89  275.81   1
  -2 -12   7  973.30  279.49   1
   2  12  -7 1028.20  320.10   1
   2  12   8 1000.91  196.19   1
   2 -12  -8  684.11  228.00   1
  -2  12   8 1023.86  203.24   1
   2 -12   8  556.32  269.12   1
   2 -12   8  779.44  200.11   1
   2  12   9 3898.62  667.21   1
   2 -12  -9 3679.62  532.39   1
  -2  12   9 4396.41  676.89   1
   2 -12   9 3298.37  674.31   1
  -2 -12   9 2744.86  673.62   1
  -2 -12   9 1911.84  672.42   1
   2  12  10  876.91  187.98   1
   2 -12 -10  737.46  227.39   1
  -2  12  10  932.97  199.20   1
   2 -12  10  653.08  204.48   1
  -2 -12  10  506.86  199.00   1
   2  12  11 2098.50  402.15   1
   2 -12 -11 2034.12  372.36   1
  -2  12  11 2477.55  417.20   1
   2 -12  11 1441.50  428.92   1
   2 -12  11 2032.75  422.22   1
  -2 -12  11 1383.42  415.71   1
   2  12  12  416.97  141.33   1
   2 -12 -12  420.00  180.94   1
   2 -12 -12  812.60  173.56   1
  -2  12  12  802.78  162.94   1
   2 -12  12  294.81  234.96   1
   2 -12  12  478.14  166.04   1
  -2 -12  12  419.01  173.95   1
   2  12  13  883.70  217.31   1
   2 -12 -13  926.58  245.74   1
   2 -12 -13 1419.62  251.55   1
  -2  12  13 1060.19  241.05   1
   2 -12  13  571.51  311.78   1
   2 -12  13  985.53  242.71   1
  -2 -12  13  820.07  254.61   1
   2  12  14  549.25  156.25   1
   2 -12 -14  628.91  201.71   1
   2 -12 -14  778.38  194.79   1
  -2  12  14  665.75  183.27   1
   2 -12  14  211.51  264.47   1
   2 -12  14  901.99  205.38   1
  -2 -12  14  447.99  208.24   1
   2  12  15  425.24  133.12   1
   2 -12 -15  549.21  179.58   1
   2 -12 -15  643.03  195.79   1
  -2  12  15  617.15  160.08   1
   2 -12  15  218.64  257.65   1
   2 -12  15  393.86  171.21   1
  -2 -12  15  229.91  196.99   1
   2  12  16  154.49   97.48   1
   2 -12 -16  231.46  133.76   1
   2 -12 -16  207.27  142.67   1
  -2  12  16  279.30  121.34   1
   2 -12  16   39.47  261.17   1
   2 -12  16  240.18  138.77   1
  -2 -12  16  236.67  234.87   1
   2  12  17  773.21  188.32   1
   2 -12 -17  749.89  226.55   1
   2 -12 -17  886.66  221.65   1
  -2  12  17  659.07  223.80   1
   2 -12  17  764.18  218.08   1
  -2 -12  17  347.63  313.06   1
   2  12  18 1076.69  245.99   1
   2 -12 -18  943.83  264.83   1
   2 -12 -18  963.90  273.88   1
  -2  12  18 1002.75  265.80   1
   2 -12  18 1039.40  274.19   1
   2  12  19  157.02  118.47   1
   2 -12 -19   37.40  123.25   1
   2 -12 -19  186.67  184.63   1
  -2  12  19   37.34  146.42   1
   2 -12  19   85.82  144.03   1
   2  12  20  536.20  183.37   1
   2 -12 -20  607.54  249.76   1
  -2  12  20  536.44  215.02   1
   2  13   0 2087.45  415.41   1
  -2  13   0 1582.10  387.48   1
  -2  13   0 2311.21  425.02   1
   2 -13   0 2281.95  416.39   1
   2 -13   0 1906.57  420.58   1
   2  13   1   71.71   50.56   1
  -2  13   1   58.76   51.91   1
  -2  13  -1  100.82   98.92   1
  -2  13  -1   91.70   70.94   1
   2 -13   1    6.55   65.21   1
  -2 -13   1   43.36   60.91   1
  -2 -13   1  -14.98   60.54   1
   2  13  -1   42.57  118.66   1
   2  13   2 6553.52 1079.01   1
   2 -13  -2 4874.55  793.81   1
  -2  13   2 6722.99 1081.27   1
  -2  13  -2 3233.91  748.30   1
  -2  13  -2 5337.61 1085.72   1
   2 -13   2 6363.98 1078.32   1
   2 -13   2 6269.19 1086.41   1
  -2 -13   2 6294.32 1077.04   1
  -2 -13   2 6157.65 1084.76   1
   2  13  -2 4968.31  796.85   1
   2  13   3 3936.72  615.41   1
   2 -13  -3 3144.35  543.93   1
  -2  13   3 4238.32  621.17   1
  -2  13  -3 1457.24  496.29   1
  -2  13  -3 3091.60  625.50   1
   2 -13   3 3136.81  613.12   1
   2 -13   3 3008.98  623.12   1
  -2 -13   3 2768.61  613.53   1
  -2 -13   3 3737.72  625.56   1
   2  13  -3 2884.47  547.63   1
   2  13   4 8541.61 1372.72   1
   2 -13  -4 6336.56  942.74   1
  -2  13   4 9100.86 1376.26   1
  -2  13  -4 5558.24 1377.81   1
   2 -13   4 6755.13 1368.82   1
  -2 -13   4 6554.46 1370.15   1
  -2 -13   4 7908.01 1379.89   1
   2  13  -4 6318.06  984.76   1
   2  13   5 2592.79  426.94   1
   2 -13  -5 2138.03  405.66   1
  -2  13   5 2749.52  432.36   1
  -2  13  -5 1298.86  429.64   1
   2 -13   5 1892.53  425.00   1
  -2 -13   5 1839.46  425.38   1
  -2 -13   5 2080.18  437.25   1
   2  13  -5 1813.42  427.99   1
   2  13   6 2190.85  402.08   1
   2 -13  -6 1800.44  386.03   1
  -2  13   6 2496.42  409.78   1
   2 -13   6 1757.75  406.74   1
  -2 -13   6 1491.17  404.27   1
   2  13   7 3154.37  550.24   1
   2 -13  -7 2656.98  463.34   1
  -2  13   7 3640.37  558.02   1
   2 -13   7 2846.06  555.36   1
  -2 -13   7 2068.76  552.91   1
  -2 -13   7 1985.96  558.05   1
   2  13   8  230.04   90.90   1
   2 -13  -8  176.58  131.44   1
  -2  13   8  265.31   97.03   1
   2 -13   8  215.56  100.75   1
  -2 -13   8   68.61   89.36   1
   2  13   9 2437.87  437.99   1
   2 -13  -9 2012.36  393.28   1
  -2  13   9 2594.02  446.14   1
   2 -13   9 1833.47  446.66   1
  -2 -13   9 1751.62  445.42   1
   2  13  10  562.48  137.78   1
   2 -13 -10  456.18  185.36   1
  -2  13  10  545.05  144.50   1
   2 -13  10  474.54  160.72   1
  -2 -13  10  173.22  151.82   1
   2  13  11 1300.64  273.33   1
   2 -13 -11 1223.24  296.82   1
  -2  13  11 1503.52  286.95   1
   2 -13  11 1330.74  302.35   1
  -2 -13  11  730.08  289.60   1
   2  13  12  917.86  216.64   1
   2 -13 -12  902.11  254.73   1
  -2  13  12 1160.64  235.34   1
   2 -13  12 1137.65  239.90   1
  -2 -13  12  493.81  242.52   1
   2  13  13  950.97  216.63   1
   2 -13 -13 1057.74  250.61   1
  -2  13  13 1041.09  239.45   1
   2 -13  13 1041.73  245.44   1
  -2 -13  13  432.06  251.40   1
   2  13  14  655.80  167.99   1
   2 -13 -14  729.52  219.34   1
  -2  13  14  817.27  194.53   1
   2 -13  14  755.84  216.35   1
  -2 -13  14  272.67  217.36   1
   2  13  15 1310.99  214.25   1
   2 -13 -15  234.79  249.13   1
  -2  13  15 1391.70  242.33   1
   2 -13  15 1376.87  247.17   1
  -2 -13  15  459.54  269.64   1
   2  13  16  632.64  139.35   1
   2 -13 -16   53.36  172.32   1
   2 -13 -16  881.57  191.38   1
  -2  13  16  603.23  170.14   1
   2 -13  16  759.61  182.47   1
  -2 -13  16  112.60  231.76   1
   2  13  17  612.30  146.49   1
   2 -13 -17   -4.54  189.89   1
   2 -13 -17  779.08  198.00   1
  -2  13  17  813.78  177.59   1
   2 -13  17  626.44  184.53   1
   2  13  18 1369.87  244.88   1
   2 -13 -18   11.90  260.08   1
   2 -13 -18 1512.33  295.06   1
  -2  13  18 1537.01  287.06   1
   2 -13  18 1192.05  264.72   1
   2  13  19 1718.33  377.20   1
   2 -13 -19 1671.35  417.17   1
  -2  13  19 1470.69  394.37   1
   2  14   0 5173.52  706.81   1
  -2  14   0 2136.84  566.98   1
   2 -14   0 4215.73  703.46   1
   2 -14   0 2715.96  707.90   1
   2  14   1  439.44  100.03   1
  -2  14   1  495.50  106.05   1
  -2  14  -1   66.50  137.03   1
  -2  14  -1  163.09  101.63   1
   2 -14   1  308.44  100.40   1
   2 -14   1  159.27  107.60   1
  -2 -14   1  254.27   96.73   1
  -2 -14   1  189.65  102.95   1
   2  14   2 2470.41  354.80   1
  -2  14   2 2479.72  359.24   1
  -2  14  -2  479.03  331.12   1
   2 -14   2 2015.72  354.61   1
   2 -14   2 1559.63  366.02   1
  -2 -14   2 1919.83  352.48   1
  -2 -14   2 1677.54  363.74   1
   2  14  -2 1060.05  382.98   1
   2  14   3 2871.41  452.79   1
   2 -14  -3 1934.25  435.80   1
  -2  14   3 2959.89  458.38   1
  -2 -14   3 1908.49  451.31   1
  -2 -14   3 2096.38  466.43   1
   2  14  -3 1361.75  438.67   1
   2  14   4 3125.40  549.54   1
   2 -14  -4 2198.30  503.87   1
  -2  14   4 3453.51  555.47   1
   2 -14   4 2445.19  545.80   1
  -2 -14   4 2334.20  561.23   1
   2  14   5  672.45  140.59   1
   2 -14  -5  430.36  202.26   1
  -2  14   5  683.19  148.37   1
   2 -14   5  489.09  137.80   1
  -2 -14   5  270.11  138.35   1
   2  14   6 1534.85  290.67   1
   2 -14  -6 1136.23  324.64   1
  -2  14   6 1712.10  299.93   1
   2 -14   6 1429.26  294.39   1
  -2 -14   6  889.04  293.28   1
   2  14   7  834.41  174.18   1
   2 -14  -7  623.95  233.32   1
  -2  14   7  849.72  182.54   1
   2 -14   7  673.98  188.58   1
  -2 -14   7  439.62  177.19   1
   2  14   8 2445.34  429.25   1
   2 -14  -8 1922.21  396.28   1
  -2  14   8 2713.83  438.55   1
   2 -14   8 2092.22  437.09   1
  -2 -14   8 1246.24  431.78   1
   2  14   9 1691.24  286.88   1
   2 -14  -9 1160.59  303.15   1
  -2  14   9 1392.90  294.78   1
   2 -14   9 1422.86  296.58   1
  -2 -14   9  787.20  293.63   1
   2  14  10  476.72  142.95   1
  -2  14  10  420.86  141.21   1
   2 -14  10  386.20  175.82   1
   2  14  11  993.12  214.23   1
   2 -14 -11  939.90  253.89   1
  -2  14  11  898.05  224.20   1
   2 -14  11 1102.21  240.47   1
  -2 -14  11  419.02  241.00   1
   2  14  12 1394.98  231.57   1
   2 -14 -12  323.04  267.18   1
  -2  14  12 1358.49  246.98   1
   2 -14  12 1575.15  257.55   1
  -2 -14  12  566.45  257.28   1
   2  14  13   65.91   66.29   1
   2 -14 -13  -44.64  122.21   1
  -2  14  13   82.38   87.19   1
   2 -14  13  155.91  140.84   1
  -2 -14  13    2.18  128.19   1
   2  14  14  461.67  110.78   1
   2 -14 -14   50.67  174.27   1
  -2  14  14  383.43  135.29   1
   2 -14  14  621.10  156.34   1
  -2 -14  14  214.31  176.72   1
   2  14  15 1040.31  160.96   1
   2 -14 -15    5.37  206.35   1
  -2  14  15  913.77  187.90   1
   2 -14  15  974.09  202.91   1
  -2 -14  15  243.65  244.26   1
   2  14  16  336.28  101.36   1
   2 -14 -16   16.75  147.31   1
  -2  14  16  286.88  128.89   1
   2 -14  16  399.39  178.05   1
   2  14  17    5.80   84.71   1
   2 -14 -17   14.12  115.05   1
  -2  14  17  153.05  172.29   1
   2 -14  17  176.56  166.66   1
   2  14  18 1967.76  458.62   1
  -2  14  18 2456.99  500.74   1
   2  15   0  675.36  173.40   1
   2 -15   0  668.41  173.74   1
   2  15   1  208.17   82.81   1
  -2  15   1  265.14   92.26   1
   2 -15   1  155.02   88.29   1
  -2 -15   1  145.25   76.80   1
   2  15  -1   41.89  143.35   1
   2  15   2 2461.89  458.38   1
  -2  15   2 2680.52  462.71   1
   2 -15   2 1842.23  456.42   1
  -2 -15   2 2001.17  457.28   1
   2  15   3   23.46   57.82   1
   2 -15  -3  -52.79  116.69   1
  -2  15   3   -4.31   70.91   1
  -2 -15   3    6.70   64.65   1
   2  15   4 3494.50  612.27   1
   2 -15  -4 2529.40  552.10   1
  -2  15   4 3917.07  618.42   1
   2 -15   4 2986.98  610.62   1
  -2 -15   4 2350.33  611.35   1
   2  15   5  476.31  123.78   1
   2 -15  -5  403.72  206.16   1
  -2  15   5  521.41  137.55   1
   2 -15   5  390.87  123.90   1
  -2 -15   5  298.06  130.12   1
   2  15   6   53.23   60.50   1
   2 -15  -6   98.51  128.75   1
  -2  15   6   -1.88   77.21   1
   2 -15   6   14.45   78.78   1
  -2 -15   6    8.49   67.01   1
   2  15   7  918.54  188.28   1
   2 -15  -7  662.09  258.86   1
  -2  15   7  976.27  198.19   1
   2 -15   7  850.52  208.10   1
  -2 -15   7  401.57  192.14   1
   2  15   8  145.51   77.57   1
   2 -15  -8   47.31  152.03   1
  -2  15   8  104.49   84.95   1
   2 -15   8  121.33  104.97   1
  -2 -15   8   75.21   98.63   1
   2  15   9  720.85  149.61   1
   2 -15  -9  439.01  206.91   1
  -2  15   9  671.42  160.26   1
   2 -15   9  545.61  182.56   1
  -2 -15   9  329.24  165.51   1
   2  15  10 4005.07  499.18   1
  -2  15  10 4092.67  511.56   1
   2 -15  10 3916.66  513.47   1
  -2 -15  10 1307.85  503.39   1
   2  15  11  613.43  118.71   1
   2 -15 -11  -14.68  170.32   1
  -2  15  11  579.37  130.50   1
   2 -15  11  530.82  179.90   1
  -2 -15  11  132.92  134.45   1
   2  15  12  657.39  128.66   1
   2 -15 -12  -12.76  184.73   1
  -2  15  12  618.33  145.12   1
   2 -15  12  837.35  166.17   1
  -2 -15  12  142.93  171.79   1
   2  15  13  236.16   91.63   1
   2 -15 -13   98.52  159.73   1
  -2  15  13  293.76  113.67   1
   2 -15  13  507.36  144.72   1
  -2 -15  13   77.39  172.29   1
   2  15  14  960.97  171.19   1
   2 -15 -14    5.34  228.47   1
  -2  15  14  892.65  194.81   1
   2 -15  14 1170.66  233.36   1
   2  15  15  321.66   91.00   1
   2 -15 -15   -4.83  159.36   1
  -2  15  15  295.66  114.83   1
   2 -15  15  226.09  145.92   1
   2  15  16  102.74   98.00   1
  -2  15  16   36.06  115.22   1
   2 -15  16  220.50  144.53   1
   2  15  17   -8.14   76.01   1
  -2  15  17    5.86  134.72   1
   2  16   0 2897.02  541.81   1
   2 -16   0 2448.08  541.45   1
   2  16   1 1099.78  237.96   1
  -2  16   1 1237.07  243.89   1
   2 -16   1  978.54  241.19   1
  -2 -16   1  871.52  240.19   1
   2  16   2 1024.19  218.33   1
  -2  16   2 1158.80  225.82   1
   2 -16   2  793.29  221.32   1
  -2 -16   2  794.17  220.51   1
   2  16   3  789.35  175.14   1
  -2  16   3  818.67  182.06   1
   2 -16   3  672.02  179.62   1
  -2 -16   3  514.01  177.75   1
   2  16   4  671.08  163.46   1
  -2  16   4  800.86  172.84   1
   2 -16   4  615.76  168.58   1
  -2 -16   4  463.89  168.09   1
   2  16   5  296.87   93.34   1
   2 -16  -5  269.24  208.46   1
  -2  16   5  302.09  108.64   1
   2 -16   5  209.60  117.09   1
  -2 -16   5  142.79   98.01   1
   2  16   6 1585.65  281.85   1
   2 -16  -6 1014.56  344.48   1
  -2  16   6 1756.26  294.09   1
   2 -16   6 1347.90  289.20   1
  -2 -16   6  685.74  284.92   1
   2  16   7 1358.40  225.87   1
   2 -16  -7  647.42  290.53   1
  -2  16   7 1298.61  237.75   1
   2 -16   7 1103.62  245.33   1
  -2 -16   7  420.92  228.15   1
   2  16   8  697.94  153.59   1
   2 -16  -8  438.80  231.16   1
  -2  16   8  720.31  163.77   1
   2 -16   8  727.43  173.73   1
  -2 -16   8  218.36  162.07   1
   2  16   9   22.94   67.66   1
   2 -16  -9   47.66  120.18   1
  -2  16   9  -11.81   77.65   1
   2 -16   9   91.38  129.13   1
  -2 -16   9   38.41   91.31   1
   2  16  10  578.79  109.82   1
   2 -16 -10 -106.04  164.11   1
  -2  16  10  352.17  129.89   1
   2 -16  10  461.72  147.46   1
  -2 -16  10  154.35  126.50   1
   2  16  11  137.90   77.31   1
   2 -16 -11   18.35  132.20   1
  -2  16  11  202.48   89.14   1
   2 -16  11  165.46  162.71   1
  -2 -16  11  -86.72  143.80   1
   2  16  12  552.00  119.06   1
   2 -16 -12    2.80  176.46   1
  -2  16  12  464.01  134.94   1
   2 -16  12  572.96  161.96   1
   2  16  13  270.58   79.96   1
   2 -16 -13  -90.12  150.81   1
  -2  16  13  226.88  102.03   1
   2 -16  13  241.78  138.92   1
   2  16  14  325.37  110.02   1
  -2  16  14  292.15  162.41   1
   2 -16  14  370.40  190.50   1
   2  16  15  204.47  108.10   1
  -2  16  15   75.65  129.17   1
   2  16  16  296.16  122.87   1
   2  17   0  127.85   74.46   1
   2 -17   0   91.40   90.75   1
   2  17   1 1811.99  334.18   1
  -2  17   1 1910.05  338.41   1
   2 -17   1 1277.11  333.43   1
  -2 -17   1 1286.52  336.44   1
   2  17   2  868.70  192.94   1
  -2  17   2 1008.87  200.07   1
   2 -17   2  717.18  207.28   1
  -2 -17   2  603.10  197.77   1
   2  17   3  142.61   76.86   1
  -2  17   3  205.42   90.94   1
   2 -17   3  119.54  108.21   1
  -2 -17   3   80.64   92.27   1
   2  17   4 2777.44  483.29   1
  -2  17   4 3032.48  490.60   1
   2 -17   4 2253.98  487.28   1
  -2 -17   4 1491.25  485.42   1
   2  17   5  114.87   83.24   1
  -2  17   5  243.62   91.79   1
   2 -17   5  153.31   92.95   1
  -2 -17   5   11.70   92.81   1
   2  17   6  194.86   79.71   1
   2 -17  -6  225.10  251.56   1
  -2  17   6  124.80   93.52   1
   2 -17   6   71.16  122.74   1
  -2 -17   6   56.13   86.79   1
   2  17   7  219.37   90.43   1
   2 -17  -7  111.71  256.29   1
  -2  17   7  256.93  105.92   1
   2 -17   7  243.71  118.04   1
  -2 -17   7  139.58  110.23   1
   2  17   8  647.34  130.22   1
   2 -17  -8   27.02  244.46   1
  -2  17   8  577.18  145.33   1
   2 -17   8  637.39  172.92   1
  -2 -17   8  222.04  159.93   1
   2  17   9  302.55   92.24   1
   2 -17  -9  -30.99  182.50   1
  -2  17   9  340.41  106.39   1
   2 -17   9  355.12  128.71   1
  -2 -17   9  -11.47  165.53   1
   2  17  10 3258.87  587.71   1
  -2  17  10 2648.55  600.71   1
   2 -17  10 2695.59  605.73   1
   2  17  11  127.90   89.43   1
  -2  17  11  192.82  102.95   1
   2 -17  11  237.80  179.58   1
   2  17  12 1352.29  287.49   1
  -2  17  12  965.09  304.83   1
   2 -17  12 1562.29  323.90   1
   2  17  13  208.50   89.03   1
  -2  17  13  223.95  139.27   1
   2  17  14   48.12   68.88   1
  -2  17  14  124.73  129.10   1
   2  18   0 2246.63  431.95   1
   2 -18   0 1916.78  441.74   1
   2  18   1  632.20  148.65   1
  -2  18   1  573.80  151.00   1
   2 -18   1  557.18  174.23   1
  -2 -18   1  406.17  168.68   1
   2  18   2 2263.94  404.41   1
  -2  18   2 2261.72  408.35   1
   2 -18   2 1644.30  405.90   1
  -2 -18   2 1626.60  410.10   1
   2  18   3 2573.60  489.78   1
  -2  18   3 3096.96  495.80   1
   2 -18   3 2124.18  492.82   1
  -2 -18   3 1905.74  495.11   1
   2  18   4  280.89   90.82   1
  -2  18   4  332.13  105.84   1
   2 -18   4  224.59  122.59   1
  -2 -18   4   88.31  125.58   1
   2  18   5  397.37   94.87   1
  -2  18   5  230.34  107.17   1
   2 -18   5  257.65  130.05   1
  -2 -18   5   53.92  114.75   1
   2  18   6 1571.69  264.60   1
  -2  18   6 1521.83  274.78   1
   2 -18   6 1060.86  285.11   1
  -2 -18   6  558.51  276.99   1
   2  18   7  739.06  172.40   1
  -2  18   7  678.66  191.63   1
   2 -18   7  599.48  207.71   1
   2  18   8  224.18   90.74   1
  -2  18   8  263.27  107.13   1
   2 -18   8  123.06  128.72   1
   2  18   9   17.10   69.94   1
  -2  18   9   25.21   83.94   1
   2 -18   9   14.31  145.24   1
   2  18  10  998.63  214.42   1
  -2  18  10  822.44  228.73   1
   2 -18  10  720.51  263.79   1
   2  18  11   46.24   71.97   1
  -2  18  11   73.05  105.33   1
   2  18  12  274.03   97.49   1
  -2  18  12  149.26  135.27   1
   2  19   0  925.91  183.59   1
   2 -19   0  542.20  191.68   1
   2  19   1  426.06  115.11   1
  -2  19   1  386.17  123.65   1
   2 -19   1  261.99  147.30   1
  -2 -19   1  315.49  131.01   1
   2  19   2 2273.09  384.40   1
  -2  19   2 2298.55  388.16   1
   2 -19   2 1662.15  393.01   1
  -2 -19   2 1142.09  388.41   1
   2  19   3  295.62   87.28   1
  -2  19   3  210.78   95.11   1
   2 -19   3  111.31  107.26   1
   2  19   4  718.37  166.11   1
  -2  19   4  682.22  178.13   1
   2 -19   4  579.62  190.10   1
   2  19   5 1033.27  189.35   1
  -2  19   5  822.19  199.72   1
   2 -19   5  453.04  214.45   1
   2  19   6   -4.86   63.20   1
  -2  19   6   87.55   77.48   1
   2 -19   6   -4.96  130.74   1
   2  19   7  131.30   76.56   1
  -2  19   7   93.16   96.87   1
   2  19   8  122.90   81.47   1
  -2  19   8  185.80  104.27   1
   2  19   9   81.15   92.63   1
  -2  19   9  104.18   98.04   1
   2  19  10  856.80  185.48   1
  -2  19  10  505.26  202.18   1
   2  20   0 2120.63  446.08   1
   2  20   1  -36.49   85.98   1
  -2  20   1   83.44   63.66   1
   2  20   2  947.39  206.65   1
  -2  20   2  667.80  200.58   1
   2  20   3  246.40  104.96   1
  -2  20   3  190.57  104.73   1
   2  20   4  396.71  129.48   1
  -2  20   4  323.97  130.84   1
   2  20   5  117.78   78.34   1
  -2  20   5  152.01   84.64   1
   2  20   6  -40.48   73.79   1
  -2  20   6   37.95   89.06   1
   2  20   7    2.40   61.32   1
  -2  20   7   35.89   91.77   1
   2  21   0   77.79   93.86   1
   2  21   1  387.35  130.36   1
  -2  21   1  323.58  136.92   1
   2  21   2  425.87  138.42   1
   3   0   0   13.91   61.71   1
   3   0   0   13.86   24.33   1
   3   0   0   24.13   36.29   1
  -3   0   0   -7.30   76.37   1
   3   0   1   -9.02   60.40   1
   3   0   1  -37.34   32.02   1
  -3   0  -1   52.46   75.97   1
   3   0  -1  -34.97   77.44   1
  -3   0   1   12.55   56.16   1
  -3   0   1   16.47   25.21   1
  -3   0   1   43.57   32.38   1
   3   0   2 2873.93  472.80   1
   3   0   2 2735.92  552.16   1
   3   0   2 3263.88  551.57   1
  -3   0  -2 2730.44  472.65   1
   3   0  -2 3263.71  478.59   1
   3   0  -2 2343.89  551.72   1
  -3   0   2 2704.72  443.33   1
  -3   0   2 2413.70  555.09   1
  -3   0   2 2594.56  551.87   1
   3   0   3 2829.48  527.95   1
   3   0   3 3746.97  666.47   1
   3   0   3 3903.03  665.70   1
  -3   0  -3 3575.77  546.73   1
   3   0  -3 3412.58  533.45   1
   3   0  -3 3149.25  668.20   1
  -3   0   3 3490.10  513.86   1
  -3   0   3 2985.55  666.55   1
   3   0   4 7134.21  990.11   1
   3   0   4 8734.29 1483.12   1
   3   0   4 9278.50 1483.86   1
  -3   0  -4 8484.61 1017.06   1
   3   0  -4 7948.27  990.77   1
  -3   0   4 6816.43  962.53   1
  -3   0   4 7169.60 1484.72   1
  -3   0   4 6953.81 1482.90   1
   3   0   5  293.91  132.08   1
   3   0   5  313.90   82.97   1
  -3   0  -5  273.19  140.31   1
  -3   0  -5  362.74   84.69   1
   3   0  -5  285.87  133.60   1
   3   0  -5  168.88   92.29   1
  -3   0   5  260.32  122.77   1
  -3   0   5  134.38   84.67   1
   3   0   6 3829.75  598.78   1
   3   0   6 4040.07  754.35   1
  -3   0  -6 4328.97  614.13   1
  -3   0  -6 3810.50  756.11   1
   3   0  -6 4063.95  590.40   1
   3   0  -6 3325.14  756.46   1
  -3   0   6 3481.49  756.09   1
   3   0   7 3578.58  593.48   1
   3   0   7 4083.35  750.48   1
  -3   0  -7 4438.91  615.51   1
  -3   0  -7 3686.59  752.71   1
   3   0  -7 4250.80  578.82   1
   3   0  -7 3317.48  752.08   1
  -3   0   7 3323.87  752.77   1
   3   0   8  185.59  121.68   1
   3   0   8  274.33   82.89   1
  -3   0  -8  167.03  128.57   1
  -3   0  -8  294.59   82.63   1
   3   0  -8  355.09  130.12   1
   3   0  -8  119.50   91.17   1
  -3   0   8  107.19   85.31   1
   3   0   9  188.32  129.59   1
   3   0   9  281.90   93.55   1
  -3   0  -9  234.67   83.98   1
   3   0  -9  286.61  124.91   1
   3   0  -9  237.30   98.55   1
  -3   0   9  134.96   89.57   1
   3   0  10 5414.66  869.14   1
   3   0  10 7335.79 1220.19   1
  -3   0 -10 4738.58 1215.72   1
   3   0 -10 7615.32  848.01   1
   3   0 -10 6656.07 1223.01   1
  -3   0  10 5924.34 1218.62   1
   3   0  11  -20.83   74.39   1
   3   0  11  -11.40   77.43   1
  -3   0 -11   -8.35   36.86   1
   3   0 -11   40.80   60.56   1
   3   0 -11    6.19   70.72   1
  -3   0  11   65.18   91.45   1
   3   0  12 2769.19  485.65   1
   3   0  12 3216.50  536.97   1
  -3   0 -12 2073.13  530.25   1
   3   0 -12 2954.48  448.34   1
   3   0 -12 2705.47  539.15   1
  -3   0  12 1983.26  537.25   1
  -3   0 -13   15.89   69.50   1
   3   0 -13   79.28   82.52   1
   3   0 -13   57.03   84.54   1
   3   0  14 3258.14  574.05   1
  -3   0 -14 1362.17  564.03   1
   3   0 -14 3669.21  465.31   1
   3   0 -14 2413.35  579.51   1
   3   0  15  417.02  190.36   1
   3   0 -15  543.63  181.31   1
   3   0  16 2528.14  606.86   1
   3   0 -16 3216.73  475.61   1
   3   0 -16 2638.01  603.98   1
   3   0  17  280.33  159.91   1
   3   0 -17  350.82  157.91   1
   3   0 -17  400.11  154.19   1
   3   0  18  323.19  195.87   1
   3   0 -18  440.01  168.72   1
   3   0 -19  -29.33   61.69   1
   3   0 -19   -1.34  119.83   1
   3   0  20   92.69  230.54   1
   3   0 -20  902.64  212.88   1
   3   0 -20  829.43  232.39   1
   3   0  21   75.56  176.78   1
   3   0 -21  -20.82   95.00   1
   3   0 -21   85.28  145.52   1
   3   0 -22  429.11  180.51   1
   3   0 -22  319.13  217.61   1
   3   0 -23  -61.48  176.01   1
   3   1   020027.73 2185.36   1
   3   1   021811.76 3724.63   1
  -3  -1   019051.06 2196.52   1
  -3   1   019691.44 2179.01   1
  -3   1   017539.05 3722.87   1
   3  -1   020423.52 2200.81   1
   3   1   1 1925.31  356.24   1
   3   1   1 1659.12  389.93   1
   3   1   1 2232.11  389.61   1
  -3  -1  -1 2068.93  371.62   1
   3  -1  -1 2183.21  375.58   1
  -3   1   1 1874.88  351.73   1
  -3   1   1 1576.67  391.82   1
  -3   1   1 1945.97  391.59   1
  -3   1  -1 2055.30  364.67   1
  -3   1  -1 1525.44  391.33   1
  -3   1  -1 1328.23  388.93   1
   3  -1   1 2121.31  372.82   1
  -3  -1   1 2088.42  374.17   1
   3   1  -1 1913.06  367.50   1
   3   1   2 7845.06  994.25   1
   3   1   2 7386.72 1484.16   1
   3   1   2 8933.45 1484.82   1
  -3  -1  -2 7469.91  997.84   1
   3  -1  -2 8327.92 1001.43   1
  -3   1   2 7906.86  962.17   1
  -3   1   2 7741.29 1489.29   1
  -3   1   2 7945.68 1484.81   1
  -3   1  -2 7160.93  965.46   1
  -3   1  -2 6049.96 1485.38   1
   3  -1   2 8881.12 1005.77   1
   3  -1   2 6304.87 1482.86   1
  -3  -1   2 9175.91 1003.65   1
   3   1  -2 7536.36  994.82   1
   3   1   3 1621.56  351.26   1
   3   1   3 2045.04  366.29   1
   3   1   3 1956.54  366.13   1
  -3  -1  -3 1957.99  364.85   1
  -3  -1  -3 1783.40  367.58   1
   3  -1  -3 1982.09  348.56   1
   3  -1  -3 1574.52  367.35   1
  -3   1   3 1837.65  333.92   1
  -3   1   3 1528.50  369.03   1
  -3   1   3 1675.12  367.45   1
  -3   1  -3 1836.99  332.49   1
  -3   1  -3 1497.23  367.66   1
   3  -1   3 1926.57  357.64   1
   3  -1   3 1556.40  366.23   1
  -3  -1   3 1925.33  365.57   1
   3   1  -3 1626.77  345.72   1
   3   1   4 1034.51  274.49   1
   3   1   4 1369.36  260.52   1
   3   1   4 1461.18  260.14   1
  -3  -1  -4 1282.11  293.96   1
  -3  -1  -4 1302.59  262.55   1
   3  -1  -4 1270.20  283.97   1
   3  -1  -4 1184.64  262.85   1
  -3   1   4 1040.35  264.68   1
  -3   1   4 1251.11  265.75   1
  -3   1   4 1260.74  264.27   1
  -3   1  -4 1063.15  263.48   1
  -3   1  -4  987.16  264.02   1
   3  -1   4 1473.68  278.17   1
   3  -1   4  955.66  262.94   1
  -3  -1   4 1313.57  300.52   1
   3   1  -4 1235.65  285.52   1
   3   1   5 1347.27  283.40   1
   3   1   5 1327.19  258.61   1
  -3  -1  -5 1297.12  298.67   1
  -3  -1  -5 1429.55  264.95   1
   3  -1  -5 1235.23  284.33   1
   3  -1  -5 1336.64  260.45   1
  -3   1   5 1110.07  261.33   1
  -3   1  -5  993.78  267.60   1
  -3   1  -5 1050.65  262.19   1
   3  -1   5 1173.51  280.63   1
   3  -1   5  832.45  260.92   1
  -3  -1   5 1215.37  298.81   1
   3   1  -5 1218.99  288.25   1
   3   1  -5 1253.13  258.01   1
   3   1   611862.50 1353.39   1
   3   1   611190.17 2109.43   1
  -3  -1  -611186.85 1369.50   1
  -3  -1  -613096.61 2113.70   1
   3  -1  -611253.54 1327.86   1
   3  -1  -610175.99 2112.20   1
  -3   1   6 9697.40 2110.39   1
  -3   1  -6 9638.27 2111.69   1
   3  -1   612492.97 1345.52   1
   3  -1   610602.88 2111.98   1
  -3  -1   611918.07 1365.95   1
  -3  -1   611053.32 2112.88   1
   3   1  -610576.42 1345.52   1
   3   1  -610835.35 2110.95   1
   3   1   7  151.65  117.64   1
   3   1   7  206.91   74.91   1
  -3  -1  -7  137.55  120.42   1
  -3  -1  -7  177.88   75.78   1
   3  -1  -7  216.43  112.26   1
   3  -1  -7  195.47   79.81   1
  -3   1   7  148.18   74.44   1
  -3   1  -7  170.20   88.75   1
   3  -1   7  209.59  114.53   1
   3  -1   7  123.78   89.39   1
  -3  -1   7  264.35  128.52   1
  -3  -1   7  109.49   72.08   1
   3   1  -7  193.05  112.28   1
   3   1  -7  179.87   74.45   1
   3   1   8 7303.49  984.36   1
   3   1   8 7205.05 1441.68   1
  -3  -1  -8 8255.64 1000.95   1
  -3  -1  -8 8326.32 1444.71   1
   3  -1  -8 7090.36 1444.20   1
  -3   1   8 6288.52 1443.07   1
  -3   1  -8 6743.75 1442.25   1
   3  -1   8 8743.39  964.13   1
   3  -1   8 6854.50 1446.60   1
  -3  -1   8 8183.68  990.03   1
   3   1  -8 7392.94  987.57   1
   3   1   9  408.95  175.85   1
   3   1   9  538.66  128.59   1
  -3  -1  -9  508.70  171.58   1
  -3  -1  -9  453.83  127.34   1
   3  -1  -9  492.89  171.67   1
   3  -1  -9  362.31  131.30   1
  -3   1   9  375.00  130.80   1
  -3   1  -9  375.08  131.99   1
   3  -1   9  561.81  167.24   1
   3  -1   9  416.34  133.06   1
  -3  -1   9  387.15  123.64   1
   3   1  -9  421.07  173.26   1
   3   1  -9  498.28  131.23   1
   3   1  10  177.15  115.80   1
   3   1  10  242.57   85.96   1
  -3  -1 -10  124.10   76.47   1
   3  -1 -10  193.99  105.91   1
   3  -1 -10  220.22  103.78   1
  -3   1  10   56.20   92.36   1
  -3   1 -10  117.87   75.97   1
   3  -1  10  188.19  108.76   1
   3   1 -10  142.92  115.89   1
   3   1 -10  156.12   97.13   1
   3   1  11  382.32  176.61   1
   3   1  11  548.28  132.05   1
  -3  -1 -11  218.53  110.95   1
   3  -1 -11  399.64  154.76   1
   3  -1 -11  504.31  140.69   1
  -3   1  11  258.58  119.23   1
  -3   1 -11  265.63  121.05   1
   3  -1  11  460.34  160.57   1
   3  -1  11  336.17  128.15   1
  -3  -1  11  301.53  115.40   1
   3   1 -11  348.54  169.72   1
   3   1 -11  537.26  136.51   1
   3   1  12 1536.79  351.49   1
   3   1  12 1933.35  339.67   1
  -3  -1 -12  751.51  327.07   1
   3  -1 -12 1916.93  318.69   1
   3  -1 -12 1784.53  342.18   1
  -3   1  12 1255.89  341.02   1
  -3   1 -12  924.42  328.11   1
   3  -1  12 1833.04  327.30   1
   3  -1  12 1650.79  346.20   1
  -3  -1  12 1212.29  330.55   1
   3   1 -12 1773.53  355.99   1
   3   1 -12 1899.25  343.95   1
   3   1  13  536.52  147.47   1
  -3  -1 -13  176.35  123.74   1
   3  -1 -13  534.15  160.34   1
   3  -1 -13  507.33  147.42   1
   3  -1  13  487.60  166.25   1
   3  -1  13  426.91  146.47   1
  -3  -1  13  213.19  127.97   1
   3   1 -13  485.27  164.48   1
   3   1  14 1677.23  348.95   1
  -3  -1 -14  785.50  334.33   1
   3  -1 -14 2150.68  322.73   1
   3  -1 -14 1722.80  350.87   1
   3  -1  14 1859.53  331.18   1
   3  -1  14 1552.26  349.39   1
  -3  -1  14  775.04  332.63   1
   3   1 -14 1566.28  353.15   1
   3   1  15  471.23  176.15   1
   3  -1 -15  504.51  166.47   1
   3  -1 -15  391.23  165.91   1
   3  -1  15  483.48  178.33   1
   3  -1  15  412.58  162.65   1
   3   1 -15  368.89  167.05   1
   3   1  16 1843.33  413.88   1
   3  -1 -16 1960.40  362.42   1
   3  -1 -16 2209.39  420.85   1
   3  -1  16 1903.42  368.34   1
   3  -1  16 1926.72  418.45   1
   3   1 -16 1483.35  416.58   1
   3  -1 -17  331.01  156.37   1
   3  -1 -17  433.78  159.24   1
   3  -1  17  306.02  157.85   1
   3  -1  17  354.92  153.38   1
   3   1 -17  318.99  161.65   1
   3   1  18  939.70  285.20   1
   3  -1 -18 1141.67  272.09   1
   3  -1 -18 1367.56  291.78   1
   3  -1  18 1239.82  271.93   1
   3  -1  18 1056.28  288.95   1
   3   1 -18  881.09  278.98   1
   3   1  19  127.66  186.28   1
   3  -1 -19  539.87  170.26   1
   3  -1 -19  618.81  185.68   1
   3  -1  19  599.35  181.47   1
   3  -1  19  567.96  184.23   1
   3   1 -19    6.02  172.78   1
   3   1  20  112.54  524.75   1
   3  -1 -20 3020.28  417.69   1
   3  -1 -20 3173.69  521.34   1
   3  -1  20 2973.67  429.80   1
   3  -1  20 2933.68  525.83   1
   3   1 -20  158.72  509.30   1
   3   1  21  144.28  243.51   1
   3  -1 -21  426.73  156.97   1
   3  -1 -21  436.79  175.04   1
   3  -1  21  338.42  154.06   1
   3  -1  21  -14.27  203.65   1
   3   1 -21  241.71  250.02   1
   3  -1 -22  501.33  199.38   1
   3  -1 -22  643.73  227.31   1
   3  -1  22  517.17  217.33   1
   3  -1  22  619.51  299.75   1
   3  -1 -23  407.93  191.46   1
   3  -1 -23  334.12  216.02   1
   3   2   0 2556.24  443.90   1
   3   2   0 2722.90  531.62   1
  -3  -2   0 2846.03  460.53   1
  -3   2   0 2462.02  445.89   1
   3  -2   0 2769.02  460.99   1
   3   2   1  894.65  213.33   1
   3   2   1  998.42  213.28   1
  -3  -2  -1  974.72  252.82   1
   3  -2  -1 1005.08  258.71   1
  -3   2   1  941.60  229.33   1
  -3   2   1  905.60  215.68   1
  -3   2  -1  838.60  240.51   1
   3  -2   1 1078.00  249.25   1
  -3  -2   1 1056.99  254.27   1
   3   2  -1  874.23  246.99   1
   3   2   2 8598.13 1002.29   1
   3   2   2 8207.15 1523.21   1
   3   2   2 8961.31 1520.28   1
  -3  -2  -2 7798.11 1019.64   1
  -3  -2  -2 8820.14 1523.37   1
   3  -2  -2 8562.44 1016.29   1
  -3   2   2 8125.60  985.23   1
  -3   2   2 8251.16 1526.21   1
  -3   2   2 8601.13 1522.94   1
  -3   2  -2 8286.40  993.94   1
  -3   2  -2 5814.62 1522.98   1
  -3   2  -2 6134.06 1519.98   1
   3  -2   2 9033.52 1022.50   1
   3  -2   2 5432.07 1520.91   1
  -3  -2   2 9042.54 1028.66   1
   3   2  -2 7226.64 1009.19   1
   3   2   3 1689.52  347.79   1
   3   2   3 1840.76  352.08   1
   3   2   3 1842.29  352.30   1
  -3  -2  -3 2048.06  355.15   1
  -3  -2  -3 1982.53  354.96   1
   3  -2  -3 1850.27  341.87   1
   3  -2  -3 1520.56  352.92   1
  -3   2   3 1591.51  321.55   1
  -3   2   3 1600.67  354.98   1
  -3   2  -3 1507.60  320.68   1
  -3   2  -3 1255.25  350.78   1
   3  -2   3 2054.39  353.24   1
   3  -2   3 1321.60  350.82   1
  -3  -2   3 1938.92  359.14   1
   3   2  -3 1591.89  340.43   1
   3   2   4 6109.53  877.20   1
   3   2   4 6747.90 1278.36   1
   3   2   4 7332.77 1278.76   1
  -3  -2  -4 7010.80  902.74   1
  -3  -2  -4 7448.80 1282.71   1
   3  -2  -4 7138.51  894.07   1
   3  -2  -4 6614.74 1281.06   1
  -3   2   4 6714.62  870.12   1
  -3   2   4 6466.93 1282.83   1
  -3   2   4 6660.60 1280.04   1
  -3   2  -4 6908.73  855.04   1
  -3   2  -4 5138.03 1278.14   1
   3  -2   4 6705.48  880.88   1
   3  -2   4 5408.88 1279.78   1
  -3  -2   4 6804.35  913.64   1
   3   2  -4 7380.56  896.20   1
   3   2   5 1573.96  335.23   1
   3   2   5 1775.13  342.62   1
  -3  -2  -5 1759.49  361.79   1
  -3  -2  -5 1899.01  347.91   1
   3  -2  -5 1802.32  340.49   1
   3  -2  -5 1644.61  344.80   1
  -3   2   5 1862.64  346.36   1
  -3   2   5 1487.27  343.68   1
  -3   2  -5 1338.10  319.66   1
  -3   2  -5 1123.11  343.02   1
   3  -2   5 1876.68  336.84   1
   3  -2   5 1393.31  345.32   1
  -3  -2   5 2026.85  362.79   1
   3   2  -5 1657.37  345.87   1
   3   2   610015.34 1229.78   1
   3   2   610341.74 1888.63   1
  -3  -2  -611161.42 1253.07   1
  -3  -2  -611385.63 1892.27   1
   3  -2  -611130.41 1206.61   1
   3  -2  -611077.75 1889.38   1
  -3   2   6 9927.06 1891.09   1
  -3   2   6 9604.10 1889.61   1
  -3   2  -6 6899.61 1887.53   1
   3  -2   610223.96 1224.97   1
   3  -2   6 8070.98 1892.01   1
  -3  -2   6 9580.47 1245.59   1
   3   2  -6 9421.98 1224.03   1
   3   2   7 1593.10  349.55   1
   3   2   7 1658.86  341.66   1
  -3  -2  -7 1910.45  360.74   1
  -3  -2  -7 2127.20  346.35   1
   3  -2  -7 1959.25  333.45   1
   3  -2  -7 1316.54  344.56   1
  -3   2   7 1483.60  342.68   1
  -3   2  -7 1119.66  341.17   1
   3  -2   7 1738.55  343.00   1
  -3  -2   7 2037.53  357.77   1
  -3  -2   7 1227.96  342.92   1
   3   2  -7 1411.12  342.71   1
   3   2   8  104.96   83.10   1
   3   2   8   75.18   61.79   1
  -3  -2  -8   96.38   96.74   1
  -3  -2  -8   98.06   64.15   1
   3  -2  -8  101.37   93.53   1
   3  -2  -8   11.17   68.88   1
  -3   2   8   69.76   58.68   1
  -3   2  -8   59.06   58.80   1
   3  -2   8   49.67   97.97   1
   3  -2   8   64.50   68.37   1
  -3  -2   8  112.44   86.95   1
  -3  -2   8   57.66   48.41   1
   3   2  -8   58.72   87.72   1
   3   2  -8   97.27   65.23   1
   3   2   9   68.58  105.25   1
   3   2   9  104.94   74.64   1
  -3  -2  -9  103.08   97.68   1
  -3  -2  -9  170.99   73.56   1
   3  -2  -9  131.38  102.51   1
   3  -2  -9   57.74   75.80   1
  -3   2   9   76.02   68.14   1
  -3   2  -9   64.82   76.92   1
   3  -2   9  225.19  108.21   1
   3  -2   9  118.19   91.98   1
  -3  -2   9   98.10   58.70   1
   3   2  -9  159.76   98.00   1
   3   2  -9  176.82   81.62   1
   3   2  10 2544.88  494.69   1
  -3  -2 -10 2561.86  496.20   1
   3  -2 -10 2842.48  426.17   1
   3  -2 -10 2653.03  501.07   1
  -3   2  10 1813.29  496.84   1
  -3   2 -10 1472.12  493.48   1
   3  -2  10 3102.90  432.39   1
   3  -2  10 2158.68  501.03   1
  -3  -2  10 1783.69  493.26   1
   3   2 -10 2808.06  455.49   1
   3   2 -10 2733.95  496.44   1
   3   2  11  169.93  127.31   1
   3   2  11  212.95   96.35   1
  -3  -2 -11  203.74   87.98   1
   3  -2 -11  219.92  116.88   1
   3  -2 -11  163.97   92.67   1
  -3   2  11  114.62  103.62   1
  -3   2 -11  133.89   83.47   1
   3  -2  11  236.87  125.88   1
   3  -2  11  258.25  102.91   1
  -3  -2  11  161.66   85.82   1
   3   2 -11  305.92  132.38   1
   3   2 -11  182.48   99.01   1
   3   2  12  175.35  154.96   1
  -3  -2 -12  172.59   95.94   1
   3  -2 -12  434.38  128.31   1
   3  -2 -12  427.40  114.38   1
  -3   2  12   51.49  100.65   1
  -3   2 -12  178.33   97.88   1
   3  -2  12  422.81  144.49   1
   3  -2  12  311.11  119.60   1
  -3  -2  12  180.64  105.13   1
   3   2 -12  304.87  164.81   1
   3   2 -12  361.98  120.20   1
   3   2  13   61.59   94.72   1
  -3  -2 -13   -3.14   39.35   1
   3  -2 -13  105.95   76.21   1
   3  -2 -13   28.37  100.08   1
   3  -2  13   -3.76   65.67   1
   3  -2  13  -66.30   88.69   1
  -3  -2  13  -57.93   67.40   1
   3   2 -13   86.33  105.24   1
   3   2  14 3949.02  757.41   1
   3  -2 -14 4339.32  568.65   1
   3  -2 -14 4701.70  761.23   1
   3  -2  14 4786.74  590.18   1
   3  -2  14 3363.02  761.71   1
  -3  -2  14 1612.22  747.55   1
   3   2 -14 3291.20  762.76   1
   3   2  15  512.93  191.09   1
   3  -2 -15  710.94  195.32   1
   3  -2 -15  529.18  188.37   1
   3  -2  15  723.13  211.33   1
   3  -2  15  607.09  204.59   1
   3   2 -15  519.19  215.16   1
   3   2  16 1372.07  344.49   1
   3  -2 -16 1576.13  312.44   1
   3  -2 -16 1764.18  345.94   1
   3  -2  16 1533.37  324.82   1
   3  -2  16 1501.99  348.42   1
   3   2 -16 1118.97  353.58   1
   3   2  17  -21.69   99.62   1
   3  -2 -17   80.21   92.10   1
   3  -2 -17   25.68  113.81   1
   3  -2  17   -0.51   79.99   1
   3  -2  17   30.86  114.55   1
   3   2 -17  -56.64  158.05   1
   3   2  18  178.56  163.70   1
   3  -2 -18  386.40  161.24   1
   3  -2 -18  333.45  158.72   1
   3  -2  18  331.07  168.03   1
   3  -2  18  679.26  188.21   1
   3   2 -18  243.04  178.83   1
   3   2  19   -0.58  128.26   1
   3  -2 -19  178.37  121.72   1
   3  -2 -19  190.49  157.09   1
   3  -2  19  283.62  129.31   1
   3  -2  19  386.29  150.06   1
   3   2 -19   87.18  206.67   1
   3   2  20   74.97  154.30   1
   3  -2 -20  220.47  111.61   1
   3  -2 -20   71.66  127.94   1
   3  -2  20  140.54  117.92   1
   3  -2  20  197.90  148.75   1
   3   2 -20    2.66  201.18   1
   3   2  21   26.75  190.52   1
   3  -2 -21  -68.54   94.81   1
   3  -2 -21   83.05  103.83   1
   3  -2  21   88.89  130.81   1
   3  -2  21  163.06  140.25   1
   3   2 -21 -132.07  197.83   1
   3  -2 -22  845.35  238.42   1
   3  -2 -22  895.96  290.23   1
   3  -2  22  716.53  253.31   1
   3  -2  22  786.53  313.36   1
   3  -2 -23   72.29  111.71   1
   3   3   0   79.58   83.02   1
   3   3   0  101.09   53.51   1
   3   3   0  139.86   52.11   1
  -3  -3   0   77.91  102.94   1
  -3   3   0  143.02   87.44   1
   3  -3   0  106.06   97.16   1
   3   3   1 7139.56  957.21   1
   3   3   1 7370.16 1438.98   1
   3   3   1 7939.95 1437.97   1
  -3  -3  -1 7696.15  974.67   1
   3  -3  -1 7276.15  982.11   1
  -3   3   1 7409.61  938.59   1
  -3   3   1 7473.57 1440.85   1
  -3   3   1 7678.82 1439.11   1
   3  -3   1 7564.21  975.37   1
  -3  -3   1 8172.92  979.56   1
   3   3  -1 6940.76  975.32   1
   3   3   2 6516.41  830.05   1
   3   3   2 7354.62 1213.98   1
   3   3   2 7250.01 1211.56   1
  -3  -3  -2 6078.04  851.28   1
  -3  -3  -2 7731.02 1214.32   1
   3  -3  -2 6646.07  843.19   1
  -3   3   2 6435.36  814.13   1
  -3   3   2 7097.47 1214.96   1
  -3   3   2 6963.26 1212.60   1
  -3   3  -2 6459.95  830.84   1
  -3   3  -2 4458.26 1211.47   1
  -3   3  -2 4461.96 1209.64   1
   3  -3   2 6832.92  848.33   1
   3  -3   2 4011.26 1210.34   1
  -3  -3   2 6929.78  862.61   1
   3   3  -2 5590.85  836.68   1
   3   3   313353.17 1501.22   1
   3   3   314124.85 2430.36   1
   3   3   314867.55 2431.30   1
  -3  -3  -313713.62 1519.86   1
   3  -3  -311648.60 1505.12   1
  -3   3   311953.06 1479.83   1
  -3   3   314128.13 2435.09   1
  -3   3   314053.77 2431.84   1
  -3   3  -312199.00 1468.75   1
  -3   3  -3 9229.74 2428.10   1
   3  -3   314745.94 1519.14   1
   3  -3   3 9275.97 2430.99   1
  -3  -3   314728.39 1537.25   1
   3   3  -312356.82 1506.23   1
   3   3   4 1826.16  363.11   1
   3   3   4 1913.23  373.47   1
   3   3   4 1993.41  373.11   1
  -3  -3  -4 1913.51  373.87   1
  -3  -3  -4 2079.12  377.54   1
   3  -3  -4 1657.82  365.12   1
   3  -3  -4 1630.44  375.90   1
  -3   3   4 1711.01  375.94   1
  -3   3   4 1752.25  376.81   1
  -3   3  -4 1659.88  338.43   1
  -3   3  -4 1111.99  372.42   1
   3  -3   4 2222.85  368.05   1
   3  -3   4 1602.18  375.72   1
  -3  -3   4 2235.47  382.70   1
   3   3  -4 1993.21  369.72   1
   3   3   5  343.51  152.21   1
   3   3   5  525.93  105.13   1
  -3  -3  -5  386.77  166.66   1
  -3  -3  -5  471.44  109.14   1
   3  -3  -5  490.72  162.40   1
   3  -3  -5  338.19  111.84   1
  -3   3   5  342.98  112.34   1
  -3   3   5  304.68  109.03   1
  -3   3  -5  342.18  141.00   1
  -3   3  -5  214.45  107.11   1
   3  -3   5  402.39  155.98   1
   3  -3   5  312.58  111.96   1
  -3  -3   5  582.21  174.16   1
   3   3  -5  333.19  158.01   1
   3   3   6 6699.07  950.13   1
   3   3   6 7868.07 1400.42   1
  -3  -3  -6 9155.10 1404.54   1
   3  -3  -6 8143.49  940.26   1
   3  -3  -6 7609.91 1402.73   1
  -3   3   6 8024.20 1403.82   1
  -3   3   6 6755.19 1401.41   1
  -3   3  -6 4818.42 1398.37   1
   3  -3   6 7361.39  949.06   1
   3  -3   6 6214.79 1403.28   1
  -3  -3   6 8173.96  979.69   1
   3   3  -6 7064.95  958.75   1
   3   3   7   87.61  106.05   1
   3   3   7  138.65   60.88   1
  -3  -3  -7  171.42  113.13   1
  -3  -3  -7  183.32   66.14   1
   3  -3  -7  135.79  101.91   1
   3  -3  -7  151.78   76.94   1
  -3   3   7   95.13   70.24   1
  -3   3   7   62.74   71.10   1
  -3   3  -7  106.61   60.77   1
   3  -3   7  114.04  100.85   1
   3  -3   7  136.17   72.55   1
  -3  -3   7  145.11  105.58   1
   3   3  -7  138.55   97.03   1
   3   3   810643.75 1244.61   1
   3   3   810699.59 1894.68   1
  -3  -3  -810297.30 1250.86   1
  -3  -3  -811809.42 1899.69   1
   3  -3  -810495.36 1218.56   1
   3  -3  -811225.77 1897.94   1
  -3   3   8 9561.20 1897.39   1
  -3   3  -8 6314.97 1893.42   1
   3  -3   811163.30 1234.07   1
   3  -3   8 9620.82 1901.41   1
  -3  -3   810393.74 1229.51   1
   3   3  -8 9627.25 1237.88   1
   3   3  -8 7559.34 1897.07   1
   3   3   9  634.75  211.26   1
  -3  -3  -9  566.11  206.22   1
  -3  -3  -9  848.11  169.91   1
   3  -3  -9  860.52  203.18   1
   3  -3  -9  756.44  170.90   1
  -3   3   9  504.75  164.35   1
  -3   3  -9  391.22  159.61   1
   3  -3   9 1038.92  212.72   1
   3  -3   9  703.29  178.87   1
  -3  -3   9  320.99  159.67   1
   3   3  -9  584.98  210.66   1
   3   3  -9  607.32  169.60   1
   3   3  10 1311.85  306.06   1
   3   3  10 1415.55  278.95   1
  -3  -3 -10 1467.31  281.74   1
   3  -3 -10 1215.59  282.96   1
   3  -3 -10 1351.33  284.78   1
  -3   3  10  883.98  277.61   1
  -3   3 -10  728.03  274.18   1
   3  -3  10 1698.37  294.15   1
   3  -3  10 1225.83  286.02   1
   3   3 -10 1348.53  308.23   1
   3   3 -10 1264.48  283.22   1
   3   3  11 2580.56  439.93   1
   3   3  11 2490.09  460.71   1
  -3  -3 -11 2318.00  460.73   1
   3  -3 -11 2629.52  397.09   1
   3  -3 -11 2448.78  467.32   1
  -3   3  11 1754.67  463.48   1
  -3   3 -11 1204.39  455.58   1
   3  -3  11 2553.03  410.26   1
   3  -3  11 2401.62  471.89   1
  -3  -3  11 1758.53  457.96   1
   3   3 -11 2523.09  436.09   1
   3   3 -11 2204.23  465.65   1
   3   3  12  775.06  247.89   1
   3   3  12 1182.57  199.81   1
  -3  -3 -12  632.72  191.60   1
   3  -3 -12  904.45  215.65   1
   3  -3 -12 1082.80  203.01   1
  -3   3  12  483.07  200.27   1
  -3   3 -12  387.37  186.21   1
   3  -3  12 1063.26  232.49   1
   3  -3  12  744.57  213.94   1
  -3  -3  12  606.95  193.30   1
   3   3 -12  846.30  204.73   1
   3   3  13  452.64  131.32   1
  -3  -3 -13  213.20  117.62   1
   3  -3 -13  559.31  158.91   1
   3  -3 -13  408.77  128.39   1
   3  -3  13  377.52  161.78   1
   3  -3  13  293.93  135.75   1
  -3  -3  13  224.62  116.46   1
   3   3 -13  233.09  138.43   1
   3   3  14 3692.85  686.54   1
   3  -3 -14 3769.67  526.98   1
   3  -3 -14 3908.25  689.36   1
   3  -3  14 4458.57  555.02   1
   3  -3  14 3250.22  692.84   1
  -3  -3  14 1519.07  677.45   1
   3   3 -14 2870.33  693.24   1
   3   3  15 1132.21  289.82   1
   3  -3 -15 1477.16  282.99   1
   3  -3 -15 1264.38  286.12   1
   3  -3  15 1322.00  300.85   1
   3  -3  15  985.77  290.52   1
   3   3 -15  790.48  301.92   1
   3   3  16 1211.07  299.46   1
   3  -3 -16 1462.37  291.00   1
   3  -3 -16 1315.16  304.36   1
   3  -3  16 1459.34  313.69   1
   3  -3  16 1070.08  310.11   1
   3   3 -16 1031.61  327.14   1
   3   3  17  447.47  147.58   1
   3  -3 -17  425.84  166.99   1
   3  -3 -17  505.42  152.00   1
   3  -3  17  468.67  180.30   1
   3  -3  17  348.11  166.13   1
   3   3 -17  383.31  207.09   1
   3   3  18 3269.46  749.75   1
   3  -3 -18 3891.86  568.76   1
   3  -3 -18 3844.36  757.43   1
   3  -3  18 4124.87  598.09   1
   3  -3  18 3836.06  766.80   1
   3   3 -18 2790.41  778.95   1
   3   3  19   68.72  235.42   1
   3  -3 -19 1097.57  241.03   1
   3  -3 -19  997.28  241.43   1
   3  -3  19 1119.93  265.21   1
   3  -3  19  956.22  261.78   1
   3   3  20  -32.26  204.69   1
   3  -3 -20  882.39  218.59   1
   3  -3 -20  703.91  207.71   1
   3  -3  20 1038.39  241.63   1
   3  -3  20  964.70  235.92   1
   3   3 -20   72.70  251.73   1
   3   3  21  147.93  145.54   1
   3  -3 -21  247.81  129.33   1
   3  -3 -21  227.58  132.71   1
   3  -3  21  281.99  177.13   1
   3  -3  21   -5.24  169.31   1
   3  -3 -22  773.57  245.21   1
   3  -3 -22 1137.64  268.47   1
   3  -3  22  686.15  269.51   1
   3  -3  22  781.28  298.04   1
   3   4   0   33.80   59.83   1
   3   4   0   22.17   37.97   1
   3   4   0   61.82   40.89   1
  -3  -4   0   42.17   84.33   1
  -3   4   0   10.73   66.69   1
   3  -4   0   85.47   76.46   1
   3   4   1  104.77   84.65   1
   3   4   1  136.74   51.96   1
   3   4   1  135.52   48.76   1
  -3  -4  -1  109.89   94.14   1
  -3  -4  -1   83.86   53.83   1
   3  -4  -1   89.32  105.49   1
  -3   4   1   77.36   87.57   1
  -3   4   1   98.32   56.49   1
  -3   4   1  152.08   51.87   1
  -3   4  -1   93.96   86.02   1
   3  -4   1  140.98  106.09   1
  -3  -4   1  101.94  100.23   1
   3   4  -1   76.60   92.91   1
   3   4   2 1683.77  341.74   1
   3   4   2 1947.08  360.11   1
   3   4   2 1762.56  358.59   1
  -3  -4  -2 1609.22  356.48   1
  -3  -4  -2 2077.81  362.05   1
   3  -4  -2 1646.92  347.53   1
  -3   4   2 1451.02  326.30   1
  -3   4   2 1897.02  360.37   1
  -3   4   2 1936.43  360.82   1
  -3   4  -2 1456.20  338.24   1
   3  -4   2 1907.58  352.43   1
  -3  -4   2 1903.34  365.66   1
   3   4  -2 1460.58  340.50   1
   3   4   3 9004.53 1126.43   1
   3   4   310069.46 1754.23   1
   3   4   310423.37 1754.79   1
  -3  -4  -3 9917.41 1157.60   1
  -3  -4  -310577.75 1757.72   1
   3  -4  -3 8575.20 1145.84   1
  -3   4   3 9743.81 1758.73   1
  -3   4   3 9977.88 1755.22   1
  -3   4  -3 7806.04 1106.48   1
  -3   4  -3 7359.85 1755.58   1
   3  -4   3 9727.92 1148.23   1
   3  -4   3 7183.41 1757.17   1
  -3  -4   310186.10 1178.92   1
   3   4  -3 8752.11 1147.83   1
   3   4   4 1424.65  335.51   1
   3   4   4 1646.93  340.17   1
   3   4   4 1703.20  339.39   1
  -3  -4  -4 1625.37  352.07   1
  -3  -4  -4 1996.19  345.15   1
   3  -4  -4 1639.07  344.61   1
   3  -4  -4 1526.71  341.61   1
  -3   4   4 1687.62  345.21   1
  -3   4   4 1689.91  344.27   1
  -3   4  -4 1401.26  316.24   1
  -3   4  -4 1072.06  339.79   1
   3  -4   4 2020.91  347.87   1
  -3  -4   4 1781.99  359.07   1
   3   4  -4 1754.39  347.13   1
   3   4   5  911.56  263.66   1
   3   4   5 1115.08  233.44   1
  -3  -4  -5 1335.34  239.30   1
   3  -4  -5 1156.51  259.77   1
   3  -4  -5  967.20  238.00   1
  -3   4   5 1029.86  236.48   1
  -3   4   5 1090.57  236.45   1
  -3   4  -5  736.82  243.98   1
  -3   4  -5  948.14  235.05   1
   3  -4   5 1236.20  274.17   1
  -3  -4   5 1212.38  281.65   1
   3   4  -5 1082.60  269.75   1
   3   4   6 3547.68  592.63   1
   3   4   6 4100.39  766.18   1
  -3  -4  -6 4163.87  628.60   1
  -3  -4  -6 4016.04  770.01   1
   3  -4  -6 4484.49  590.63   1
   3  -4  -6 4110.03  770.42   1
  -3   4   6 4151.89  771.29   1
  -3   4   6 3381.93  768.26   1
  -3   4  -6 3403.91  591.33   1
  -3   4  -6 3279.72  766.21   1
   3  -4   6 4466.24  596.93   1
   3  -4   6 3281.17  771.05   1
  -3  -4   6 4450.75  621.00   1
   3   4  -6 3825.03  605.58   1
   3   4   7 2313.86  438.34   1
   3   4   7 2695.82  491.93   1
  -3  -4  -7 2235.68  459.75   1
  -3  -4  -7 3149.34  497.97   1
   3  -4  -7 2770.66  431.52   1
   3  -4  -7 2402.36  496.38   1
  -3   4   7 2634.90  498.86   1
  -3   4   7 2240.38  494.49   1
  -3   4  -7 1949.54  492.50   1
   3  -4   7 2415.88  436.68   1
   3  -4   7 1997.42  498.29   1
  -3  -4   7 2700.32  446.19   1
   3   4  -7 2141.52  443.93   1
   3   4   8  318.67  145.85   1
   3   4   8  306.13   93.05   1
  -3  -4  -8  289.06  142.07   1
  -3  -4  -8  310.31  102.97   1
   3  -4  -8  245.16  138.88   1
   3  -4  -8  350.39  106.85   1
  -3   4   8  267.45  100.18   1
  -3   4   8  251.80  107.59   1
  -3   4  -8  171.69   98.46   1
   3  -4   8  389.24  141.11   1
   3  -4   8  235.05  101.83   1
   3   4  -8  241.93  138.57   1
   3   4   9 1697.06  345.11   1
   3   4   9 1758.39  310.69   1
  -3  -4  -9 1717.05  318.59   1
   3  -4  -9 1500.88  311.20   1
   3  -4  -9 1669.73  318.47   1
  -3   4   9 1567.86  317.54   1
  -3   4   9 1156.82  314.46   1
  -3   4  -9 1135.60  312.61   1
   3  -4   9 1705.58  331.38   1
   3  -4   9 1210.06  321.34   1
   3   4  -9 1591.54  332.69   1
   3   4  -9  744.09  312.24   1
   3   4  10 2449.08  414.22   1
   3   4  10 2245.53  415.33   1
  -3  -4 -10 2296.05  421.84   1
   3  -4 -10 2033.96  370.83   1
   3  -4 -10 2253.87  421.70   1
  -3   4  10 1422.00  417.06   1
  -3   4 -10 1422.66  415.46   1
   3  -4  10 2678.08  397.37   1
   3  -4  10 2065.97  423.07   1
  -3  -4  10  922.18  411.83   1
   3   4 -10 2544.51  409.75   1
   3   4 -10 1848.82  422.67   1
   3   4  11  420.38  191.82   1
   3   4  11  526.17  126.65   1
  -3  -4 -11  462.60  129.27   1
   3  -4 -11  451.12  154.50   1
   3  -4 -11  511.19  141.06   1
  -3   4  11  220.62  127.85   1
  -3   4 -11  176.62  117.36   1
   3  -4  11  533.51  170.58   1
   3  -4  11  452.21  133.03   1
  -3  -4  11  257.32  118.01   1
   3   4 -11  435.91  178.46   1
   3   4 -11  342.33  135.02   1
   3   4  12 1111.30  302.80   1
   3   4  12 1316.41  252.62   1
  -3  -4 -12 1015.92  257.66   1
   3  -4 -12 1280.09  260.24   1
   3  -4 -12 1356.95  262.94   1
  -3   4 -12  419.71  252.72   1
   3  -4  12 1532.43  275.85   1
  -3  -4  12  823.22  251.68   1
   3   4 -12 1180.54  269.26   1
   3   4  13  714.36  190.72   1
   3  -4 -13  877.25  215.51   1
   3  -4 -13 1006.12  200.59   1
   3  -4  13  946.88  230.11   1
  -3  -4  13  304.25  190.36   1
   3   4 -13  734.73  208.44   1
   3  -4 -14  855.56  219.09   1
   3  -4 -14  942.84  206.90   1
   3  -4  14  874.85  238.06   1
   3  -4  14  521.34  210.52   1
   3   4 -14  610.06  219.33   1
   3   4  15 2286.14  488.91   1
   3  -4 -15 2585.42  409.55   1
   3  -4 -15 2190.15  487.87   1
   3  -4  15 2533.87  430.27   1
   3  -4  15 2001.41  489.15   1
   3   4 -15 1753.21  498.12   1
   3   4  16  181.90  102.60   1
   3  -4 -16  270.41  132.88   1
   3  -4 -16  234.81  111.31   1
   3  -4  16  162.40  142.19   1
   3  -4  16   41.85  115.57   1
   3   4 -16  232.10  156.29   1
   3   4  17   17.58   84.62   1
   3  -4 -17   68.26   97.05   1
   3  -4 -17   33.58   90.51   1
   3  -4  17    4.02   89.70   1
   3  -4  17   23.28  121.44   1
   3   4 -17   -4.08  158.32   1
   3   4  18  856.45  274.83   1
   3  -4 -18 1288.10  273.88   1
   3  -4 -18 1085.84  275.05   1
   3  -4  18 1446.11  298.92   1
   3  -4  18  875.36  282.41   1
   3   4 -18  481.78  316.85   1
   3   4  19 -118.40  197.41   1
   3  -4 -19  929.96  204.13   1
   3  -4 -19  746.01  194.98   1
   3  -4  19 1063.10  234.81   1
   3  -4  19  421.88  213.44   1
   3   4 -19   28.10  231.91   1
   3   4  20  -21.44  212.21   1
   3  -4 -20 1060.27  220.75   1
   3  -4 -20  957.38  228.74   1
   3  -4  20  995.68  251.69   1
   3  -4  20  585.52  243.00   1
   3   4 -20  197.84  262.62   1
   3   4  21   15.75  162.32   1
   3  -4 -21  516.10  171.44   1
   3  -4 -21  484.04  159.99   1
   3  -4  21  441.31  211.85   1
   3  -4  21  254.45  224.80   1
   3  -4 -22  261.32  143.67   1
   3  -4 -22  201.68  180.36   1
   3  -4  22  184.00  252.10   1
   3   5   0   25.82   44.91   1
   3   5   0   34.71   34.20   1
   3   5   0   17.17   34.17   1
  -3  -5   0  -42.92   71.20   1
  -3   5   0    1.04   60.09   1
   3  -5   0  -16.54   76.95   1
   3   5   1  838.56  220.31   1
   3   5   1  985.22  204.06   1
   3   5   1  881.52  201.72   1
  -3  -5  -1  766.82  245.97   1
  -3  -5  -1 1132.36  208.04   1
   3  -5  -1  829.20  246.65   1
  -3   5   1  823.47  221.64   1
  -3   5   1 1000.01  207.37   1
  -3   5   1  927.67  205.22   1
  -3   5  -1  736.70  232.87   1
   3  -5   1 1075.46  244.37   1
  -3  -5   1  986.46  250.75   1
   3   5  -1  799.18  241.96   1
   3   5   2   90.03   88.98   1
   3   5   2   78.05   54.61   1
   3   5   2  113.07   53.25   1
  -3  -5  -2  145.89  105.70   1
  -3  -5  -2  195.93   62.30   1
   3  -5  -2   95.97   95.68   1
  -3   5   2  142.35   87.20   1
  -3   5   2  116.13   60.21   1
  -3   5   2  118.85   56.83   1
  -3   5  -2   96.86   94.11   1
   3  -5   2  132.01  109.05   1
  -3  -5   2  194.18  104.93   1
   3   5  -2   72.40   95.54   1
   3   5   3 8261.92 1079.71   1
   3   5   3 9125.48 1655.78   1
   3   5   3 9247.69 1656.21   1
  -3  -5  -3 8918.26 1106.58   1
  -3  -5  -310068.23 1659.98   1
   3  -5  -3 8494.82 1097.16   1
  -3   5   3 9042.74 1658.27   1
  -3   5   3 8900.88 1657.48   1
  -3   5  -3 7048.27 1054.98   1
  -3   5  -3 7784.92 1659.52   1
   3  -5   3 9307.62 1097.84   1
  -3  -5   3 9853.28 1129.38   1
   3   5  -3 7622.83 1098.26   1
   3   5   4 1867.51  366.22   1
   3   5   4 2237.68  400.38   1
   3   5   4 2225.26  399.99   1
  -3  -5  -4 1888.00  393.25   1
  -3  -5  -4 2323.58  405.71   1
   3  -5  -4 1737.45  381.26   1
  -3   5   4 1863.50  405.47   1
  -3   5   4 1944.34  402.32   1
  -3   5  -4 1738.49  355.22   1
  -3   5  -4 1359.43  399.29   1
   3  -5   4 2280.23  385.83   1
  -3  -5   4 1995.16  399.30   1
   3   5  -4 1933.89  389.81   1
   3   5   5  296.98  138.14   1
   3   5   5  434.07   91.57   1
  -3  -5  -5  266.62  150.86   1
  -3  -5  -5  307.03   92.50   1
   3  -5  -5  368.43  142.86   1
   3  -5  -5  312.79   98.88   1
  -3   5   5  263.65   95.86   1
  -3   5   5  280.90  100.83   1
  -3   5  -5  262.08  122.57   1
  -3   5  -5  272.25   93.44   1
   3  -5   5  228.24  151.62   1
   3  -5   5  155.48  100.27   1
  -3  -5   5  351.43  146.61   1
   3   5  -5  205.22  138.74   1
   3   5   6   11.29   83.73   1
   3   5   6   83.38   55.60   1
  -3  -5  -6   39.76   94.90   1
  -3  -5  -6   89.92   48.13   1
   3  -5  -6   92.55   95.08   1
   3  -5  -6  104.12   71.62   1
  -3   5   6   85.33   58.22   1
  -3   5   6  134.34   66.81   1
  -3   5  -6   38.42   74.83   1
  -3   5  -6   40.87   58.94   1
   3  -5   6   94.04  101.22   1
   3  -5   6   95.94   65.54   1
  -3  -5   6   79.09   88.80   1
   3   5  -6   96.04   83.74   1
   3   5   7  482.02  158.85   1
   3   5   7  407.37   96.22   1
  -3  -5  -7  344.00  156.52   1
  -3  -5  -7  357.67  103.31   1
   3  -5  -7  279.85  147.24   1
   3  -5  -7  302.99  105.95   1
  -3   5   7  307.34  105.67   1
  -3   5   7  276.25  106.63   1
  -3   5  -7  159.31  100.66   1
   3  -5   7  325.33  145.90   1
   3  -5   7  227.87  108.93   1
  -3  -5   7  418.47  152.81   1
   3   5  -7  183.63  148.38   1
   3   5   8 6523.69  805.04   1
   3   5   8 6487.08 1112.11   1
  -3  -5  -8 5747.88  814.07   1
  -3  -5  -8 6872.36 1118.26   1
   3  -5  -8 6340.01  788.67   1
   3  -5  -8 6092.99 1118.06   1
  -3   5   8 6385.15 1119.27   1
  -3   5   8 4943.28 1114.91   1
  -3   5  -8 3426.26 1111.84   1
   3  -5   8 6518.47  800.24   1
   3  -5   8 4809.94 1116.15   1
   3   5  -8 4798.19  810.66   1
   3   5   9 4235.49  572.50   1
   3   5   9 3712.91  671.66   1
  -3  -5  -9 3769.80  677.35   1
   3  -5  -9 3337.80  531.30   1
   3  -5  -9 3627.42  678.36   1
  -3   5   9 3472.11  676.97   1
  -3   5   9 2722.06  674.34   1
  -3   5  -9 2331.88  671.58   1
   3  -5   9 3667.75  558.79   1
   3  -5   9 2943.35  676.63   1
   3   5  -9 3508.48  562.75   1
   3   5  10  156.52  135.49   1
   3   5  10  161.25   66.60   1
  -3  -5 -10  169.17   73.16   1
   3  -5 -10  132.28   94.97   1
   3  -5 -10   88.32  105.13   1
  -3   5  10  129.94   88.62   1
  -3   5  10    5.80   83.72   1
  -3   5 -10   78.60   70.77   1
   3  -5  10  116.34  108.96   1
   3  -5  10   82.13   92.73   1
  -3  -5  10   59.18   52.48   1
   3   5 -10  129.27  120.27   1
   3   5 -10   81.67   75.09   1
   3   5  11 6194.04  827.53   1
   3   5  11 6648.92 1094.45   1
  -3  -5 -11 5806.80 1101.11   1
   3  -5 -11 6127.91  761.17   1
   3  -5 -11 7634.17 1102.95   1
  -3   5  11 6582.78 1103.25   1
  -3   5  11 5056.26 1101.02   1
  -3   5 -11 3579.85 1094.92   1
   3  -5  11 6948.91  807.46   1
   3  -5  11 5726.21 1103.41   1
  -3  -5  11 3578.55 1094.16   1
   3   5 -11 3759.89 1102.20   1
   3   5  12  440.76  211.55   1
   3   5  12  579.39  133.27   1
  -3  -5 -12  376.47  132.97   1
   3  -5 -12  601.75  174.94   1
   3  -5 -12  591.58  148.78   1
  -3   5  12  499.76  141.47   1
  -3   5 -12  272.19  136.06   1
   3  -5  12  675.16  182.20   1
   3  -5  12  478.92  145.82   1
  -3  -5  12  276.56  130.80   1
   3   5 -12  175.50  135.51   1
   3   5  13 1464.94  275.67   1
   3  -5 -13 1574.87  281.95   1
   3  -5 -13 1696.19  283.48   1
   3  -5  13 1388.01  298.08   1
   3  -5  13 1154.45  282.82   1
  -3  -5  13  431.17  269.65   1
   3   5 -13  593.82  283.03   1
   3   5  14 1031.47  232.26   1
   3  -5 -14 1323.26  248.35   1
   3  -5 -14 1096.99  239.55   1
   3  -5  14 1249.20  269.84   1
   3  -5  14  992.22  252.20   1
  -3  -5  14  290.33  226.48   1
   3   5 -14  726.26  253.41   1
   3   5  15  522.99  159.07   1
   3  -5 -15  491.37  185.05   1
   3  -5 -15  617.45  156.46   1
   3  -5  15  620.70  197.56   1
   3  -5  15  364.17  180.69   1
   3   5 -15  289.41  179.10   1
   3   5  16 1177.30  245.65   1
   3  -5 -16 1016.53  250.95   1
   3  -5 -16  795.97  244.90   1
   3  -5  16 1202.88  275.42   1
   3  -5  16  988.04  256.11   1
   3   5 -16  483.07  268.32   1
   3   5  17 2460.61  525.84   1
   3  -5 -17 2699.09  439.62   1
   3  -5 -17 2692.71  531.98   1
   3  -5  17 2905.24  475.22   1
   3   5 -17 1290.21  547.16   1
   3   5  18  527.45  156.69   1
   3  -5 -18  528.10  177.41   1
   3  -5 -18  493.78  161.83   1
   3  -5  18  598.57  219.18   1
   3  -5  18  290.95  185.56   1
   3   5 -18  190.30  204.53   1
   3   5  19   75.57  115.05   1
   3  -5 -19  -17.90   94.14   1
   3  -5 -19 -116.60   92.94   1
   3  -5  19   78.51  140.41   1
   3  -5  19  -27.81  215.98   1
   3   5 -19   78.58  174.54   1
   3   5  20   80.77  176.42   1
   3  -5 -20  596.78  177.04   1
   3  -5 -20  495.13  165.94   1
   3  -5  20  539.10  225.59   1
   3  -5  20  866.99  238.81   1
   3   5 -20   34.53  247.15   1
   3   5  21  -45.23  141.20   1
   3  -5 -21  384.07  150.49   1
   3  -5 -21  225.48  165.56   1
   3  -5  21  111.48  184.24   1
   3  -5  21  133.89  210.87   1
   3  -5 -22  190.70  143.79   1
   3  -5 -22  131.51  172.05   1
   3  -5  22  547.93  307.59   1
   3   6   0  155.81   97.12   1
   3   6   0  201.59   68.77   1
   3   6   0  163.75   64.37   1
  -3  -6   0  107.54  118.67   1
  -3   6   0  199.03  112.50   1
   3  -6   0  188.70  121.17   1
   3   6   1 6247.72  862.48   1
   3   6   1 7331.24 1294.44   1
   3   6   1 6795.47 1293.52   1
  -3  -6  -1 7937.40 1297.92   1
   3  -6  -1 6214.87  907.35   1
  -3   6   1 6213.15  879.50   1
  -3   6   1 7518.56 1296.79   1
  -3   6   1 7134.95 1296.39   1
  -3   6  -1 5563.68  878.45   1
   3  -6   1 7566.64  905.87   1
  -3  -6   1 7601.70  922.76   1
   3   6  -1 5564.21  898.48   1
   3   6   2 6966.60  960.33   1
   3   6   2 8855.40 1486.26   1
   3   6   2 9050.72 1487.37   1
  -3  -6  -2 7142.06 1011.05   1
  -3  -6  -2 9057.24 1489.96   1
   3  -6  -2 7124.62  994.08   1
  -3   6   2 8758.05 1487.53   1
  -3   6   2 8012.04 1485.32   1
  -3   6  -2 6223.95  985.69   1
   3  -6   2 8322.21 1006.77   1
  -3  -6   2 8497.94 1035.77   1
   3   6  -2 6500.62  991.14   1
   3   6   3  745.41  215.80   1
   3   6   3  927.00  190.47   1
   3   6   3  903.70  188.73   1
  -3  -6  -3 1036.60  193.20   1
   3  -6  -3  766.99  234.28   1
  -3   6   3  934.08  191.56   1
  -3   6   3  869.39  191.75   1
  -3   6  -3  628.15  210.89   1
  -3   6  -3  623.59  188.79   1
   3  -6   3 1008.25  234.26   1
   3  -6   3  509.54  190.04   1
  -3  -6   3  914.91  244.36   1
   3   6  -3  793.24  231.90   1
   3   6   4  384.06  173.14   1
   3   6   4  599.08  129.85   1
   3   6   4  595.64  130.86   1
  -3  -6  -4  390.94  185.10   1
  -3  -6  -4  688.45  134.09   1
   3  -6  -4  439.12  184.99   1
  -3   6   4  568.45  135.89   1
  -3   6   4  544.54  136.59   1
  -3   6  -4  427.15  166.17   1
  -3   6  -4  410.71  129.24   1
   3  -6   4  562.72  182.29   1
   3  -6   4  360.11  131.94   1
  -3  -6   4  501.48  188.24   1
   3   6  -4  566.80  189.00   1
   3   6   5 5366.44  674.07   1
   3   6   5 5306.73  914.76   1
  -3  -6  -5 4277.50  717.08   1
  -3  -6  -5 5622.70  921.51   1
   3  -6  -5 5053.50  678.39   1
  -3   6   5 5133.08  920.24   1
  -3   6   5 4467.63  917.76   1
  -3   6  -5 2962.97  652.32   1
  -3   6  -5 4050.83  913.93   1
   3  -6   5 4986.62  695.36   1
   3  -6   5 5028.52  916.77   1
  -3  -6   5 5305.13  704.02   1
   3   6  -5 4127.01  693.94   1
   3   6   6  857.06  222.38   1
   3   6   6  730.26  168.03   1
  -3  -6  -6  699.76  226.49   1
  -3  -6  -6  771.01  169.39   1
   3  -6  -6  732.61  207.69   1
   3  -6  -6  806.64  174.10   1
  -3   6   6  704.88  175.49   1
  -3   6   6  642.68  172.86   1
  -3   6  -6  552.73  203.34   1
  -3   6  -6  526.28  167.83   1
   3  -6   6  722.12  221.57   1
   3  -6   6  764.59  179.74   1
  -3  -6   6  655.70  216.18   1
   3   6  -6  496.34  214.24   1
   3   6   7 3747.30  516.01   1
   3   6   7 3285.48  589.37   1
  -3  -6  -7 2675.69  520.16   1
  -3  -6  -7 3521.65  595.55   1
   3  -6  -7 3241.87  494.54   1
   3  -6  -7 2965.13  593.69   1
  -3   6   7 2867.50  593.59   1
  -3   6   7 2604.19  593.42   1
  -3   6  -7 2147.86  588.30   1
   3  -6   7 3269.50  515.94   1
   3  -6   7 2575.53  591.91   1
   3   6  -7 2488.82  507.48   1
   3   6   8  608.39  193.15   1
   3   6   8  538.58  131.58   1
  -3  -6  -8  498.12  180.27   1
  -3  -6  -8  614.33  140.87   1
   3  -6  -8  485.26  175.27   1
   3  -6  -8  438.50  137.91   1
  -3   6   8  384.32  134.68   1
  -3   6   8  357.37  133.00   1
  -3   6  -8  382.79  134.61   1
   3  -6   8  470.95  185.27   1
   3  -6   8  420.65  139.80   1
   3   6  -8  480.11  186.96   1
   3   6   9 1488.68  336.41   1
   3   6   9 1596.65  314.87   1
  -3  -6  -9 1624.36  324.30   1
   3  -6  -9 1342.70  313.02   1
   3  -6  -9 1702.05  324.51   1
  -3   6   9 1620.59  324.93   1
  -3   6   9 1366.36  323.96   1
  -3   6  -9 1132.84  315.79   1
   3  -6   9 1695.88  330.46   1
   3  -6   9 1445.24  323.42   1
   3   6  -9 1366.61  338.61   1
   3   6  10 1187.20  294.73   1
   3   6  10 1299.24  239.06   1
  -3  -6 -10 1130.48  245.08   1
   3  -6 -10 1176.24  255.57   1
   3  -6 -10 1314.03  248.11   1
  -3   6  10 1247.16  248.90   1
  -3   6  10  495.19  241.37   1
  -3   6 -10  799.73  243.20   1
   3  -6  10 1090.86  275.84   1
   3  -6  10 1068.46  245.66   1
   3   6 -10  839.49  289.54   1
   3   6  1110321.64 1116.39   1
   3   6  11 9788.24 1596.77   1
  -3  -6 -11 9287.50 1605.46   1
   3  -6 -11 9288.48 1037.55   1
   3  -6 -1110144.56 1608.14   1
  -3   6  1110020.66 1607.47   1
  -3   6 -11 5500.00 1598.58   1
   3  -6  1110828.34 1097.83   1
   3  -6  11 9072.83 1605.46   1
  -3  -6  11 6951.40 1608.03   1
  -3  -6  11 3532.35 1595.07   1
   3   6 -11 5630.89 1605.46   1
   3   6  12 1324.09  386.17   1
   3   6  12 1811.21  341.69   1
   3  -6 -12 2105.86  329.37   1
   3  -6 -12 2733.63  358.24   1
  -3   6  12 2276.15  355.33   1
   3  -6  12 1544.88  364.08   1
   3  -6  12 1454.98  351.05   1
  -3  -6  12 1377.86  362.19   1
  -3  -6  12  533.69  338.77   1
   3   6 -12  896.33  353.34   1
   3   6  13  657.81  188.14   1
   3  -6 -13  908.36  222.16   1
   3  -6 -13 1113.37  206.32   1
  -3   6  13 1217.47  203.89   1
   3  -6  13  923.55  245.21   1
   3  -6  13  805.49  200.61   1
  -3  -6  13  112.05  185.38   1
   3   6 -13  524.89  208.78   1
   3   6  14 1126.02  249.70   1
   3  -6 -14 1202.78  262.75   1
   3  -6 -14 1323.57  265.65   1
  -3   6  14  943.83  262.27   1
   3  -6  14 1358.84  311.18   1
   3  -6  14  878.30  265.18   1
   3   6 -14  584.56  268.06   1
   3  -6 -15 1140.76  274.57   1
   3  -6 -15 1348.41  275.17   1
  -3   6  15 1226.25  272.87   1
   3  -6  15 1430.93  315.39   1
   3  -6  15  908.81  275.22   1
   3   6 -15  553.94  285.16   1
   3   6  16 1266.05  266.57   1
   3  -6 -16 1285.58  272.42   1
   3  -6 -16 1384.56  278.63   1
  -3   6  16 1062.84  275.14   1
   3  -6  16 1224.10  306.24   1
   3  -6  16  989.39  286.94   1
   3   6 -16  402.86  287.99   1
   3   6  17 1354.51  322.28   1
   3  -6 -17 1430.35  311.11   1
   3  -6 -17 1632.01  333.90   1
  -3   6  17 1616.65  332.38   1
   3  -6  17 1672.75  356.71   1
   3  -6  17 1396.23  344.66   1
   3   6 -17  656.59  348.64   1
   3   6  18  394.82  165.30   1
   3  -6 -18  536.37  187.60   1
   3  -6 -18  605.93  182.15   1
  -3   6  18  520.70  176.15   1
   3  -6  18  760.08  239.12   1
   3  -6  18  662.00  205.03   1
   3   6 -18   74.02  213.88   1
   3   6  19   -5.39  235.91   1
   3  -6 -19 1210.50  256.29   1
   3  -6 -19 1183.58  255.70   1
  -3   6  19 1037.60  251.05   1
   3  -6  19 1184.45  303.27   1
   3  -6  19 1448.31  295.16   1
   3   6 -19  135.52  356.53   1
   3   6  20   81.49  156.33   1
   3  -6 -20  530.57  173.76   1
   3  -6 -20  449.11  175.12   1
  -3   6  20  517.39  167.30   1
   3  -6  20  399.06  234.42   1
   3  -6  20  625.60  233.47   1
   3   6  21   42.16  306.25   1
   3  -6 -21 1466.40  303.18   1
   3  -6 -21 1650.23  346.33   1
  -3   6  21 1396.59  325.87   1
   3  -6  21 2088.82  447.50   1
   3  -6 -22  357.46  150.81   1
   3  -6 -22  157.76  201.08   1
  -3   6  22   92.70  157.78   1
   3   7   0  344.38  148.86   1
   3   7   0  414.98  107.66   1
  -3  -7   0  345.98  166.38   1
  -3   7   0  399.93  159.28   1
   3  -7   0  421.95  169.70   1
   3   7   1 1872.75  344.29   1
   3   7   1 2093.76  377.50   1
   3   7   1 1918.46  376.44   1
  -3  -7  -1 1605.72  371.31   1
  -3  -7  -1 2175.30  380.80   1
   3  -7  -1 1860.20  375.91   1
  -3   7   1 1995.21  378.61   1
  -3   7   1 1907.12  379.35   1
  -3   7  -1 1362.83  352.11   1
   3  -7   1 1763.52  374.28   1
  -3  -7   1 1906.06  388.74   1
   3   7  -1 1454.32  367.12   1
   3   7   2 1713.93  308.79   1
   3   7   2 1789.48  319.46   1
   3   7   2 1764.64  320.27   1
  -3  -7  -2 1274.01  332.70   1
  -3  -7  -2 1706.42  322.62   1
   3  -7  -2 1399.47  323.90   1
  -3   7   2 1684.63  321.62   1
  -3   7   2 1421.47  317.98   1
  -3   7  -2 1056.56  314.11   1
   3  -7   2 1756.38  331.69   1
  -3  -7   2 1522.52  346.61   1
   3   7  -2 1024.33  319.12   1
   3   7   3 7790.89 1237.88   1
   3   7   3 7101.31 1238.71   1
  -3  -7  -3 6108.84  884.67   1
  -3  -7  -3 8205.70 1242.30   1
   3  -7  -3 6095.45  872.53   1
  -3   7   3 7330.08 1239.30   1
  -3   7   3 6469.04 1239.16   1
  -3   7  -3 4515.59  828.05   1
  -3   7  -3 5725.09 1237.68   1
   3  -7   3 7095.11  874.72   1
   3  -7   3 6304.54 1236.24   1
   3   7  -3 5469.95  874.45   1
   3   7   4  887.64  221.04   1
   3   7   4  907.69  184.91   1
   3   7   4  894.43  184.97   1
  -3  -7  -4  733.68  241.12   1
  -3  -7  -4  931.69  189.45   1
   3  -7  -4  765.42  228.61   1
  -3   7   4  818.91  190.18   1
  -3   7   4  774.83  190.23   1
  -3   7  -4  539.25  209.43   1
  -3   7  -4  615.50  184.52   1
   3  -7   4  739.59  230.79   1
   3  -7   4  867.13  192.75   1
  -3  -7   4  739.34  236.52   1
   3   7  -4  750.88  234.62   1
   3   7   5 2072.34  349.02   1
   3   7   5 1700.78  351.10   1
  -3  -7  -5 2097.73  357.83   1
   3  -7  -5 1609.98  344.63   1
  -3   7   5 1807.74  356.42   1
  -3   7   5 1698.48  356.56   1
  -3   7  -5 1291.03  326.63   1
  -3   7  -5 1274.89  350.46   1
   3  -7   5 1783.99  356.77   1
   3  -7   5 1844.68  357.10   1
  -3  -7   5 1583.69  356.51   1
   3   7  -5 1477.19  357.46   1
   3   7   6 2665.04  447.92   1
   3   7   6 3023.61  518.51   1
  -3  -7  -6 2271.00  477.14   1
  -3  -7  -6 2958.00  524.25   1
   3  -7  -6 2762.12  449.43   1
  -3   7   6 2964.75  525.76   1
  -3   7   6 2389.07  525.44   1
  -3   7  -6 2188.61  449.04   1
  -3   7  -6 2108.16  518.67   1
   3  -7   6 2960.99  464.64   1
  -3  -7   6 2543.53  458.29   1
   3   7  -6 2023.89  463.97   1
   3   7   7  346.52  150.64   1
   3   7   7  345.94   90.67   1
  -3  -7  -7  215.32  144.71   1
  -3  -7  -7  353.60  101.44   1
   3  -7  -7  325.44  141.75   1
   3  -7  -7  268.41  105.51   1
  -3   7   7  234.49   99.58   1
  -3   7   7  245.03   99.32   1
  -3   7  -7  230.14  101.64   1
   3  -7   7  265.78  153.52   1
   3  -7   7  282.57  131.05   1
   3   7  -7  187.09  146.36   1
   3   7   8 1521.96  322.21   1
   3   7   8 1503.14  283.38   1
  -3  -7  -8 1341.70  314.17   1
  -3  -7  -8 1435.90  288.62   1
   3  -7  -8 1393.79  297.34   1
   3  -7  -8 1413.72  293.05   1
  -3   7   8 1335.12  287.89   1
  -3   7   8  828.12  286.49   1
  -3   7  -8  897.94  285.30   1
   3  -7   8 1366.74  321.89   1
   3  -7   8 1553.29  296.00   1
   3   7  -8  967.05  313.66   1
   3   7   9 7784.67  964.87   1
   3   7   9 7786.37 1365.07   1
  -3  -7  -9 7707.09 1372.28   1
   3  -7  -9 6144.29  922.01   1
   3  -7  -9 7886.09 1373.48   1
  -3   7   9 7440.61 1372.05   1
  -3   7   9 6574.17 1372.63   1
  -3   7  -9 4557.47 1365.11   1
   3  -7   9 8159.12  964.47   1
   3  -7   9 8923.44 1374.75   1
   3   7  -9 5823.92  963.42   1
   3   7  10 5276.26  802.70   1
   3   7  10 6276.68 1087.09   1
  -3  -7 -10 4908.32 1093.65   1
   3  -7 -10 5569.57  762.90   1
   3  -7 -10 6511.70 1098.82   1
  -3   7  10 5615.17 1096.44   1
  -3   7 -10 3082.45 1087.00   1
   3  -7  10 6559.31  802.76   1
   3  -7  10 7049.23 1097.20   1
   3   7  1133129.54 5760.84   1
   3  -7 -1135838.48 3261.49   1
   3  -7 -1147089.99 5776.04   1
  -3   7  1143320.24 5775.00   1
  -3   7 -1115023.93 5761.12   1
   3  -7  1133652.32 3316.45   1
   3  -7  1137931.94 5770.92   1
  -3  -7  11 8402.66 5758.20   1
   3   7  12 2780.87  535.57   1
   3  -7 -12 3194.37  450.41   1
   3  -7 -12 3831.12  558.21   1
  -3   7  12 3926.62  556.36   1
   3  -7  12 3665.32  496.80   1
   3  -7  12 2973.48  559.26   1
  -3  -7  12 1635.16  549.57   1
  -3  -7  12  708.69  534.27   1
   3   7 -12 1261.39  550.36   1
   3   7  13  833.03  200.25   1
   3  -7 -13  979.03  229.31   1
   3  -7 -13 1379.46  218.07   1
  -3   7  13 1058.31  213.40   1
   3  -7  13 1130.65  274.16   1
   3  -7  13  739.80  238.81   1
  -3  -7  13  104.73  195.99   1
   3   7 -13  376.24  226.08   1
   3   7  14 2981.19  620.79   1
   3  -7 -14 3429.74  498.79   1
   3  -7 -14 3827.38  640.76   1
  -3   7  14 3517.90  635.18   1
   3  -7  14 3999.91  573.18   1
   3  -7  14 3343.89  642.17   1
  -3  -7  14 1622.14  639.97   1
   3   7 -14 1383.56  641.09   1
   3   7  15 5695.85 1141.01   1
   3  -7 -15 6485.92  797.07   1
   3  -7 -15 7133.95 1156.30   1
  -3   7  15 6570.29 1155.05   1
   3  -7  15 7444.14  879.56   1
   3  -7  15 6130.27 1155.61   1
  -3  -7  15 3230.04 1163.35   1
   3   7 -15 3219.13 1159.16   1
   3   7  16  154.92  105.50   1
   3  -7 -16  116.82  115.62   1
   3  -7 -16  120.20  117.06   1
  -3   7  16  109.46  103.38   1
   3  -7  16  135.77  176.39   1
   3  -7  16   66.79  133.36   1
  -3  -7  16   79.84  199.54   1
   3   7 -16   25.33  177.84   1
   3  -7 -17 2048.80  365.25   1
   3  -7 -17 2425.30  416.56   1
  -3   7  17 2175.88  412.84   1
   3  -7  17 2394.44  440.55   1
   3  -7  17 1938.16  421.04   1
  -3  -7  17  856.96  468.75   1
   3   7 -17  699.22  433.15   1
   3   7  18   -5.84   90.42   1
   3  -7 -18   12.07  109.13   1
   3  -7 -18  -62.48  120.06   1
  -3   7  18  146.71  106.73   1
   3  -7  18  315.34  184.12   1
   3  -7  18  120.69  173.30   1
  -3  -7  18    8.75  170.71   1
   3   7 -18   46.55  157.44   1
   3   7  19   52.79  134.72   1
   3  -7 -19  382.27  163.89   1
   3  -7 -19  355.77  158.55   1
  -3   7  19  483.18  149.59   1
   3  -7  19  387.52  241.86   1
   3  -7  19  345.64  185.51   1
   3   7  20  -50.78  104.26   1
   3  -7 -20  118.76   96.71   1
   3  -7 -20  190.47  129.09   1
  -3   7  20    3.33  112.52   1
   3  -7  20   64.43  202.86   1
   3  -7 -21 1011.42  274.46   1
   3  -7 -21 1270.32  307.44   1
  -3   7  21  847.61  277.27   1
   3  -7  21  866.16  365.88   1
   3   8   0  525.09  120.28   1
   3   8   0  435.02  117.74   1
  -3  -8   0  400.65  175.98   1
  -3   8   0  323.75  164.72   1
   3  -8   0  494.51  179.43   1
   3   8   1 4276.62  726.67   1
   3   8   1 3960.39  727.05   1
  -3  -8  -1 3325.07  590.11   1
  -3  -8  -1 4534.81  731.40   1
   3  -8  -1 3790.47  594.09   1
  -3   8   1 4257.49  728.87   1
  -3   8   1 3686.20  729.05   1
  -3   8  -1 2469.95  564.16   1
   3  -8   1 3920.37  599.19   1
  -3  -8   1 4001.92  607.28   1
   3   8  -1 2786.39  586.18   1
   3   8   2 1535.27  269.21   1
   3   8   2 1280.38  270.18   1
  -3  -8  -2 1217.20  299.74   1
  -3  -8  -2 1321.13  273.43   1
  -3   8   2 1451.21  270.45   1
  -3   8   2 1144.46  269.59   1
  -3   8  -2 1217.34  286.24   1
  -3   8  -2 1095.14  270.83   1
   3  -8   2 1346.59  302.26   1
  -3  -8   2 1206.90  307.67   1
   3   8  -2  759.98  285.15   1
   3   8   3 1590.50  303.12   1
   3   8   3 1785.03  309.92   1
   3   8   3 1605.61  311.68   1
  -3  -8  -3 1358.90  333.81   1
  -3  -8  -3 1704.02  315.05   1
   3  -8  -3 1168.64  323.27   1
  -3   8   3 1603.78  313.21   1
  -3   8   3 1444.84  312.22   1
  -3   8  -3 1283.39  299.08   1
  -3   8  -3 1082.59  311.01   1
   3  -8   3 1607.68  331.91   1
   3  -8   3 1473.25  312.95   1
  -3  -8   3 1393.96  336.29   1
   3   8  -3 1238.95  323.95   1
   3   8   4 1069.46  233.68   1
   3   8   4 1005.10  207.02   1
   3   8   4 1003.16  208.54   1
  -3  -8  -4  728.49  261.49   1
  -3  -8  -4 1060.41  213.80   1
   3  -8  -4  875.60  253.31   1
  -3   8   4  938.91  210.98   1
  -3   8   4  838.91  212.69   1
  -3   8  -4  853.19  234.06   1
   3  -8   4  868.41  254.99   1
   3  -8   4  722.20  212.99   1
  -3  -8   4  914.63  254.09   1
   3   8  -4  774.41  260.26   1
   3   8   5 4781.44  653.45   1
   3   8   5 5494.16  904.32   1
   3   8   5 5028.18  906.38   1
  -3  -8  -5 5712.96  725.86   1
  -3  -8  -5 5443.96  911.60   1
   3  -8  -5 4914.65  678.55   1
  -3   8   5 4694.87  907.58   1
  -3   8   5 4305.65  908.55   1
  -3   8  -5 3842.66  652.93   1
  -3   8  -5 3671.80  903.89   1
   3  -8   5 4773.02  694.91   1
   3  -8   5 4350.26  904.37   1
  -3  -8   5 4797.09  687.65   1
   3   8  -5 3432.67  696.65   1
   3   8   6 1764.07  345.36   1
   3   8   6 1965.00  345.89   1
  -3  -8  -6 1911.56  375.56   1
  -3  -8  -6 1691.60  351.22   1
   3  -8  -6 1645.26  340.33   1
  -3   8   6 1617.49  351.47   1
  -3   8   6 1859.64  355.63   1
  -3   8  -6 1213.10  347.01   1
   3  -8   6 1660.92  357.09   1
   3  -8   6 1542.86  349.22   1
   3   8  -6 1085.18  352.23   1
   3   8   7 8836.26 1097.25   1
   3   8   7 9792.52 1663.50   1
  -3  -8  -7 9009.07 1125.10   1
  -3  -8  -710264.43 1672.10   1
   3  -8  -7 9536.41 1098.82   1
  -3   8   7 9632.41 1672.91   1
  -3   8   7 7705.79 1672.54   1
  -3   8  -7 6189.31 1664.69   1
   3  -8   7 9258.13 1123.06   1
   3  -8   7 7835.77 1666.44   1
   3   8  -7 7558.77 1124.05   1
   3   8   8 3587.37  583.27   1
   3   8   8 4388.97  733.34   1
  -3  -8  -8 3792.39  739.19   1
   3  -8  -8 3636.74  579.16   1
   3  -8  -8 4912.79  741.79   1
  -3   8   8 4069.35  741.49   1
  -3   8   8 2287.04  739.27   1
  -3   8  -8 2704.10  734.74   1
   3  -8   8 4353.80  609.71   1
   3  -8   8 3622.03  740.75   1
   3   8  -8 3534.15  608.21   1
   3   8   9 9757.83 1290.25   1
   3   8   911281.34 1978.46   1
   3  -8  -9 9529.12 1259.04   1
   3  -8  -913358.72 1987.16   1
  -3   8   910575.17 1985.94   1
  -3   8  -9 6609.29 1978.78   1
   3  -8   911186.66 1316.85   1
   3  -8   911646.62 1985.69   1
   3   8  10 4504.40  760.56   1
   3   8  10 4846.28  978.55   1
   3  -8 -10 4428.34  705.47   1
   3  -8 -10 4945.88  989.24   1
  -3   8  10 6924.74  991.52   1
  -3   8 -10 2717.26  981.90   1
   3  -8  10 6654.18  771.84   1
   3  -8  10 6089.75  990.55   1
   3   8  11 5184.19 1049.64   1
   3   8  11 7075.36 1495.36   1
   3  -8 -11 7899.68  987.78   1
   3  -8 -11 7099.83 1508.42   1
  -3   8  1110416.92 1509.87   1
   3  -8  11 9119.11 1055.25   1
   3  -8  11 8329.97 1507.57   1
   3   8  12  415.37  102.59   1
   3  -8 -12  329.00  147.27   1
   3  -8 -12  164.65  117.91   1
  -3   8  12  561.07  132.20   1
   3  -8  12  322.66  183.28   1
   3  -8  12  381.96  156.87   1
  -3  -8  12  201.11  128.52   1
  -3  -8  12  -10.21  103.33   1
   3   8  13 1962.83  419.21   1
   3  -8 -13 1947.46  375.92   1
   3  -8 -13 2591.52  437.80   1
  -3   8  13 2813.74  438.14   1
   3  -8  13 2579.34  431.14   1
   3  -8  13 2473.06  452.64   1
  -3  -8  13  495.73  429.64   1
   3   8 -13  995.18  443.30   1
   3   8  14  322.96  113.88   1
   3  -8 -14  475.08  160.07   1
   3  -8 -14  474.52  146.51   1
  -3   8  14  421.85  138.27   1
   3  -8  14  335.40  206.95   1
   3  -8  14  345.67  184.49   1
  -3  -8  14   84.08  140.03   1
   3   8 -14  133.55  166.94   1
   3   8  15 1114.18  240.80   1
   3  -8 -15 1091.30  258.10   1
   3  -8 -15 1260.37  266.36   1
  -3   8  15 1324.94  261.89   1
   3  -8  15 1388.14  327.99   1
   3  -8  15 1079.75  269.76   1
  -3  -8  15  351.33  278.93   1
   3   8 -15  368.81  276.98   1
   3   8  16  360.43  154.11   1
   3  -8 -16  608.35  186.48   1
   3  -8 -16  579.95  174.48   1
  -3   8  16  679.58  168.61   1
   3  -8  16  313.25  252.41   1
   3  -8  16  614.53  187.21   1
   3   8 -16  151.95  232.53   1
   3   8  17  -55.57   88.16   1
   3  -8 -17   20.27  100.29   1
   3  -8 -17   93.75  111.99   1
  -3   8  17  -30.74  101.56   1
   3  -8  17   31.86  181.82   1
   3  -8  17  226.30  168.27   1
  -3  -8  17   64.57  196.62   1
   3   8 -17   -0.78  190.57   1
   3   8  18   10.00  123.25   1
   3  -8 -18  475.66  158.53   1
   3  -8 -18  308.01  152.69   1
  -3   8  18  296.26  144.03   1
   3  -8  18  307.27  246.27   1
   3  -8  18  306.99  169.02   1
   3   8  19  -18.45  165.85   1
   3  -8 -19  698.31  191.28   1
   3  -8 -19  657.52  193.87   1
  -3   8  19  742.82  186.85   1
   3  -8  19  511.66  295.33   1
   3  -8  19  544.21  212.06   1
   3   8  20   46.25  112.64   1
   3  -8 -20  180.63  127.96   1
   3  -8 -20  185.31  167.15   1
  -3   8  20  111.26  145.85   1
   3  -8  20  218.35  171.91   1
   3  -8 -21  645.10  219.48   1
   3  -8 -21  547.99  236.77   1
  -3   8  21  529.33  219.10   1
   3   9   0  841.05  169.62   1
   3   9   0  533.05  165.48   1
  -3  -9   0  610.90  219.89   1
  -3   9   0  674.36  217.92   1
   3  -9   0  732.09  229.38   1
   3   9   1 2139.01  377.52   1
   3   9   1 1907.25  378.74   1
  -3  -9  -1 1786.01  383.11   1
  -3  -9  -1 1993.38  383.14   1
   3  -9  -1 1750.80  383.15   1
  -3   9   1 1866.94  379.93   1
  -3   9   1 1466.95  380.18   1
  -3   9  -1 1698.09  362.02   1
   3  -9   1 1671.56  390.24   1
  -3  -9   1 1809.23  386.32   1
   3   9  -1 1790.05  383.36   1
   3   9   2  688.52  134.61   1
   3   9   2  515.95  134.61   1
  -3  -9  -2  634.30  207.58   1
  -3  -9  -2  486.64  141.36   1
   3  -9  -2  535.29  187.38   1
  -3   9   2  580.86  135.49   1
  -3   9   2  402.66  137.82   1
  -3   9  -2  402.47  182.56   1
  -3   9  -2  583.24  137.68   1
   3  -9   2  506.86  195.61   1
   3  -9   2  472.00  135.26   1
   3  -9   2  341.24  132.75   1
  -3  -9   2  430.31  195.50   1
   3   9  -2  473.74  194.93   1
   3   9   3 2375.97  403.84   1
   3   9   3 2713.56  444.74   1
   3   9   3 2160.47  447.82   1
  -3  -9  -3 2268.93  436.37   1
  -3  -9  -3 2311.56  450.97   1
   3  -9  -3 1809.68  413.80   1
  -3   9   3 2204.33  447.43   1
  -3   9   3 2422.16  450.42   1
  -3   9  -3 1991.73  384.04   1
  -3   9  -3 1909.33  445.67   1
   3  -9   3 1960.25  427.27   1
   3   9  -3 1963.19  416.59   1
   3   9   4  829.49  239.24   1
   3   9   4 1069.52  212.35   1
   3   9   4  829.66  212.32   1
  -3  -9  -4 1191.40  287.19   1
  -3  -9  -4  993.69  218.04   1
   3  -9  -4  842.01  258.98   1
  -3   9   4  974.53  215.06   1
  -3   9   4  812.04  219.69   1
  -3   9  -4  922.21  238.03   1
  -3   9  -4  788.96  215.30   1
   3  -9   4 1021.78  263.25   1
   3  -9   4  877.20  219.13   1
  -3  -9   4  891.46  254.16   1
   3   9  -4  831.09  272.23   1
   3   9   5 6064.11  816.89   1
   3   9   5 6834.45 1192.05   1
   3   9   5 7795.89 1197.17   1
  -3  -9  -5 6276.02  884.92   1
  -3  -9  -5 7373.61 1200.55   1
   3  -9  -5 5945.89  846.30   1
  -3   9   5 6436.87 1195.06   1
  -3   9   5 4540.52 1197.25   1
  -3   9  -5 5098.55 1193.77   1
   3  -9   5 5969.60  862.28   1
   3  -9   5 5825.12 1193.41   1
   3   9  -5 5912.17  871.55   1
   3   9   6  750.76  222.42   1
   3   9   6  914.27  188.83   1
  -3  -9  -6  922.36  199.91   1
   3  -9  -6  736.97  228.86   1
  -3   9   6  821.68  194.20   1
  -3   9   6  853.48  210.35   1
  -3   9  -6  523.42  191.84   1
   3  -9   6  842.53  243.94   1
   3  -9   6  759.37  200.77   1
   3   9  -6  865.52  252.67   1
   3   9   7  280.94  149.17   1
   3   9   7  366.31   87.94   1
  -3  -9  -7  222.63  152.53   1
  -3  -9  -7  384.01  118.64   1
   3  -9  -7  219.93  137.11   1
  -3   9   7  269.27   97.31   1
  -3   9  -7   96.05  105.39   1
   3  -9   7  204.24  167.91   1
   3  -9   7  242.38  114.85   1
   3   9  -7  202.29  168.50   1
   3   9   8  461.01  210.15   1
   3   9   8  648.84  142.86   1
   3  -9  -8  473.44  191.82   1
  -3   9   8  662.25  154.39   1
  -3   9  -8  333.67  152.71   1
   3  -9   8  779.20  225.47   1
   3  -9   8  521.23  165.22   1
   3   9   9 -107.10  112.39   1
   3   9   9   63.23   47.70   1
   3  -9  -9   24.83   69.88   1
   3  -9  -9   59.32   94.02   1
  -3   9   9    0.21   83.57   1
  -3   9  -9   19.76   57.43   1
   3  -9   9   62.80  128.59   1
   3  -9   9   15.71   98.04   1
   3   9  10  419.29  282.62   1
   3   9  10 1241.64  242.08   1
   3  -9 -10 1054.40  266.76   1
   3  -9 -10 1640.65  261.34   1
  -3   9  10 1252.35  255.79   1
   3  -9  10 1261.35  314.62   1
   3  -9  10  789.65  259.14   1
   3   9  11 3787.71  825.57   1
   3  -9 -11 3601.16  620.30   1
   3  -9 -11 5441.00  841.44   1
  -3   9  11 4562.30  839.39   1
   3  -9  11 4399.54  697.39   1
   3   9  12  559.51  129.18   1
   3  -9 -12  484.12  167.08   1
   3  -9 -12  398.71  137.01   1
  -3   9  12  658.14  148.14   1
   3  -9  12  391.25  219.33   1
   3  -9  12  518.22  173.90   1
  -3  -9  12  149.28  139.24   1
  -3  -9  12   32.99  123.33   1
   3   9  13 3381.03  694.09   1
   3  -9 -13 3708.36  546.26   1
   3  -9 -13 2916.72  712.25   1
  -3   9  13 4781.11  714.94   1
   3  -9  13 4235.23  628.10   1
   3  -9  13 3712.53  717.55   1
  -3  -9  13 1531.85  712.72   1
   3   9  14  452.97  123.47   1
   3  -9 -14  430.70  160.68   1
   3  -9 -14  348.96  142.45   1
  -3   9  14  637.87  154.36   1
   3  -9  14  465.22  227.99   1
   3  -9  14  307.42  214.52   1
  -3  -9  14   17.25  168.96   1
   3   9  15 1859.54  340.31   1
   3  -9 -15 1694.36  332.29   1
   3  -9 -15 1212.52  358.42   1
  -3   9  15 2399.88  364.47   1
   3  -9  15 1801.98  403.34   1
   3  -9  15 1840.52  372.51   1
  -3  -9  15  443.73  388.53   1
   3   9 -15  656.64  373.70   1
   3   9  16  156.89   88.90   1
   3  -9 -16  215.79  132.14   1
  -3   9  16  276.31  140.00   1
   3  -9  16  214.81  191.29   1
   3  -9  16  187.96  173.03   1
  -3  -9  16   38.89  168.02   1
   3   9 -16 -162.50  197.91   1
   3   9  17 1428.08  297.64   1
   3  -9 -17 1524.18  297.30   1
   3  -9 -17 1094.56  317.67   1
  -3   9  17 1610.24  318.42   1
   3  -9  17 1189.48  382.53   1
   3  -9  17 1246.85  326.46   1
   3   9 -17  566.70  362.97   1
   3   9  18   40.84   95.03   1
   3  -9 -18  146.34  101.07   1
   3  -9 -18  -14.36  116.02   1
  -3   9  18   75.20  120.13   1
   3  -9  18  124.64  205.97   1
   3  -9  18   68.56  184.23   1
   3   9  19  125.70  104.01   1
   3  -9 -19   91.52  123.83   1
   3  -9 -19  254.53  183.97   1
  -3   9  19  227.13  156.73   1
   3  -9  19   52.58  158.39   1
   3   9  20   61.99  133.68   1
   3  -9 -20   71.23  127.72   1
   3  -9 -20  226.71  183.07   1
  -3   9  20  -10.96  153.72   1
   3  10   0  220.25   79.21   1
   3  10   0  205.38   77.91   1
  -3 -10   0  193.13  143.44   1
  -3  10   0  198.05  126.75   1
   3 -10   0  213.62  135.21   1
   3  10   1 1249.17  232.70   1
   3  10   1  867.44  234.24   1
  -3 -10  -1  989.39  287.79   1
  -3 -10  -1 1380.37  254.65   1
   3 -10  -1 1242.84  286.64   1
  -3  10   1 1320.05  234.98   1
  -3  10   1  758.75  235.64   1
  -3  10  -1  744.38  266.53   1
   3 -10   1  980.43  285.89   1
  -3 -10   1  987.03  281.73   1
   3  10  -1  868.93  284.15   1
   3  10   2  155.47   63.96   1
   3  10   2   88.71   60.27   1
  -3 -10  -2   72.28   66.24   1
   3 -10  -2  112.99  133.21   1
  -3  10   2  151.87   65.83   1
  -3  10   2  130.98   87.93   1
  -3  10  -2  136.53  117.84   1
  -3  10  -2  141.74   69.02   1
   3 -10   2  158.29  114.39   1
   3 -10   2  105.72   78.49   1
   3 -10   2  107.48   73.70   1
  -3 -10   2  101.13  109.80   1
   3  10  -2   92.36  115.56   1
   3  10   3 1254.30  233.35   1
   3  10   3 1193.83  240.47   1
  -3 -10  -3  987.94  298.72   1
  -3 -10  -3 1186.15  244.16   1
   3 -10  -3 1228.14  281.72   1
  -3  10   3 1146.64  238.36   1
  -3  10   3 1069.21  243.18   1
  -3  10  -3  709.51  250.14   1
  -3  10  -3  812.75  239.66   1
   3 -10   3 1058.49  287.89   1
   3 -10   3 1089.54  242.97   1
  -3 -10   3 1023.85  271.73   1
   3  10  -3  874.59  274.03   1
   3  10   4  401.06  101.42   1
   3  10   4  380.25  119.96   1
  -3 -10  -4  449.93  120.09   1
   3 -10  -4  334.58  159.73   1
  -3  10   4  366.66  107.82   1
  -3  10   4  272.46  125.46   1
  -3  10  -4  202.07  147.66   1
   3 -10   4  377.22  190.85   1
   3 -10   4  270.81  122.97   1
   3  10  -4  308.25  177.91   1
   3  10   5 1903.54  313.26   1
  -3 -10  -5 1336.36  357.40   1
   3 -10  -5 1348.40  333.49   1
  -3  10   5 1645.35  317.13   1
  -3  10  -5  953.93  313.40   1
  -3  10  -5 1212.99  319.19   1
   3 -10   5 2054.73  368.80   1
   3 -10   5 1454.74  321.59   1
   3  10  -5 1347.85  354.65   1
   3  10   6 3768.03  677.71   1
   3  10   6 5913.33  938.91   1
  -3 -10  -6 4579.21  723.30   1
   3 -10  -6 4568.25  700.49   1
  -3  10   6 4998.64  943.72   1
  -3  10  -6 3700.73  943.35   1
   3 -10   6 6291.35  740.70   1
   3 -10   6 5061.59  945.69   1
   3  10   7 6211.35 1049.62   1
   3  10   7 9648.36 1614.16   1
   3 -10  -7 8438.58 1075.20   1
  -3  10   711346.33 1623.46   1
  -3  10  -7 5488.28 1617.57   1
   3 -10   710732.44 1116.85   1
   3 -10   7 8298.73 1621.47   1
   3  10   8 2552.06  436.73   1
   3 -10  -8 2045.24  405.66   1
  -3  10   8 2884.16  447.99   1
  -3  10  -8  994.47  439.24   1
   3 -10   8 2339.37  439.91   1
   3 -10   8 1933.97  449.58   1
   3  10   9   74.11  122.48   1
   3  10   9   42.33   81.26   1
   3 -10  -9   -2.23   82.11   1
  -3  10   9  151.44   83.85   1
   3 -10   9    7.71  133.85   1
   3 -10   9   20.78   92.29   1
   3  10  10  997.12  432.97   1
   3  10  10 2907.10  465.42   1
   3 -10 -10 2431.24  419.89   1
  -3  10  10 3122.45  481.37   1
   3 -10  10 2627.84  466.70   1
   3 -10  10 1918.63  478.49   1
   3  10  11  709.58  191.47   1
   3 -10 -11  750.27  229.48   1
   3 -10 -11 1075.72  229.42   1
  -3  10  11 1007.99  221.45   1
   3 -10  11  743.75  280.34   1
   3 -10  11  540.25  218.82   1
   3  10  12  654.53  176.07   1
   3 -10 -12  626.70  214.85   1
   3 -10 -12  965.85  207.56   1
  -3  10  12  800.36  198.40   1
   3 -10  12  759.44  279.59   1
   3 -10  12  550.89  203.09   1
   3  10  13 1060.15  246.46   1
   3 -10 -13 1002.43  269.45   1
   3 -10 -13 1539.99  279.63   1
  -3  10  13 1493.33  270.10   1
   3 -10  13 1262.25  363.74   1
   3 -10  13 1335.12  301.30   1
  -3 -10  13  162.19  261.42   1
   3  10  14   95.54   85.68   1
   3 -10 -14  288.57  128.05   1
   3 -10 -14  249.58  120.94   1
  -3  10  14  242.33  117.91   1
   3 -10  14  148.56  209.03   1
   3 -10  14  152.95  167.66   1
  -3 -10  14   36.48  140.13   1
   3  10  15 1235.56  259.64   1
   3 -10 -15 1219.19  278.79   1
   3 -10 -15  932.00  280.72   1
  -3  10  15 1728.61  286.41   1
   3 -10  15 1426.15  376.98   1
   3 -10  15 1212.57  328.64   1
  -3 -10  15   75.95  308.79   1
   3  10  16  393.60  133.23   1
   3 -10 -16  474.02  167.83   1
   3 -10 -16  281.59  153.12   1
  -3  10  16  464.14  162.92   1
   3 -10  16  424.55  270.60   1
   3 -10  16  391.59  195.07   1
   3  10  17   77.75   89.95   1
   3 -10 -17  118.87  103.54   1
   3 -10 -17  106.52  104.54   1
  -3  10  17   10.51  119.30   1
   3 -10  17   13.92  224.58   1
   3 -10  17  271.68  182.73   1
   3  10  18   25.76  111.76   1
   3 -10 -18  249.25  127.70   1
   3 -10 -18  187.56  124.70   1
  -3  10  18  281.68  138.55   1
   3 -10  18  244.64  172.37   1
   3  10  19  -81.39  161.71   1
   3 -10 -19  546.03  191.14   1
   3 -10 -19 1175.58  247.01   1
  -3  10  19  669.26  214.31   1
   3 -10  19  353.14  212.88   1
   3 -10 -20   68.00  206.81   1
  -3  10  20   90.07  169.41   1
   3  11   0 1711.04  336.95   1
  -3 -11   0 1561.11  367.02   1
  -3  11   0 1158.75  338.07   1
   3 -11   0 2046.07  369.37   1
   3  11   1 1931.81  328.85   1
  -3 -11  -1 1553.63  360.05   1
   3 -11  -1 1547.93  359.00   1
  -3  11   1 1849.03  329.82   1
  -3  11  -1 1074.10  333.87   1
   3 -11   1 1848.38  371.91   1
  -3 -11   1 1323.61  346.38   1
   3  11  -1 1314.66  351.59   1
   3  11   2  653.35  129.42   1
  -3 -11  -2  412.01  213.22   1
   3 -11  -2  552.46  208.74   1
  -3  11   2  599.41  131.45   1
  -3  11  -2  252.51  170.98   1
   3 -11   2  755.86  221.25   1
   3 -11   2  485.52  142.98   1
   3 -11   2  333.09  135.21   1
  -3 -11   2  337.20  180.51   1
   3  11  -2  415.83  204.73   1
   3  11   3 2397.39  367.92   1
  -3 -11  -3 1785.88  402.97   1
   3 -11  -3 2111.38  379.19   1
  -3  11   3 2103.61  371.58   1
  -3  11  -3 1183.93  344.51   1
  -3  11  -3 1815.05  376.57   1
   3 -11   3 1970.16  372.83   1
   3 -11   3 1317.65  373.02   1
   3  11  -3 1315.94  376.18   1
   3  11   4 1822.94  330.19   1
   3 -11  -4 1890.15  361.83   1
  -3  11   4 2124.55  338.46   1
  -3  11  -4  763.29  317.20   1
  -3  11  -4 1100.74  335.75   1
   3 -11   4 2008.82  384.29   1
   3 -11   4 1532.47  340.33   1
   3  11   5 1733.33  285.98   1
  -3 -11  -5 1050.00  335.33   1
   3 -11  -5 1534.60  333.11   1
  -3  11   5 1907.12  292.77   1
  -3  11  -5  588.83  299.85   1
  -3  11  -5  889.35  290.51   1
   3 -11   5 1509.65  346.58   1
   3  11   6 2315.08  428.82   1
   3 -11  -6 2186.22  419.71   1
  -3  11   6 2716.60  437.27   1
  -3  11  -6 1144.38  435.21   1
   3 -11   6 2232.14  443.30   1
   3 -11   6 1752.51  443.04   1
   3  11   7 7381.25 1362.72   1
   3 -11  -7 6318.27  941.75   1
  -3  11   7 8301.55 1371.17   1
   3 -11   7 7470.16  992.00   1
   3 -11   7 6141.63 1371.88   1
   3  11   8 2586.88  812.31   1
   3  11   8 7664.46 1172.20   1
   3 -11  -8 6279.24  842.11   1
  -3  11   8 8191.87 1181.59   1
   3 -11   8 7063.62  886.09   1
   3 -11   8 6130.74 1182.65   1
   3  11   9  344.10  242.42   1
   3  11   9  893.08  198.66   1
   3 -11  -9  882.84  246.12   1
  -3  11   9 1347.04  212.95   1
   3 -11   9  905.49  286.82   1
   3 -11   9  874.68  220.00   1
   3  11  10  267.46   97.53   1
   3 -11 -10  186.65  130.31   1
  -3  11  10  261.39  109.54   1
   3 -11  10  201.04  196.40   1
   3 -11  10  150.39  144.94   1
   3  11  11 3250.52  589.55   1
   3 -11 -11 2818.96  497.68   1
  -3  11  11 3478.95  607.75   1
   3 -11  11 2670.56  558.79   1
   3 -11  11 2488.83  602.91   1
   3  11  12 2223.15  454.14   1
   3 -11 -12 2080.37  410.59   1
  -3  11  12 2815.72  474.89   1
   3 -11  12 2122.44  479.49   1
   3 -11  12 1946.69  477.97   1
   3  11  13  591.07  143.92   1
   3 -11 -13  639.04  192.48   1
   3 -11 -13  827.68  187.05   1
  -3  11  13  682.28  175.55   1
   3 -11  13  465.13  262.39   1
   3 -11  13  442.93  183.93   1
  -3 -11  13   31.98  173.33   1
   3  11  14 3676.32  694.39   1
   3 -11 -14 3576.55  553.15   1
   3 -11 -14 5201.87  727.15   1
  -3  11  14 4697.39  720.69   1
   3 -11  14 3039.86  660.10   1
   3 -11  14 4143.37  731.45   1
  -3 -11  14  552.99  715.00   1
   3  11  15 3452.86  714.35   1
   3 -11 -15 3386.72  563.52   1
   3 -11 -15 5180.86  747.89   1
  -3  11  15 4436.97  739.44   1
   3 -11  15 2579.60  681.01   1
   3 -11  15 3349.38  745.88   1
   3  11  16  315.43  142.78   1
   3 -11 -16  392.15  172.74   1
   3 -11 -16  416.28  181.15   1
  -3  11  16  480.74  161.97   1
   3 -11  16  640.03  321.72   1
   3 -11  16  409.00  213.74   1
   3  11  17  261.98  129.59   1
   3 -11 -17  320.82  167.01   1
   3 -11 -17  305.00  169.15   1
  -3  11  17  391.44  148.04   1
   3 -11  17  314.52  222.32   1
   3  11  18   -9.08  177.61   1
   3 -11 -18  722.93  227.02   1
   3 -11 -18 1310.61  244.84   1
  -3  11  18 1117.33  219.26   1
   3 -11  18  390.84  230.46   1
   3 -11 -19  295.17  161.20   1
   3 -11 -19  245.44  199.83   1
  -3  11  19  351.42  168.30   1
   3  12   0 2207.05  332.99   1
  -3 -12   0 1341.82  365.17   1
  -3  12   0  893.60  335.89   1
   3 -12   0 1787.22  359.48   1
   3  12   1  674.14  136.04   1
  -3 -12  -1  423.88  216.85   1
   3 -12  -1  444.87  195.42   1
  -3  12   1  710.74  138.44   1
  -3  12  -1  202.67  180.19   1
   3 -12   1  252.49  131.51   1
   3  12   2 9670.80 1471.23   1
  -3 -12  -2 6001.97 1050.00   1
  -3  12   210450.04 1474.56   1
  -3  12  -2 5760.86 1476.11   1
   3 -12   2 7837.96 1046.19   1
   3 -12   2 7308.31 1472.69   1
   3 -12   2 5607.89 1474.07   1
   3  12   3   80.90   66.49   1
  -3 -12  -3  117.43  142.60   1
   3 -12  -3  144.58  127.90   1
  -3  12   3   24.18   82.35   1
  -3  12  -3   61.96  102.70   1
  -3  12  -3  -57.24   84.47   1
   3 -12   3   72.17  143.11   1
   3 -12   3   44.82   98.44   1
   3 -12   3   84.75   66.44   1
   3  12   4 1662.02  290.57   1
   3 -12  -4 1167.86  330.68   1
  -3  12   4 1728.74  296.81   1
  -3  12  -4  742.30  299.65   1
   3 -12   4 1133.99  303.68   1
   3  12   5  186.70   84.93   1
   3 -12  -5   59.40  164.64   1
  -3  12   5  295.66   95.84   1
  -3  12  -5  123.55   94.22   1
   3 -12   5  238.82  113.23   1
   3  12   6  322.81  111.32   1
   3 -12  -6  290.85  191.45   1
  -3  12   6  393.85  123.37   1
   3 -12   6  417.69  212.51   1
   3  12   7 2138.54  403.68   1
   3 -12  -7 1774.33  398.38   1
  -3  12   7 2339.46  413.08   1
   3 -12   7 1721.61  447.17   1
   3 -12   7 1677.38  419.74   1
   3  12   8   59.27   71.39   1
   3 -12  -8   86.26  127.43   1
  -3  12   8   91.06   80.61   1
   3 -12   8  -18.12  173.46   1
   3 -12   8  103.92  105.31   1
   3  12   9  944.86  183.09   1
   3 -12  -9  603.32  232.87   1
  -3  12   9  869.26  193.23   1
   3 -12   9  601.13  299.66   1
   3 -12   9  574.95  221.66   1
   3  12  10  547.96  143.90   1
   3 -12 -10  441.74  196.12   1
  -3  12  10  524.65  154.56   1
   3 -12  10  468.44  256.18   1
   3 -12  10  484.24  174.74   1
   3  12  11 1080.29  220.21   1
   3 -12 -11  974.12  256.94   1
  -3  12  11 1103.38  236.18   1
   3 -12  11  712.26  328.29   1
   3 -12  11  706.26  255.46   1
   3  12  12   92.28   83.14   1
   3 -12 -12   65.68  122.46   1
  -3  12  12   93.38  102.23   1
   3 -12  12  355.09  226.76   1
   3 -12  12  110.08  131.48   1
   3  12  13 1010.36  200.86   1
   3 -12 -13  808.18  244.67   1
  -3  12  13 1134.50  228.16   1
   3 -12  13  466.33  317.39   1
   3 -12  13  754.67  254.05   1
   3  12  14 1854.53  383.14   1
   3 -12 -14 2016.52  367.11   1
  -3  12  14 2428.34  410.03   1
   3 -12  14  982.83  471.48   1
   3 -12  14 1732.05  427.90   1
   3  12  15  353.89  104.95   1
   3 -12 -15   -2.50  133.97   1
  -3  12  15  254.97  128.33   1
   3 -12  15  316.15  189.44   1
   3  12  16  609.15  105.45   1
   3 -12 -16   71.59  129.27   1
  -3  12  16  108.23  132.55   1
   3 -12  16   -1.67  199.88   1
   3  12  17  108.70   83.95   1
   3 -12 -17   34.58  101.51   1
   3 -12 -17  201.99  170.20   1
  -3  12  17   73.39  141.87   1
   3 -12  17  174.63  223.92   1
   3  12  18   71.92  101.19   1
   3 -12 -18  -41.54  176.17   1
  -3  12  18  205.90  146.23   1
   3  13   0 1431.48  221.44   1
  -3 -13   0  782.40  291.43   1
   3 -13   0  704.67  218.43   1
   3 -13   0  630.16  228.10   1
   3  13   1  956.36  188.88   1
   3 -13  -1  561.51  257.58   1
  -3  13   1 1013.45  192.82   1
   3 -13   1  373.27  193.55   1
   3  13   2 1090.64  212.40   1
   3 -13  -2  584.51  280.20   1
  -3  13   2 1226.22  214.54   1
   3 -13   2  710.69  274.25   1
   3 -13   2  702.48  221.68   1
   3  13   3 8228.04 1176.57   1
   3 -13  -3 5717.52  892.72   1
  -3  13   3 9013.52 1182.61   1
  -3  13  -3 2913.83 1186.14   1
   3 -13   3 5951.04  884.28   1
   3 -13   3 5874.61 1182.61   1
   3 -13   3 3042.53 1185.56   1
   3  13   4  503.81  127.38   1
   3 -13  -4  443.29  204.85   1
  -3  13   4  478.45  139.08   1
   3 -13   4  322.83  230.04   1
   3 -13   4  335.11  163.01   1
   3  13   5 1605.95  292.41   1
   3 -13  -5 1181.50  347.01   1
  -3  13   5 1573.42  300.00   1
   3 -13   5 1018.95  363.64   1
   3 -13   5 1193.72  310.22   1
   3  13   6 2288.89  425.78   1
   3 -13  -6 2003.15  451.42   1
  -3  13   6 2669.69  436.03   1
   3 -13   6 1497.44  455.21   1
   3 -13   6 1717.62  443.33   1
   3  13   7  107.54   75.41   1
   3 -13  -7  222.67  147.13   1
  -3  13   7   90.67   84.43   1
   3 -13   7  -84.81  187.63   1
   3  13   8 6893.91 1079.90   1
   3 -13  -8 4873.68  795.04   1
  -3  13   8 6859.01 1089.20   1
   3 -13   8 3909.12  875.94   1
   3 -13   8 4782.83 1092.85   1
   3  13   9  309.69   94.99   1
   3 -13  -9  217.32  136.04   1
  -3  13   9  257.59  106.23   1
   3 -13   9  -12.61  244.06   1
   3 -13   9  233.86  160.21   1
   3  13  10  184.73   96.07   1
   3 -13 -10  218.71  146.01   1
  -3  13  10  243.63  106.42   1
   3 -13  10  154.49  247.98   1
   3  13  11  239.99  107.53   1
   3 -13 -11   66.00  144.11   1
  -3  13  11  370.06  108.98   1
   3 -13  11  133.85  232.96   1
   3 -13  11  233.36  158.69   1
   3  13  12  175.36   82.31   1
   3 -13 -12   10.24  125.78   1
  -3  13  12  283.01  100.16   1
   3 -13  12   92.87  230.53   1
   3 -13  12   93.21  134.53   1
   3  13  13  488.31  114.33   1
   3 -13 -13  122.76  170.53   1
  -3  13  13  550.81  140.08   1
   3 -13  13  -30.86  307.96   1
   3 -13  13  654.50  172.62   1
   3  13  14  781.93  157.47   1
   3 -13 -14  101.80  208.57   1
  -3  13  14 1050.56  187.77   1
   3 -13  14  700.79  231.09   1
   3  13  15  593.46  117.46   1
   3 -13 -15    2.78  158.54   1
  -3  13  15  574.16  148.69   1
   3  13  16  380.20  113.68   1
   3 -13 -16  -82.68  145.37   1
  -3  13  16  594.39  188.56   1
   3  13  17  515.81  168.84   1
  -3  13  17  773.87  242.84   1
   3  14   0  146.45   70.41   1
  -3 -14   0 -113.41  151.09   1
   3 -14   0  -18.78   84.10   1
   3  14   1  -11.60   64.63   1
   3 -14  -1   -8.27  140.05   1
  -3  14   1   95.36   75.88   1
   3 -14   1   12.81   94.19   1
   3  14   2 1223.97  238.58   1
   3 -14  -2  620.97  307.08   1
  -3  14   2 1333.99  244.77   1
   3 -14   2  910.24  257.07   1
   3  14   3 1017.27  198.97   1
   3 -14  -3  530.87  287.73   1
  -3  14   3  975.21  212.87   1
   3 -14   3  682.95  227.12   1
   3  14   4 2361.22  354.70   1
   3 -14  -4 1192.26  410.48   1
  -3  14   4 2301.28  362.29   1
   3 -14   4  871.83  382.28   1
   3 -14   4 1503.04  376.21   1
   3  14   5  104.29   69.14   1
   3 -14  -5   38.55  147.37   1
  -3  14   5  157.93   88.99   1
   3 -14   5   13.67  178.32   1
   3 -14   5   76.75  127.57   1
   3  14   6  519.02  130.85   1
   3 -14  -6  324.43  226.22   1
  -3  14   6  630.15  138.28   1
   3 -14   6  304.47  244.36   1
   3 -14   6  264.88  172.37   1
   3  14   7 4347.93  716.17   1
   3 -14  -7 3577.09  633.18   1
  -3  14   7 4738.51  727.04   1
   3 -14   7 1707.98  639.94   1
   3 -14   7 3348.30  735.27   1
   3  14   8  719.62  152.05   1
   3 -14  -8  482.67  221.31   1
  -3  14   8  516.63  162.10   1
   3 -14   8  420.40  197.74   1
   3  14   9 1035.68  156.76   1
   3 -14  -9   -4.04  211.32   1
  -3  14   9 1019.29  169.81   1
   3 -14   9  173.66  293.36   1
   3 -14   9  595.29  204.21   1
   3  14  10  297.55   92.31   1
   3 -14 -10   64.65  139.73   1
  -3  14  10  202.27  100.67   1
   3 -14  10   76.68  137.11   1
   3  14  11  731.84  140.64   1
   3 -14 -11   59.56  189.63   1
  -3  14  11  416.47  144.13   1
   3 -14  11  441.79  195.62   1
   3  14  12  269.09  104.73   1
   3 -14 -12   84.32  148.34   1
  -3  14  12  235.83  110.50   1
   3 -14  12  204.90  175.12   1
   3  14  13  666.83  143.96   1
   3 -14 -13   26.53  206.72   1
  -3  14  13  846.22  169.51   1
   3 -14  13  708.54  203.28   1
   3  14  14  348.25  104.65   1
   3 -14 -14   82.81  166.98   1
  -3  14  14  479.90  132.93   1
   3 -14  14  354.94  176.28   1
   3  14  15  355.29  114.55   1
   3 -14 -15  -50.92  148.40   1
  -3  14  15  342.22  129.88   1
   3  14  16 2250.13  462.25   1
  -3  14  16 2130.91  486.59   1
   3  15   0 2040.82  313.63   1
   3 -15   0  855.33  313.22   1
   3  15   1 2702.45  422.74   1
  -3  15   1 2989.04  426.57   1
   3 -15   1 1499.86  426.64   1
  -3 -15   1 1040.95  419.40   1
   3  15   2  192.70   82.04   1
   3 -15  -2   41.59  166.44   1
  -3  15   2  197.01   93.39   1
   3  15   3  336.63  104.70   1
   3 -15  -3  207.96  203.39   1
  -3  15   3  307.22  115.30   1
   3  15   4  423.65  115.10   1
   3 -15  -4  346.65  232.92   1
  -3  15   4  392.95  126.76   1
   3 -15   4  208.90  179.38   1
   3  15   5 1181.04  225.16   1
   3 -15  -5  698.52  333.56   1
  -3  15   5 1305.29  238.05   1
   3 -15   5  578.26  272.88   1
   3  15   6 2600.72  458.63   1
   3 -15  -6 1699.20  484.34   1
  -3  15   6 2701.49  471.76   1
   3 -15   6 1780.76  487.54   1
   3  15   7  625.52  136.48   1
   3 -15  -7 -104.92  250.03   1
  -3  15   7  650.12  150.31   1
   3 -15   7  607.64  195.57   1
   3  15   8 1522.02  250.07   1
   3 -15  -8  -10.39  324.36   1
  -3  15   8 1519.92  257.86   1
   3  15   9  107.58   69.91   1
   3 -15  -9    3.48  129.07   1
  -3  15   9   80.37   81.43   1
   3 -15   9  -42.68  151.04   1
   3  15  10  457.24  101.72   1
   3 -15 -10  -67.90  161.71   1
  -3  15  10  287.42  111.17   1
   3 -15  10  174.51  178.04   1
   3  15  11   52.68   75.21   1
   3 -15 -11   45.74  123.68   1
  -3  15  11   36.61  102.45   1
   3 -15  11   72.56  168.93   1
   3  15  12  542.22  118.40   1
   3 -15 -12   92.87  184.94   1
  -3  15  12  443.37  135.67   1
   3 -15  12  279.21  177.12   1
   3  15  13  -33.85   59.49   1
   3 -15 -13   -5.31  110.75   1
  -3  15  13   31.62  119.05   1
   3  15  14 1417.19  340.97   1
  -3  15  14 1993.12  376.06   1
  -3  15  15  117.65  114.55   1
   3  16   0  698.26  150.27   1
   3 -16   0  306.98  163.63   1
   3  16   1  647.63  135.78   1
  -3  16   1  642.63  140.97   1
   3 -16   1  349.30  165.39   1
  -3 -16   1  232.61  156.00   1
   3  16   2 1677.97  378.34   1
  -3  16   2 1916.66  388.90   1
   3  16   3   28.75   66.94   1
   3 -16  -3   98.84  179.58   1
  -3  16   3   75.64   79.72   1
   3 -16   3    5.94  140.70   1
   3  16   4  285.44   79.67   1
   3 -16  -4 -158.61  204.74   1
  -3  16   4  320.33   94.25   1
   3 -16   4   11.84  160.32   1
   3  16   5  197.18   83.79   1
   3 -16  -5  194.14  244.39   1
  -3  16   5  162.32  100.25   1
   3 -16   5  166.54  155.30   1
   3  16   6  518.92  118.42   1
   3 -16  -6  101.79  289.69   1
  -3  16   6  492.68  145.34   1
   3 -16   6  250.44  184.96   1
   3  16   7  399.64  105.89   1
   3 -16  -7   71.44  246.50   1
  -3  16   7  369.20  122.01   1
   3 -16   7  224.95  177.53   1
   3  16   8  290.01   86.19   1
   3 -16  -8  -16.37  215.53   1
  -3  16   8  261.56  104.90   1
   3 -16   8  -24.45  181.16   1
   3  16   9  157.23   85.90   1
   3 -16  -9  199.47  243.66   1
  -3  16   9  239.12  100.44   1
   3 -16   9   53.14  187.88   1
   3  16  10  277.45   95.71   1
   3 -16 -10  -46.11  205.80   1
  -3  16  10  343.92  108.35   1
   3  16  11  295.42  110.87   1
  -3  16  11  322.90  145.36   1
   3  16  12  209.52   93.98   1
  -3  16  12  187.37  136.41   1
   3  16  13  293.68  118.89   1
  -3  16  13  576.00  171.67   1
   3  17   0 3911.14  775.11   1
   3  17   1   73.42   68.46   1
  -3  17   1   47.55   72.15   1
   3  17   2  115.33   84.48   1
  -3  17   2   77.58   80.24   1
   3  17   3   42.28   60.44   1
  -3  17   3  -35.99   75.01   1
   3  17   4  442.22  111.03   1
  -3  17   4  194.87  122.25   1
   3  17   5   87.76   68.30   1
  -3  17   5   92.43   86.16   1
   3  17   6 2533.46  474.03   1
  -3  17   6 1999.94  483.30   1
   3  17   7  337.60  118.74   1
  -3  17   7  403.77  134.47   1
   3  17   8 2028.64  394.03   1
  -3  17   8 1641.36  407.06   1
   3  17   9   68.37   82.53   1
  -3  17   9   73.84  100.20   1
   3  17  10  188.96  113.09   1
  -3  17  10  331.61  126.62   1
   3  17  11   49.34   71.48   1
  -3  17  11   28.02  110.82   1
  -3  17  12  195.96  133.20   1
   3  18   0  245.73   98.76   1
   3  18   1    1.07   64.26   1
  -3  18   1   59.48   67.07   1
   3  18   2  261.62   96.98   1
  -3  18   2  211.54  101.07   1
   3  18   3  294.40  102.62   1
  -3  18   3  261.89  110.14   1
   3  18   4  371.72  116.27   1
  -3  18   4  369.02  142.84   1
   3  18   5  204.26   84.05   1
  -3  18   5  124.24  112.01   1
   3  18   6  172.17   81.83   1
  -3  18   6   89.37  104.39   1
   3  18   7  344.56  121.43   1
  -3  18   7  435.97  140.13   1
   3  18   8   53.55   67.05   1
  -3  18   8   14.03   92.02   1
   3  18   9   33.65   87.49   1
  -3  18   9  -15.46   92.18   1
   3  19   0  206.92   92.89   1
   3  19   1  284.36  111.46   1
  -3  19   1  121.02   92.55   1
   3  19   2  133.19   93.81   1
  -3  19   2   37.89   73.93   1
   3  19   3  127.36   87.74   1
  -3  19   3  -28.01   71.48   1
   3  19   4  606.06  143.54   1
  -3  19   4  249.16  139.46   1
   3  19   5  290.97   93.44   1
  -3  19   5  103.76  118.10   1
   3  19   6  477.29  132.18   1
  -3  19   6  384.16  153.22   1
   4   0   0 1127.95  320.83   1
   4   0   0 1600.27  333.83   1
   4   0   0 1932.36  336.63   1
  -4   0   0 1793.08  347.84   1
   4   0   1   15.49   95.36   1
   4   0   1  114.19   59.64   1
   4   0   1  131.15   72.36   1
  -4   0  -1  166.92  116.43   1
   4   0  -1  140.13  106.04   1
  -4   0   1   32.68   88.20   1
  -4   0   1  186.01   68.29   1
  -4   0   1  108.89   69.87   1
   4   0   2   82.58  109.13   1
   4   0   2  253.12   80.56   1
  -4   0  -2  225.17  137.75   1
   4   0  -2  186.94  135.35   1
  -4   0   2  240.13  126.33   1
  -4   0   2  250.97   80.95   1
  -4   0   2   62.53   76.74   1
   4   0   3  636.29  214.12   1
  -4   0  -3  662.69  220.65   1
   4   0  -3  923.62  216.72   1
  -4   0   3  615.70  195.76   1
  -4   0   3  691.60  165.59   1
  -4   0   3  276.69  161.48   1
   4   0   4  122.94  106.35   1
  -4   0  -4  125.53  111.13   1
   4   0  -4  115.76  107.32   1
  -4   0   4   39.28   78.04   1
  -4   0   4  101.47   88.30   1
  -4   0   4   58.06   72.59   1
   4   0   5   43.36   88.02   1
  -4   0  -5   66.00   94.82   1
   4   0  -5   16.34   85.15   1
   4   0  -5    3.90   71.68   1
  -4   0   5   13.13   61.29   1
  -4   0   5  -48.49   73.53   1
  -4   0   5  100.81   69.13   1
   4   0   6  615.88  256.43   1
  -4   0  -6 1236.19  280.53   1
   4   0  -6 1156.49  267.80   1
   4   0  -6 1347.17  241.17   1
  -4   0   6  511.97  222.34   1
   4   0   7 2239.41  530.11   1
   4   0   7 3427.86  627.63   1
   4   0   7 3135.89  629.10   1
  -4   0  -7 3293.85  552.61   1
   4   0  -7 3604.29  529.42   1
   4   0  -7 4515.79  640.22   1
  -4   0   7 3471.62  636.51   1
  -4   0   7 1634.18  627.74   1
   4   0   8   26.79   62.61   1
   4   0   8   12.40   62.34   1
  -4   0  -8  -14.43   63.71   1
   4   0  -8   37.62   67.48   1
   4   0  -8   -1.59  122.98   1
  -4   0   8    4.35   99.58   1
  -4   0   8  -24.58   72.39   1
   4   0   9   -7.61   75.13   1
  -4   0  -9   82.35   78.45   1
  -4   0  -9   77.30   75.32   1
   4   0  -9   10.00  100.21   1
   4   0  -9   -6.13   91.96   1
  -4   0   9   37.28   81.63   1
   4   0  10 3081.07  677.35   1
  -4   0 -10 2904.38  684.43   1
   4   0 -10 4760.96  581.91   1
   4   0 -10 2521.18  678.79   1
  -4   0 -11  236.28  131.76   1
   4   0 -11  521.98  183.38   1
   4   0 -11  345.89  143.49   1
   4   0  12  -47.48  131.32   1
  -4   0 -12   40.70   74.49   1
   4   0 -12  -33.13  107.27   1
   4   0 -12   54.61   77.17   1
   4   0 -13  -47.51   86.60   1
   4   0 -13  -80.75  122.73   1
   4   0  14 1578.35  457.36   1
   4   0 -14 2337.68  421.81   1
   4   0 -14 2296.80  472.28   1
   4   0  15  113.76  157.51   1
   4   0 -15  341.34  152.94   1
   4   0 -15   90.82  158.34   1
   4   0 -16  -68.12   79.08   1
   4   0 -16   75.46  144.88   1
   4   0  17   45.21  185.78   1
   4   0 -17  199.26  131.55   1
   4   0 -17  219.24  168.65   1
   4   0  18  -45.08  308.23   1
   4   0 -18 1105.73  253.94   1
   4   0 -18  912.95  255.67   1
   4   0 -19  270.59  176.97   1
   4   0 -19  338.84  200.13   1
   4   0 -20  137.41  155.71   1
   4   0 -20  185.78  251.91   1
   4   1   0  158.89  130.42   1
   4   1   0  419.70   98.49   1
   4   1   0  449.32  112.92   1
  -4  -1   0  331.54  159.11   1
  -4   1   0  173.08  137.92   1
   4  -1   0  300.94  150.38   1
   4   1   1  271.62  163.13   1
   4   1   1  505.40  122.23   1
   4   1   1  645.72  135.88   1
  -4  -1  -1  629.35  188.36   1
   4  -1  -1  499.70  180.92   1
  -4   1   1  286.66  159.09   1
  -4   1   1  536.66  130.41   1
  -4   1   1  581.47  136.82   1
  -4   1  -1  321.10  156.84   1
  -4   1  -1  382.89  122.30   1
   4  -1   1  541.11  181.74   1
  -4  -1   1  448.10  181.56   1
   4   1  -1  391.65  165.21   1
   4   1   2 1413.40  372.12   1
   4   1   2 2416.71  400.82   1
   4   1   2 2830.16  407.98   1
  -4  -1  -2 2468.78  399.77   1
   4  -1  -2 2140.89  392.27   1
  -4   1   2 1373.06  357.26   1
  -4   1   2 2391.37  407.67   1
  -4   1  -2 1620.99  358.30   1
  -4   1  -2 1941.18  404.90   1
  -4   1  -2 1009.05  402.12   1
   4  -1   2 2214.39  392.01   1
  -4  -1   2 2484.31  398.30   1
   4   1  -2 1669.73  378.66   1
   4   1   3 1889.35  483.02   1
   4   1   3 3670.60  581.53   1
   4   1   3 4501.25  589.11   1
  -4  -1  -3 2943.52  516.56   1
   4  -1  -3 3306.30  513.59   1
  -4   1   3 1593.21  466.42   1
  -4   1   3 3576.19  589.61   1
  -4   1   3 3405.67  588.87   1
  -4   1  -3 2686.38  475.48   1
  -4   1  -3 2862.20  589.35   1
  -4   1  -3 2499.11  585.62   1
   4  -1   3 3308.94  507.44   1
  -4  -1   3 3082.81  515.56   1
   4   1  -3 2676.43  500.25   1
   4   1   4 6692.06  949.93   1
   4   1   4 9438.40 1374.46   1
   4   1   4 9672.25 1378.51   1
  -4  -1  -4 8099.93  979.38   1
   4  -1  -4 9046.60  974.22   1
  -4   1   4 4347.21  917.22   1
  -4   1   4 8937.33 1387.38   1
  -4   1   4 8839.37 1379.98   1
  -4   1  -4 4167.14  911.97   1
  -4   1  -4 7838.58 1383.78   1
  -4   1  -4 7324.13 1377.79   1
   4  -1   4 8786.14  970.14   1
   4  -1   4 4010.69 1376.94   1
  -4  -1   4 7219.99  982.03   1
   4   1  -4 5906.05  962.11   1
   4   1   5  217.27  145.93   1
   4   1   5  373.97   92.10   1
   4   1   5  426.64  104.01   1
  -4  -1  -5  304.13  161.06   1
   4  -1  -5  365.52  150.87   1
   4  -1  -5  202.28   98.57   1
  -4   1   5  403.78  122.71   1
  -4   1   5  116.24  104.52   1
  -4   1  -5   89.45  133.32   1
  -4   1  -5  290.33  108.50   1
  -4   1  -5  267.80  108.62   1
   4  -1   5  443.47  155.05   1
   4  -1   5  284.11  117.96   1
  -4  -1   5  325.08  161.75   1
   4   1  -5  165.98  143.33   1
   4   1   6 1189.44  346.34   1
   4   1   6 1946.03  330.66   1
   4   1   6 1757.81  332.23   1
  -4  -1  -6 1677.85  365.16   1
  -4  -1  -6 1663.82  336.30   1
   4  -1  -6 1747.30  342.29   1
   4  -1  -6 1826.15  345.44   1
  -4   1   6 1746.17  340.29   1
  -4   1   6  797.58  336.99   1
  -4   1  -6 1646.23  342.40   1
  -4   1  -6 1172.68  336.09   1
   4  -1   6 1786.26  349.57   1
   4  -1   6 1722.62  346.39   1
  -4  -1   6 1703.38  362.19   1
   4   1  -6 1149.22  342.81   1
   4   1   7  880.14  289.89   1
  -4  -1  -7 1358.67  307.87   1
   4  -1  -7 1246.41  292.59   1
  -4   1   7 1492.55  278.17   1
  -4   1   7  747.70  265.41   1
  -4   1  -7 1287.83  276.96   1
  -4   1  -7  745.32  264.83   1
   4  -1   7 1611.56  294.37   1
   4  -1   7 1562.73  281.73   1
  -4  -1   7 1191.05  305.40   1
   4   1  -7  928.58  297.00   1
   4   1   8  929.32  174.35   1
  -4  -1  -8  801.28  178.96   1
   4  -1  -8  735.47  225.34   1
   4  -1  -8  799.48  205.96   1
  -4   1   8  795.38  189.06   1
  -4   1   8  341.73  177.28   1
  -4   1  -8  184.95  167.25   1
   4  -1   8  675.27  219.40   1
   4  -1   8  545.91  183.55   1
  -4  -1   8  844.67  224.61   1
   4   1   9 2934.05  609.54   1
  -4  -1  -9 3065.75  529.79   1
  -4  -1  -9 2965.99  617.69   1
   4  -1  -9 4584.11  544.22   1
   4  -1  -9 4127.89  618.74   1
  -4   1   9 3312.76  617.00   1
  -4   1   9 1154.40  610.02   1
  -4   1  -9  995.67  603.74   1
   4  -1   9 3911.96  535.30   1
   4  -1   9 2011.34  612.27   1
  -4  -1   9 4247.60  528.52   1
   4   1  10 2979.34  663.90   1
  -4  -1 -10 2900.39  671.03   1
   4  -1 -10 4483.95  568.05   1
   4  -1 -10 4331.05  672.84   1
  -4   1  10 3822.72  671.97   1
   4  -1  10 4367.48  571.67   1
   4  -1  10 2319.70  667.75   1
  -4  -1  10 1436.95  666.51   1
   4   1 -10 2374.67  662.51   1
  -4  -1 -11  754.02  323.77   1
   4  -1 -11 2239.42  350.26   1
   4  -1 -11 1262.46  337.19   1
   4  -1  11 2187.49  353.75   1
   4  -1  11 1217.64  330.46   1
  -4  -1  11  820.38  326.73   1
   4   1 -11 1345.35  324.77   1
   4   1  12 1467.14  343.83   1
   4  -1 -12 2017.46  345.48   1
   4  -1 -12 1280.95  337.36   1
   4  -1  12 2183.26  357.99   1
   4  -1  12 1043.88  341.21   1
  -4  -1  12  653.52  331.89   1
   4   1  13  360.92  185.51   1
   4  -1 -13  710.22  191.59   1
   4  -1 -13  415.50  183.64   1
   4  -1  13  541.57  198.75   1
   4  -1  13  455.40  200.39   1
   4   1 -13  204.34  188.88   1
   4   1  14  778.17  269.06   1
   4  -1 -14 1078.75  277.84   1
   4  -1 -14 1102.28  272.12   1
   4  -1  14 1099.54  280.57   1
   4  -1  14 1149.49  269.73   1
   4   1 -14  675.27  274.89   1
   4   1  15  267.35  203.79   1
   4  -1 -15  480.71  192.78   1
   4  -1 -15  478.69  192.64   1
   4  -1  15  565.40  189.55   1
   4  -1  15  517.44  209.73   1
   4   1 -15  184.75  227.97   1
   4   1  16 2346.52  663.27   1
   4  -1 -16 3465.30  532.56   1
   4  -1 -16 3701.02  663.27   1
   4  -1  16 3664.61  546.76   1
   4  -1  16 3185.70  659.86   1
   4   1 -16 1640.63  656.96   1
   4   1  17   56.23  243.09   1
   4  -1 -17  667.83  212.99   1
   4  -1 -17  544.92  246.05   1
   4  -1  17  750.85  211.53   1
   4  -1  17  634.19  240.32   1
   4   1 -17  351.85  248.36   1
   4   1  18   58.57  534.26   1
   4  -1 -18 3164.70  479.09   1
   4  -1 -18 3022.02  574.07   1
   4  -1  18 3270.47  484.72   1
   4  -1  18 2441.62  558.18   1
   4  -1 -19   92.88  133.45   1
   4  -1 -19  106.72  183.58   1
   4  -1  19  131.20  126.79   1
   4  -1  19  151.45  181.32   1
   4  -1 -20  784.08  258.67   1
   4  -1 -20  760.21  314.29   1
   4  -1  20  743.12  256.65   1
   4  -1  20  585.03  268.30   1
   4   2   0 7519.15 1310.64   1
   4   2   013370.92 2130.86   1
  -4  -2   012618.73 1373.79   1
  -4   2   011186.36 1347.47   1
   4  -2   013136.57 1370.52   1
   4   2   1 1578.97  444.45   1
   4   2   1 3580.93  537.33   1
  -4  -2  -1 2871.93  480.21   1
   4  -2  -1 2791.31  475.24   1
  -4   2   1 1879.86  438.15   1
  -4   2   1 2993.08  538.52   1
  -4   2   1 3793.27  541.62   1
  -4   2  -1 2492.69  449.22   1
   4  -2   1 2857.27  480.64   1
  -4  -2   1 3047.09  481.79   1
   4   2  -1 2303.31  458.00   1
   4   2   2  963.22  318.61   1
   4   2   2 2001.23  320.67   1
   4   2   2 2081.77  325.31   1
  -4  -2  -2 1573.86  342.43   1
   4  -2  -2 1641.82  338.04   1
  -4   2   2 1169.43  306.98   1
  -4   2   2 1937.32  326.20   1
  -4   2   2 1721.55  327.21   1
  -4   2  -2 1304.76  308.98   1
   4  -2   2 1623.65  337.27   1
  -4  -2   2 1397.05  345.79   1
   4   2  -2 1099.71  323.59   1
   4   2   3 2463.09  568.97   1
   4   2   3 4458.56  730.70   1
   4   2   3 5385.25  736.34   1
  -4  -2  -3 4031.59  603.86   1
   4  -2  -3 4197.71  606.63   1
  -4   2   3 2338.60  553.82   1
  -4   2   3 4453.37  738.28   1
  -4   2   3 4933.02  739.17   1
  -4   2  -3 3252.74  559.06   1
  -4   2  -3 3290.45  737.51   1
   4  -2   3 4149.32  596.09   1
  -4  -2   3 4087.82  609.57   1
   4   2  -3 2574.81  591.64   1
   4   2   4  -45.65   98.75   1
   4   2   4   48.21   57.97   1
   4   2   4   18.03   51.63   1
  -4  -2  -4   35.97   76.86   1
   4  -2  -4   18.29   85.65   1
  -4   2   4   -0.39   69.83   1
  -4   2   4   65.05   88.17   1
  -4   2   4   96.79   96.53   1
  -4   2  -4   34.97   75.63   1
  -4   2  -4   -4.53   60.88   1
  -4   2  -4  -44.38   54.35   1
   4  -2   4   57.72   97.77   1
   4  -2   4   21.95   44.90   1
  -4  -2   4   89.64   81.48   1
   4   2  -4   42.61   75.44   1
   4   2   5  496.99  227.35   1
   4   2   5  979.06  172.66   1
   4   2   5  989.05  171.71   1
  -4  -2  -5  816.52  236.18   1
   4  -2  -5  738.08  223.53   1
   4  -2  -5  502.62  175.20   1
  -4   2   5  887.15  197.59   1
  -4   2   5  863.73  194.04   1
  -4   2  -5  611.40  181.46   1
  -4   2  -5  273.11  170.30   1
   4  -2   5  886.95  233.61   1
   4  -2   5  713.67  185.40   1
  -4  -2   5  791.78  236.15   1
   4   2  -5  359.87  217.88   1
   4   2   6  628.69  247.58   1
   4   2   6  998.14  189.95   1
   4   2   6 1139.65  199.19   1
  -4  -2  -6  911.10  260.17   1
  -4  -2  -6 1006.24  199.84   1
   4  -2  -6  992.12  238.89   1
   4  -2  -6  688.76  196.90   1
  -4   2   6  683.35  198.57   1
  -4   2  -6  752.64  206.80   1
  -4   2  -6  403.12  192.63   1
   4  -2   6  982.10  251.05   1
   4  -2   6  863.71  212.48   1
  -4  -2   6  871.68  257.43   1
   4   2  -6  543.86  239.88   1
   4   2   7   41.76   90.47   1
   4   2   7   68.54   73.35   1
   4   2   7  103.48   68.71   1
  -4  -2  -7   55.46  106.10   1
  -4  -2  -7  113.94   81.26   1
   4  -2  -7   23.86  101.76   1
   4  -2  -7  120.44   75.09   1
  -4   2   7  114.11   60.15   1
  -4   2   7   60.09   81.35   1
  -4   2  -7  104.25   69.42   1
   4  -2   7   57.83  110.50   1
   4  -2   7   49.49   87.28   1
  -4  -2   7   21.84   95.47   1
   4   2  -7   36.92  101.51   1
   4   2   8 3182.48  526.21   1
   4   2   8 3513.54  535.80   1
  -4  -2  -8 2861.15  494.27   1
  -4  -2  -8 3010.50  536.88   1
   4  -2  -8 2743.40  485.15   1
   4  -2  -8 2168.12  533.99   1
  -4   2  -8  993.60  523.93   1
   4  -2   8 3162.71  475.43   1
   4  -2   8 1716.76  533.96   1
  -4  -2   8 2755.41  484.97   1
  -4  -2  -9  469.64  179.24   1
  -4  -2  -9  412.96  142.44   1
   4  -2  -9  683.70  195.87   1
   4  -2  -9  337.56  124.20   1
  -4   2   9  362.04  126.35   1
  -4   2   9  135.94  128.41   1
  -4   2  -9  159.12  122.65   1
   4  -2   9  518.90  188.84   1
   4  -2   9  197.91  125.11   1
  -4  -2   9  581.58  192.35   1
   4   2  10  325.16  120.77   1
  -4  -2 -10  222.24  121.03   1
   4  -2 -10  380.39  159.03   1
   4  -2 -10  207.13  116.30   1
  -4   2  10  164.67  116.28   1
   4  -2  10  399.85  172.25   1
   4  -2  10  174.04  107.38   1
   4   2  11   43.85  106.85   1
  -4  -2 -11  174.97   83.61   1
   4  -2 -11   71.03  117.55   1
   4  -2 -11  -13.13   86.36   1
  -4   2  11   42.28   72.86   1
   4  -2  11   39.21  107.81   1
   4  -2  11   13.43   96.41   1
   4   2  12  993.98  275.51   1
   4  -2 -12 1322.03  294.69   1
   4  -2 -12 1166.62  276.08   1
  -4   2  12 1090.36  275.43   1
   4  -2  12 1522.60  323.04   1
   4  -2  12  730.53  284.47   1
   4   2  13  205.53  136.07   1
   4  -2 -13  326.16  158.49   1
   4  -2 -13  239.83  127.07   1
   4  -2  13  480.63  186.91   1
   4  -2  13  237.25  152.05   1
   4  -2 -14 1035.64  278.55   1
   4  -2 -14  780.10  247.85   1
   4  -2  14 1212.85  300.14   1
   4  -2  14  932.01  285.92   1
   4   2  15  315.18  189.08   1
   4  -2 -15  539.18  185.93   1
   4  -2 -15  150.48  153.71   1
   4  -2  15  497.62  201.85   1
   4  -2  15  419.49  178.88   1
   4   2 -15  290.31  212.32   1
   4   2  16  -59.77  123.20   1
   4  -2 -16  268.53  125.48   1
   4  -2 -16   30.03  160.12   1
   4  -2  16  191.24  135.73   1
   4  -2  16  264.03  155.96   1
   4   2 -16  109.42  174.48   1
   4   2  17   55.26  235.44   1
   4  -2 -17 1038.12  246.23   1
   4  -2 -17 1057.58  252.73   1
   4  -2  17  974.56  268.10   1
   4  -2  17  606.03  251.75   1
   4   2  18   -4.58  205.11   1
   4  -2 -18  675.37  204.64   1
   4  -2 -18  666.75  214.32   1
   4  -2  18  665.53  220.46   1
   4  -2  18  133.57  238.65   1
   4  -2 -19   68.53  121.24   1
   4  -2 -19  187.07  172.98   1
   4  -2  19  -19.11  136.19   1
   4  -2  19   53.40  166.43   1
   4  -2 -20 2176.55  423.86   1
   4  -2 -20 2170.18  502.21   1
   4  -2  20 2120.77  458.18   1
   4  -2  20 1318.57  530.55   1
   4   3   0   80.61   89.97   1
   4   3   0  223.57   79.93   1
   4   3   0  199.47   84.92   1
  -4  -3   0  129.54  112.36   1
  -4   3   0   68.40  111.46   1
   4  -3   0  119.81  113.36   1
   4   3   1 2921.06  658.67   1
   4   3   1 6789.71  930.56   1
  -4  -3  -1 4931.23  708.92   1
   4  -3  -1 4738.22  705.00   1
  -4   3   1 3317.03  663.12   1
  -4   3   1 6018.52  928.63   1
  -4   3   1 6652.13  931.67   1
  -4   3  -1 4145.19  677.46   1
   4  -3   1 5294.33  710.00   1
  -4  -3   1 5451.11  718.05   1
   4   3  -1 4325.81  681.50   1
   4   3   2 1246.14  384.28   1
   4   3   2 2727.55  431.14   1
   4   3   2 2941.70  434.25   1
  -4  -3  -2 1760.79  413.56   1
   4  -3  -2 2350.44  418.31   1
  -4   3   2 1267.34  374.95   1
  -4   3   2 2812.27  436.33   1
  -4   3   2 2675.52  440.25   1
  -4   3  -2 1783.55  376.41   1
   4  -3   2 2328.66  413.33   1
  -4  -3   2 2425.86  420.85   1
   4   3  -2 1800.10  400.82   1
   4   3   3  193.96  177.49   1
   4   3   3  926.40  144.17   1
   4   3   3  816.31  145.79   1
  -4  -3  -3  502.57  204.33   1
   4  -3  -3  634.17  202.81   1
  -4   3   3  337.00  172.56   1
  -4   3   3  476.68  141.31   1
  -4   3   3  721.74  159.26   1
  -4   3  -3  492.88  183.39   1
   4  -3   3  432.34  195.04   1
  -4  -3   3  681.98  203.50   1
   4   3  -3  265.57  192.37   1
   4   3   4  885.60  298.22   1
   4   3   4 1825.28  290.99   1
   4   3   4 1925.42  294.25   1
  -4  -3  -4 1650.82  331.62   1
   4  -3  -4 1481.16  323.57   1
  -4   3   4 1291.62  296.63   1
  -4   3   4 2026.27  302.91   1
  -4   3  -4  940.43  294.06   1
  -4   3  -4 1058.95  297.23   1
  -4   3  -4  645.48  287.24   1
   4  -3   4 1922.27  321.43   1
   4  -3   4  901.03  292.28   1
  -4  -3   4 1738.74  340.01   1
   4   3  -4  953.82  315.17   1
   4   3   5  302.05  168.93   1
   4   3   5  467.58  108.98   1
   4   3   5  496.83  110.58   1
  -4  -3  -5  407.51  170.33   1
  -4  -3  -5  527.11  116.05   1
   4  -3  -5  349.50  161.63   1
  -4   3   5  377.49  111.69   1
  -4   3   5  451.90  143.62   1
  -4   3  -5   86.56  143.33   1
  -4   3  -5  295.40  120.69   1
  -4   3  -5  172.47  106.30   1
   4  -3   5  518.85  168.34   1
   4  -3   5  361.93  131.34   1
  -4  -3   5  388.53  170.96   1
   4   3  -5  226.59  158.86   1
   4   3   6  238.91  159.09   1
   4   3   6  560.61  110.20   1
   4   3   6  561.15  115.77   1
  -4  -3  -6  403.67  169.56   1
  -4  -3  -6  484.52  119.33   1
   4  -3  -6  301.77  156.84   1
   4  -3  -6  341.31  114.67   1
  -4   3   6  355.85  116.37   1
  -4   3   6  320.81  132.01   1
  -4   3  -6  133.26  148.92   1
  -4   3  -6  158.41  104.41   1
   4  -3   6  469.46  171.47   1
   4  -3   6  276.52  136.41   1
  -4  -3   6  474.88  169.52   1
   4   3  -6  223.25  169.93   1
   4   3   7 2054.43  482.90   1
   4   3   7 3123.23  516.72   1
   4   3   7 3669.74  526.82   1
  -4  -3  -7 2649.96  489.72   1
  -4  -3  -7 3574.22  531.54   1
   4  -3  -7 2698.29  473.53   1
   4  -3  -7 2359.43  526.03   1
  -4   3   7 2324.70  524.69   1
  -4   3   7 2343.57  527.07   1
  -4   3  -7 1140.98  514.76   1
   4  -3   7 3340.64  486.63   1
   4  -3   7 1499.10  525.20   1
  -4  -3   7 2893.67  490.08   1
   4   3   8  896.29  192.17   1
   4   3   8 1088.29  205.19   1
  -4  -3  -8  863.97  255.18   1
  -4  -3  -8  989.74  209.66   1
   4  -3  -8  812.26  250.91   1
   4  -3  -8  774.47  202.31   1
  -4   3   8  609.70  195.84   1
  -4   3   8  433.83  202.20   1
  -4   3  -8  311.23  188.22   1
   4  -3   8  816.38  250.01   1
   4  -3   8  521.28  198.85   1
  -4  -3   8 1429.17  259.23   1
   4   3   9 1266.06  249.81   1
  -4  -3  -9 1191.43  293.48   1
  -4  -3  -9 1026.76  267.57   1
   4  -3  -9 1621.03  295.55   1
   4  -3  -9 1062.12  255.31   1
  -4   3  -9  257.48  243.53   1
   4  -3   9 1336.03  299.58   1
   4  -3   9  701.97  257.81   1
  -4  -3   9 1370.70  295.20   1
   4   3  10 2056.65  417.27   1
  -4  -3 -10 1729.51  429.69   1
   4  -3 -10 2572.64  407.31   1
   4  -3 -10 1523.75  422.74   1
  -4   3  10 1723.24  426.99   1
   4  -3  10 2500.79  415.58   1
   4  -3  10 1445.05  426.25   1
   4   3  11  860.89  211.24   1
   4  -3 -11 1089.34  252.66   1
   4  -3 -11  554.01  207.58   1
  -4   3  11  642.88  205.94   1
   4  -3  11  963.19  257.04   1
   4  -3  11  554.25  225.22   1
   4  -3 -12 1937.83  391.15   1
   4  -3 -12 1995.64  411.21   1
  -4   3  12 1636.91  413.86   1
   4  -3  12 2352.69  418.35   1
   4  -3  12 1369.76  416.58   1
   4   3  13  875.77  234.58   1
   4  -3 -13 1074.91  260.49   1
   4  -3 -13  708.66  229.61   1
  -4   3  13  874.91  234.90   1
   4  -3  13 1035.87  287.34   1
   4  -3  13  567.08  248.55   1
   4   3  14  706.23  226.24   1
   4  -3 -14 1020.35  260.90   1
   4  -3 -14  871.69  231.65   1
  -4   3  14  762.75  228.23   1
   4  -3  14 1114.83  289.88   1
   4  -3  14  595.78  253.30   1
   4   3  15  565.69  190.61   1
   4  -3 -15  772.29  216.79   1
   4  -3 -15  546.77  191.23   1
  -4   3  15  624.15  186.86   1
   4  -3  15  898.96  252.72   1
   4  -3  15  526.08  220.53   1
   4   3 -15  140.99  208.83   1
   4   3  16  -57.37  121.56   1
   4  -3 -16  183.09  128.80   1
   4  -3 -16  132.75  118.98   1
  -4   3  16   44.98  106.97   1
   4  -3  16  166.89  132.08   1
   4  -3  16  178.94  160.82   1
   4   3 -16   16.37  151.20   1
   4   3  17   44.89  209.76   1
   4  -3 -17  859.96  217.04   1
   4  -3 -17  528.54  205.73   1
   4  -3  17  882.53  250.88   1
   4  -3  17  426.80  231.16   1
   4   3  18   77.28  272.94   1
   4  -3 -18 1402.60  290.81   1
   4  -3 -18 1284.56  308.24   1
   4  -3  18 1413.07  330.20   1
   4  -3  18  935.18  333.93   1
   4  -3 -19  745.84  246.77   1
   4  -3 -19  689.52  299.06   1
   4  -3  19 1035.35  292.76   1
   4  -3  19  453.65  268.94   1
   4  -3 -20  248.04  142.91   1
   4  -3 -20  237.82  201.30   1
  -4   3  20  -41.52  142.70   1
   4  -3  20  164.11  233.94   1
   4   4   0 2285.73  539.63   1
   4   4   0 3683.39  710.48   1
   4   4   0 5287.53  719.24   1
  -4  -4   0 3593.49  588.56   1
  -4   4   0 3277.81  567.41   1
   4  -4   0 4372.53  590.46   1
   4   4   1  570.20  228.91   1
   4   4   1 1286.92  217.12   1
   4   4   1 1344.00  218.62   1
  -4  -4  -1 1047.35  265.85   1
   4  -4  -1  932.66  264.10   1
  -4   4   1  550.09  230.28   1
  -4   4   1  984.31  215.73   1
  -4   4   1 1327.72  222.23   1
  -4   4  -1  794.83  251.78   1
   4  -4   1 1040.03  261.50   1
  -4  -4   1 1007.99  265.26   1
   4   4  -1  795.55  247.01   1
   4   4   2  496.08  217.05   1
   4   4   2 1281.86  195.49   1
   4   4   2 1262.33  201.72   1
  -4  -4  -2  862.36  246.70   1
   4  -4  -2  851.94  247.17   1
  -4   4   2  493.24  215.65   1
  -4   4   2  714.56  193.53   1
  -4   4   2 1206.15  205.40   1
  -4   4  -2  692.44  219.97   1
   4  -4   2  807.92  250.17   1
  -4  -4   2  856.25  251.45   1
   4   4  -2  717.38  244.82   1
   4   4   3 1015.30  317.04   1
   4   4   3 2383.44  324.34   1
   4   4   3 2192.29  325.29   1
  -4  -4  -3 1511.86  345.96   1
   4  -4  -3 1869.57  353.25   1
  -4   4   3  813.95  319.20   1
  -4   4   3 1344.45  322.55   1
  -4   4   3 1876.17  329.89   1
  -4   4  -3 1314.76  308.82   1
   4  -4   3 1488.92  340.79   1
  -4  -4   3 1753.32  356.20   1
   4   4  -3  901.80  341.07   1
   4   4   4 1922.19  492.08   1
   4   4   4 3849.69  593.36   1
   4   4   4 4275.78  597.98   1
  -4  -4  -4 3248.31  532.49   1
  -4  -4  -4 4262.53  603.57   1
   4  -4  -4 3225.00  520.11   1
  -4   4   4 3207.70  599.77   1
  -4   4   4 3840.36  603.18   1
  -4   4  -4 2660.93  480.78   1
  -4   4  -4 2281.46  599.06   1
  -4   4  -4 1361.63  589.85   1
   4  -4   4 3690.96  518.64   1
   4  -4   4 1872.20  596.31   1
  -4  -4   4 3419.21  542.88   1
   4   4  -4 2232.42  514.02   1
   4   4   5  665.37  235.91   1
   4   4   5 1112.14  181.63   1
   4   4   5 1116.60  188.98   1
  -4  -4  -5 1153.87  193.23   1
   4  -4  -5  862.84  236.92   1
  -4   4   5  765.34  189.60   1
  -4   4   5  925.30  210.20   1
  -4   4  -5  376.41  206.36   1
  -4   4  -5  496.96  190.93   1
  -4   4  -5  230.91  180.42   1
   4  -4   5 1034.79  237.11   1
   4  -4   5  660.65  194.67   1
  -4  -4   5  818.49  244.82   1
   4   4  -5  573.04  234.48   1
   4   4   6 1213.89  335.56   1
   4   4   6 2097.56  310.64   1
   4   4   6 2143.66  319.93   1
  -4  -4  -6 1538.25  349.93   1
  -4  -4  -6 1904.84  321.39   1
   4  -4  -6 1468.41  332.69   1
  -4   4   6 1539.30  318.49   1
  -4   4   6 1610.51  322.90   1
  -4   4  -6  844.04  314.16   1
  -4   4  -6  634.46  307.20   1
   4  -4   6 1916.92  346.91   1
   4  -4   6  623.59  314.70   1
  -4  -4   6 1529.01  348.97   1
   4   4   7 1422.78  396.95   1
   4   4   7 2559.31  396.22   1
   4   4   7 2721.95  406.22   1
  -4  -4  -7 1830.47  409.65   1
  -4  -4  -7 2525.94  407.45   1
   4  -4  -7 2064.65  400.56   1
   4  -4  -7 1900.87  403.43   1
  -4   4   7 1848.67  402.98   1
  -4   4   7 1531.27  406.85   1
  -4   4  -7  925.26  395.30   1
   4  -4   7 2166.44  407.43   1
   4  -4   7 1029.40  401.33   1
  -4  -4   7 2299.84  401.79   1
   4   4   8 1302.43  281.24   1
   4   4   8 1770.80  298.60   1
  -4  -4  -8 1472.57  302.40   1
   4  -4  -8 1557.07  326.08   1
   4  -4  -8 1075.56  289.61   1
  -4   4   8 1088.69  288.82   1
  -4   4  -8  501.42  284.47   1
   4  -4   8 1655.93  327.72   1
   4  -4   8  852.18  291.73   1
  -4  -4   8 1715.95  325.38   1
   4   4   9  315.53  110.02   1
  -4  -4  -9  294.24  148.08   1
  -4  -4  -9  244.26  121.91   1
   4  -4  -9  496.76  162.23   1
   4  -4  -9  274.25  109.44   1
  -4   4   9  213.01  103.87   1
  -4   4  -9   63.52  111.30   1
   4  -4   9  454.23  181.96   1
   4  -4   9  140.84  128.71   1
   4   4  10 1329.13  276.73   1
   4  -4 -10 1394.57  312.40   1
   4  -4 -10 1101.21  283.14   1
  -4   4  10 1096.55  286.66   1
   4  -4  10 1527.52  316.64   1
   4  -4  10  651.15  295.35   1
   4   4  11  705.95  192.91   1
   4  -4 -11  695.06  232.61   1
   4  -4 -11  764.81  204.28   1
  -4   4  11  781.61  200.63   1
   4  -4  11 1009.01  245.71   1
   4  -4  11  394.25  203.41   1
   4   4  12 1048.93  270.41   1
   4  -4 -12 1093.57  289.92   1
   4  -4 -12 1216.51  285.02   1
  -4   4  12 1106.54  280.79   1
   4  -4  12 1273.34  308.78   1
   4  -4 -13  487.76  189.35   1
   4  -4 -13  665.41  178.07   1
  -4   4  13  468.51  157.26   1
   4  -4  13  496.81  219.74   1
   4  -4  13  192.48  208.32   1
   4   4  14 1062.57  271.25   1
   4  -4 -14 1086.29  282.42   1
   4  -4 -14 1053.17  277.62   1
  -4   4  14 1144.24  265.18   1
   4  -4  14 1226.70  319.62   1
   4  -4  14  725.09  305.85   1
   4   4  15   37.71  294.88   1
   4  -4 -15 1713.31  322.40   1
   4  -4 -15 1249.80  311.44   1
  -4   4  15 1464.06  308.52   1
   4  -4  15 1818.88  359.42   1
   4  -4  15 1269.58  351.59   1
   4   4  16   -5.23  133.20   1
   4  -4 -16  453.13  168.20   1
   4  -4 -16  455.09  153.34   1
  -4   4  16  291.88  141.53   1
   4  -4  16  560.64  195.95   1
   4  -4  16  106.79  222.35   1
   4   4  17   84.15  128.82   1
   4  -4 -17   35.75  125.10   1
   4  -4 -17   52.76  123.79   1
  -4   4  17   90.15  108.43   1
   4  -4  17  149.90  192.97   1
   4  -4  17  159.72  175.38   1
   4   4  18  -44.69  494.96   1
   4  -4 -18 3211.31  454.87   1
   4  -4 -18 2033.57  499.70   1
  -4   4  18 2461.34  499.86   1
   4  -4  18 3623.72  523.91   1
   4  -4  18 1742.42  545.22   1
   4  -4 -19  285.93  177.64   1
   4  -4 -19  472.14  215.28   1
  -4   4  19  243.77  140.81   1
   4  -4  19  193.08  236.74   1
   4  -4  19   23.75  210.38   1
   4  -4 -20 1327.12  325.67   1
   4  -4 -20 1102.01  344.60   1
  -4   4  20 1014.78  312.22   1
   4   5   0   44.89   82.64   1
   4   5   0   44.07   49.26   1
   4   5   0  159.83   81.55   1
  -4   5   0   70.51   98.60   1
   4  -5   0   86.30  111.69   1
   4   5   1 9583.25 1766.19   1
   4   5   117891.73 2975.74   1
   4   5   120639.05 2978.21   1
  -4  -5  -116354.96 1834.36   1
   4  -5  -115332.47 1829.13   1
  -4   5   115927.73 2977.05   1
  -4   5   121985.88 2982.70   1
  -4   5  -111612.64 1793.07   1
   4  -5   119189.47 1835.81   1
  -4  -5   117762.48 1850.41   1
   4   5  -113149.21 1796.35   1
   4   5   2 2978.03  540.03   1
   4   5   2 5195.45  714.02   1
   4   5   2 4794.33  718.17   1
  -4  -5  -2 3593.89  591.63   1
   4  -5  -2 4155.73  597.05   1
  -4   5   2 2171.81  558.24   1
  -4   5   2 3349.02  715.40   1
  -4   5   2 4630.48  721.64   1
  -4   5  -2 2678.85  546.58   1
   4  -5   2 3828.84  588.98   1
  -4  -5   2 4181.48  611.95   1
   4   5  -2 3137.53  578.49   1
   4   5   3 2232.88  462.38   1
   4   5   3 3853.66  556.83   1
   4   5   3 3411.08  557.05   1
  -4  -5  -3 2589.02  501.38   1
   4  -5  -3 2997.17  503.07   1
  -4   5   3 2666.57  557.86   1
  -4   5   3 3487.61  567.26   1
  -4   5  -3 1946.82  454.24   1
   4  -5   3 2835.43  494.66   1
  -4  -5   3 3355.48  516.77   1
   4   5  -3 1726.56  491.61   1
[truncated: 529,811 more chars]
