# Supplementary material for: Crystal structures of ethyl {2-[4-(4-iso­propyl­phen­yl)thia­zol-2-yl]phen­yl}carbamate and ethyl {2-[4-(3-nitro­phen­yl)thia­zol-2-yl]phen­yl}carbamate
Source: Acta Crystallogr E Crystallogr Commun. 2016 Aug 19;72(Pt 9):1321–5. doi: 10.1107/S2056989016013104 (PMC5120716; doi:10.1107/S2056989016013104)
Supplement: Supplementary file 2 [file e-72-01321-Isup2.hkl]

#
# h,k,l, Fc-squared, Fo-squared, sigma(Fo-squared), status flag
#
data_I
_shelx_title ' Bun51 in P2(1)2(1)2(1)'
_shelx_refln_list_code          4
_shelx_F_calc_maximum      133.82
_exptl_crystal_F_000       776.00
_reflns_d_resolution_high  0.7799

loop_
 _space_group_symop_operation_xyz
 'x, y, z'
 '-x+1/2, -y, z+1/2'
 '-x, y+1/2, -z+1/2'
 'x+1/2, -y+1/2, -z'

_cell_length_a     5.4534
_cell_length_b    17.2033
_cell_length_c    20.0601
_cell_angle_alpha  90.000
_cell_angle_beta   90.000
_cell_angle_gamma  90.000

_shelx_F_squared_multiplier     1.000

loop_
 _refln_index_h
 _refln_index_k
 _refln_index_l
 _refln_F_squared_calc
 _refln_F_squared_meas
 _refln_F_squared_sigma
 _refln_observed_status
   2   0   0       4003.45       3628.52       254.24 o
   4   0   0        261.54        233.95        23.58 o
   6   0   0        611.45        750.80       121.43 o
   1   1   0       2573.32       2224.31       117.44 o
   2   1   0         87.93         78.90         8.40 o
   3   1   0       2896.37       2931.27       149.52 o
   4   1   0         38.34         46.55         7.24 o
   5   1   0        615.15        762.50       183.58 o
   6   1   0        427.87        431.07        59.76 o
   1   2   0        688.71        649.41        38.81 o
   2   2   0        643.20        590.33        42.54 o
   3   2   0        385.60        378.05        29.46 o
   4   2   0       1719.12       1681.89       125.69 o
   5   2   0          3.18          5.23         7.50 o
   6   2   0        149.04        181.39        38.13 o
   1   3   0       9695.84      10084.03       442.30 o
   2   3   0        342.81        336.37        23.36 o
   3   3   0         20.34         15.57         4.07 o
   4   3   0         23.09         20.07         5.49 o
   5   3   0       1584.72       2115.08       218.28 o
   6   3   0          1.12          8.12        18.33 o
   0   4   0       1415.78       1268.11       171.10 o
   1   4   0         62.94         62.87         6.01 o
   2   4   0         30.66         42.68         5.67 o
   3   4   0          6.25          5.81         3.06 o
   4   4   0        564.31        543.39        47.44 o
   5   4   0          9.98          6.92         9.05 o
   6   4   0        233.03        190.02        71.08 o
   1   5   0       1812.06       1762.56        92.53 o
   2   5   0       1934.72       2058.85       105.23 o
   3   5   0          1.20          1.46         2.63 o
   4   5   0          9.02         10.77         4.71 o
   5   5   0         70.00        108.51        19.96 o
   6   5   0          2.56         -4.95        13.23 o
   0   6   0        219.21        215.32        31.97 o
   1   6   0       2434.80       2508.97       129.75 o
   2   6   0        706.17        765.47        40.76 o
   3   6   0         21.32         24.11         5.04 o
   4   6   0         32.62         31.25         6.47 o
   5   6   0         63.70         73.58        16.89 o
   6   6   0         83.66         42.22        26.80 o
   1   7   0       2384.65       2478.60       127.00 o
   2   7   0         84.02        104.22         8.42 o
   3   7   0         59.86         54.76         9.05 o
   4   7   0        770.97        782.47        55.77 o
   5   7   0          0.65          7.22        13.33 o
   6   7   0          0.52         10.69        13.33 o
   0   8   0       1057.17       1125.22       123.93 o
   1   8   0        241.75        283.05        19.79 o
   2   8   0        268.81        284.43        18.83 o
   3   8   0         57.54         63.12         9.05 o
   4   8   0          0.16         -3.57         3.57 o
   5   8   0          1.64          4.05         9.79 o
   6   8   0         43.57         14.16        28.57 o
   1   9   0       1311.73       1373.66        91.44 o
   2   9   0        100.21         96.79         8.75 o
   3   9   0        109.18         98.10        12.25 o
   4   9   0          0.81          0.47         4.56 o
   5   9   0          1.48          9.06         9.11 o
   6   9   0          0.37          0.28        18.99 o
   0  10   0         33.48         43.57         7.49 o
   1  10   0        410.81        455.48        32.73 o
   2  10   0        314.35        309.67        21.79 o
   3  10   0         24.89         29.18         6.35 o
   4  10   0         36.93         37.57        16.90 o
   5  10   0          0.23          3.67         9.37 o
   6  10   0         57.50         31.03        39.86 o
   1  11   0        294.65        281.71        21.63 o
   2  11   0         10.50         14.03         3.36 o
   3  11   0        194.68        234.73        24.78 o
   4  11   0         62.97         93.16        17.76 o
   5  11   0         45.68         13.50        14.67 o
   0  12   0        729.67        741.21       101.93 o
   1  12   0          0.15          1.50         2.39 o
   2  12   0         26.81         29.30         4.56 o
   3  12   0        257.71        240.94        35.78 o
   4  12   0         67.83         58.66        14.62 o
   1  13   0        587.79        579.59        45.48 o
   2  13   0        295.74        290.02        26.01 o
   3  13   0        108.24        143.05        27.37 o
   4  13   0         59.34         51.63        15.22 o
   5  13   0         11.29         -0.20         9.88 o
   0  14   0       2073.37       1917.38       303.18 o
   1  14   0         19.28         16.22         4.67 o
   2  14   0        552.40        541.36        92.62 o
   3  14   0          7.49          4.75        10.35 o
   4  14   0         10.84         13.84         9.74 o
   5  14   0          0.01         -4.00        10.25 o
   1  15   0       2859.16       3342.74       442.82 o
   2  15   0        104.48         94.53        17.27 o
   3  15   0        170.52        234.59        83.44 o
   4  15   0         16.04         18.72        11.42 o
   0  16   0         42.09         57.63        17.10 o
   1  16   0          9.49          8.51         7.10 o
   2  16   0        363.74        379.70        54.03 o
   3  16   0         58.74         77.70        27.51 o
   4  16   0        186.49        228.16        49.32 o
   1  17   0        127.45        184.20        28.89 o
   2  17   0         11.22         15.66         8.09 o
   3  17   0        435.88        552.05       109.40 o
   4  17   0        113.57         87.19        23.38 o
   0  18   0       1137.85       1328.37       254.09 o
   1  18   0          9.98          8.36         7.68 o
   2  18   0        248.01        295.62        43.51 o
   3  18   0         42.93         34.54        13.88 o
   1  19   0        161.50        176.82        28.26 o
   2  19   0        146.68        110.70        27.00 o
   3  19   0         29.04         29.08        13.06 o
   0  20   0         30.74         48.53        18.80 o
   1  20   0         34.13         31.15        11.20 o
   2  20   0        295.34        298.85        62.86 o
   1  21   0         46.11         34.87        16.13 o
   2  21   0          6.85         10.93        13.19 o
   1   0   1         27.95         24.80         3.98 o
   2   0   1        474.47        445.36        26.17 o
   3   0   1          1.43          0.99         2.11 o
   4   0   1         14.86         15.98         3.91 o
   5   0   1        206.78        301.12        45.88 o
   6   0   1        539.73        606.31        73.91 o
  -6   1   1         31.36         44.75        21.35 o
  -5   1   1        224.30        220.08        66.80 o
  -4   1   1         75.50         71.03         8.95 o
  -3   1   1        268.14        273.38        21.54 o
  -2   1   1        888.37        797.53        43.51 o
  -1   1   1       2423.25       2053.13       103.68 o
   1   1   1       2424.65       2155.35       107.52 o
   2   1   1        900.38        780.61        41.85 o
   3   1   1        272.81        272.97        18.88 o
   4   1   1         72.48         65.04         7.78 o
   5   1   1        223.30        268.55        55.93 o
   6   1   1         32.70         33.42        21.49 o
  -6   2   1         73.72         56.88        24.93 o
  -5   2   1        473.28        583.21       105.62 o
  -4   2   1        392.05        399.67        28.17 o
  -3   2   1        124.00        134.62        14.96 o
  -2   2   1        852.86        811.67        44.99 o
   0   2   1        822.43        776.10        61.00 o
   2   2   1        849.29        829.87        47.03 o
   3   2   1        120.18        135.28        14.71 o
   4   2   1        383.65        393.79        36.17 o
   5   2   1        461.09        531.12        66.53 o
   6   2   1         71.46         75.47        26.60 o
  -6   3   1         34.01         24.71        21.56 o
  -5   3   1        219.04        273.84        61.33 o
  -4   3   1        697.80        718.19        57.01 o
  -3   3   1       1031.03       1064.99        62.41 o
  -2   3   1        171.69        190.33        14.57 o
  -1   3   1        115.39        104.18         8.80 o
   0   3   1       1187.54       1120.39        95.80 o
   1   3   1        121.78        100.65         7.82 o
   2   3   1        154.29        166.52        14.56 o
   3   3   1       1053.37       1084.63        70.36 o
   4   3   1        697.69        691.84        75.37 o
   5   3   1        211.63        244.19        32.00 o
   6   3   1         37.93         56.46        21.97 o
  -6   4   1         81.57         54.69        18.80 o
  -5   4   1          8.63          6.86        11.08 o
  -4   4   1        137.81        142.48        13.69 o
  -3   4   1         12.48         15.00         3.66 o
  -2   4   1        510.12        511.74        30.96 o
  -1   4   1        914.40        865.66        50.51 o
   0   4   1         71.84         71.38         7.94 o
   1   4   1        929.88        821.80        43.92 o
   2   4   1        522.44        526.70        32.70 o
   3   4   1         13.65         16.33         3.97 o
   4   4   1        137.43        151.80        15.55 o
   5   4   1          7.33         13.53         8.72 o
   6   4   1         81.40        103.20        27.54 o
  -6   5   1         42.91         16.52        13.93 o
  -5   5   1        494.42        683.07        71.79 o
  -4   5   1       2394.91       2495.78       187.86 o
  -3   5   1        122.35        135.03        11.86 o
  -2   5   1        235.08        243.99        18.00 o
  -1   5   1        261.46        249.34        17.95 o
   0   5   1       1942.00       1854.30       157.05 o
   1   5   1        280.01        263.29        17.60 o
   2   5   1        266.92        270.18        20.54 o
   3   5   1        111.90        125.00        12.85 o
   4   5   1       2361.07       2215.31       214.52 o
   5   5   1        479.08        598.63        69.00 o
   6   5   1         40.04         24.80        13.65 o
  -6   6   1          3.02          1.48        11.91 o
  -5   6   1        103.12        138.05        23.10 o
  -4   6   1         18.59         18.54         5.87 o
  -3   6   1        941.16        984.23        60.62 o
  -2   6   1       1172.90       1285.11        71.93 o
  -1   6   1       1046.67        993.03        54.22 o
   0   6   1        510.90        477.32        36.76 o
   1   6   1       1028.92        926.07        53.71 o
   2   6   1       1148.67       1217.31        65.09 o
   3   6   1        904.39        939.22        57.13 o
   4   6   1         21.81         22.70         5.82 o
   5   6   1        100.93        134.52        22.39 o
   6   6   1          2.26         11.44        11.55 o
  -6   7   1        124.38         26.16        34.65 o
  -5   7   1          6.59          0.64         9.23 o
  -4   7   1        653.14        666.18        53.09 o
  -3   7   1        253.70        259.95        21.60 o
  -2   7   1        138.24        118.81        11.74 o
  -1   7   1        316.95        343.93        23.30 o
   0   7   1        788.76        758.43        55.87 o
   1   7   1        328.81        354.14        24.78 o
   2   7   1        136.59        112.70         9.23 o
   3   7   1        244.51        261.53        21.20 o
   4   7   1        658.03        617.36        63.78 o
   5   7   1          8.37         -4.70         9.30 o
   6   7   1        122.81         72.84        38.76 o
  -6   8   1         11.76        -11.84        16.19 o
  -5   8   1        551.03        699.89        67.82 o
  -4   8   1         27.28         18.83         7.69 o
  -3   8   1        543.91        531.80        37.58 o
  -2   8   1         30.88         35.62         5.35 o
  -1   8   1       1451.78       1439.73        86.83 o
   0   8   1        135.08        156.15        14.14 o
   1   8   1       1477.12       1391.07        85.93 o
   2   8   1         38.31         41.73         4.51 o
   3   8   1        545.33        528.18        40.10 o
   4   8   1         27.75         23.15         7.66 o
   5   8   1        550.95        660.17        67.06 o
   6   8   1         10.26          4.81        16.56 o
  -6   9   1         37.15         13.15        21.75 o
  -5   9   1         22.36         24.04        12.45 o
  -4   9   1        530.77        555.29        55.41 o
  -3   9   1        252.21        250.69        22.06 o
  -2   9   1       2389.07       2403.51       135.71 o
  -1   9   1         54.37         53.22         5.97 o
   0   9   1       3184.11       3283.24       276.04 o
   1   9   1         52.42         46.54         5.21 o
   2   9   1       2393.78       2527.10       125.51 o
   3   9   1        266.42        264.05        23.79 o
   4   9   1        533.18        523.55        54.87 o
   5   9   1         25.75         27.91        11.99 o
   6   9   1         34.03         14.48        23.32 o
  -6  10   1         41.38         16.86        40.09 o
  -5  10   1        481.87        528.44       166.63 o
  -4  10   1         56.37         69.25        15.23 o
  -3  10   1        160.09        156.88        14.99 o
  -2  10   1        261.95        303.11        20.63 o
  -1  10   1       1466.92       1549.66       104.69 o
   0  10   1         89.45         79.09         8.93 o
   1  10   1       1479.12       1467.85       116.62 o
   2  10   1        244.25        281.71        19.21 o
   3  10   1        165.76        148.59        16.20 o
   4  10   1         61.37         80.97        15.23 o
   5  10   1        492.54        442.11       228.46 o
   6  10   1         44.84         37.39        33.00 o
  -5  11   1         26.65          4.12        11.66 o
  -4  11   1        195.04        278.79        43.01 o
  -3  11   1        213.77        235.97        24.82 o
  -2  11   1       1009.78       1077.05        59.91 o
  -1  11   1        313.24        322.50        23.90 o
   0  11   1       1310.29       1398.07       108.86 o
   1  11   1        295.39        306.70        26.11 o
   2  11   1        999.21       1017.15        62.69 o
   3  11   1        216.91        217.59        24.05 o
   4  11   1        200.80        280.96        37.28 o
   5  11   1         27.33         13.47        16.47 o
  -5  12   1        122.95         46.35        42.40 o
  -4  12   1         31.92         33.23        13.20 o
  -3  12   1         62.61         72.44        18.21 o
  -2  12   1        104.93        118.32        11.70 o
  -1  12   1        867.73        953.85        63.15 o
   0  12   1        114.99        112.47        10.73 o
   1  12   1        857.63        912.53        72.79 o
   2  12   1        107.57        118.33        10.21 o
   3  12   1         64.39         71.43        17.72 o
   4  12   1         31.38         33.26        10.70 o
   5  12   1        125.20         38.42        52.89 o
  -4  13   1         35.82         31.95        13.71 o
  -3  13   1         99.37        109.92        45.03 o
  -2  13   1          2.65          5.20         5.40 o
  -1  13   1        145.26        152.17        14.34 o
   0  13   1        116.63        118.87        11.31 o
   1  13   1        145.44        161.49        14.37 o
   2  13   1          3.30          7.66         4.00 o
   3  13   1        104.82        117.72        27.77 o
   4  13   1         41.65         54.91        17.60 o
   5  13   1         64.76         -1.28        28.63 o
  -4  14   1         40.88         49.34        16.01 o
  -3  14   1          9.84          8.22         8.30 o
  -2  14   1         35.97         48.95        12.46 o
  -1  14   1        113.83        120.26        13.72 o
   0  14   1          5.53          6.53         3.63 o
   1  14   1        105.56        104.90        13.50 o
   2  14   1         33.34         35.24         7.38 o
   3  14   1          8.36         -1.48         8.25 o
   4  14   1         43.10         54.23        17.70 o
  -4  15   1         66.82         83.37        19.42 o
  -3  15   1        285.54        351.19       104.95 o
  -2  15   1         18.05         23.74         8.19 o
  -1  15   1        458.62        535.20        75.79 o
   0  15   1        261.14        285.46        41.51 o
   1  15   1        451.49        556.81        75.74 o
   2  15   1         16.31         24.67         7.91 o
   3  15   1        284.78        305.71       117.10 o
   4  15   1         64.62         58.41        30.22 o
  -4  16   1         11.00         13.26        10.72 o
  -3  16   1         76.00         75.55        20.62 o
  -2  16   1        123.74        157.80        24.13 o
  -1  16   1        351.83        411.22        56.34 o
   0  16   1        444.94        564.86        78.66 o
   1  16   1        347.74        377.76        56.24 o
   2  16   1        125.19        140.70        23.79 o
   3  16   1         75.75         70.43        29.18 o
   4  16   1         10.59         10.16        10.28 o
  -4  17   1         56.25         45.40        16.82 o
  -3  17   1          5.75          6.68        10.14 o
  -2  17   1        206.28        232.63        44.57 o
  -1  17   1       1249.38       1491.46       202.65 o
   0  17   1         84.66        109.06        18.79 o
   1  17   1       1251.07       1512.71       202.64 o
   2  17   1        206.60        224.69        37.00 o
   3  17   1          5.70         10.32         9.62 o
   4  17   1         55.81         52.68        17.86 o
  -3  18   1          4.42          8.36         9.42 o
  -2  18   1         78.06         79.71        16.05 o
  -1  18   1        160.26        174.90        29.51 o
   0  18   1        193.26        214.05        32.64 o
   1  18   1        159.62        202.40        29.76 o
   2  18   1         76.84         76.72        15.89 o
   3  18   1          3.90          0.15         9.03 o
  -3  19   1         23.15         17.01        13.01 o
  -2  19   1         62.31         46.50        13.32 o
  -1  19   1          9.67          6.30         7.44 o
   0  19   1        132.07        139.27        23.18 o
   1  19   1         10.68          8.58         7.27 o
   2  19   1         63.53         53.44        12.16 o
   3  19   1         22.73         39.96        15.66 o
  -2  20   1          0.60         11.72         8.94 o
  -1  20   1         99.14         77.60        15.90 o
   0  20   1          0.46         -1.26         7.46 o
   1  20   1        104.34         81.94        15.79 o
   2  20   1          0.56         -5.13        12.08 o
  -2  21   1         70.34         45.50        19.25 o
  -1  21   1         29.62         14.83        14.75 o
   0  21   1         22.61          9.58         9.10 o
   1  21   1         29.45         15.09        12.85 o
   2  21   1         63.66         54.46        18.33 o
   1   0   2       5285.86       5486.84       250.76 o
   2   0   2       1050.52       1041.37        53.08 o
   3   0   2        414.24        398.61        24.00 o
   4   0   2         28.13         25.88         5.20 o
   5   0   2        111.92         95.92        28.02 o
   6   0   2        108.62        136.12        35.03 o
  -6   1   2         40.70         41.72        22.90 o
  -5   1   2        361.38        386.74       104.32 o
  -4   1   2        288.16        293.54        27.53 o
  -3   1   2       1156.05       1125.48        61.49 o
  -2   1   2       1560.33       1429.81        73.19 o
  -1   1   2       3200.00       3041.60       149.60 o
   1   1   2       3308.09       3057.45       145.01 o
   2   1   2       1521.65       1460.59        73.27 o
   3   1   2       1159.13       1154.72        61.53 o
   4   1   2        289.98        297.23        25.91 o
   5   1   2        341.63        478.38        58.67 o
   6   1   2         33.59         35.67        22.65 o
  -6   2   2          2.57         -4.97        16.78 o
  -5   2   2         63.87         55.77        21.44 o
  -4   2   2        203.22        221.29        18.79 o
  -3   2   2       1159.01       1157.43        60.31 o
  -2   2   2        250.67        268.90        18.93 o
  -1   2   2       8699.49       9633.89       462.93 o
   0   2   2       3258.64       3432.48       322.47 o
   1   2   2       8907.29       9254.49       455.14 o
   2   2   2        230.71        241.38        18.99 o
   3   2   2       1178.26       1194.46        60.36 o
   4   2   2        221.74        234.20        22.05 o
   5   2   2         59.81         48.57        11.17 o
   6   2   2          3.71         -0.66        16.43 o
  -6   3   2         35.52         18.24        13.13 o
  -5   3   2        370.05        521.06        55.69 o
  -4   3   2        319.10        310.40        31.43 o
  -3   3   2        937.24        918.67        49.20 o
  -2   3   2       1250.86       1184.07        64.31 o
  -1   3   2       1639.03       1477.19        80.71 o
   0   3   2       1259.22       1193.82       101.89 o
   1   3   2       1683.62       1544.36        73.54 o
   2   3   2       1274.88       1289.74        67.09 o
   3   3   2        963.62        930.53        49.37 o
   4   3   2        323.64        330.55        28.74 o
   5   3   2        378.04        509.57        68.50 o
   6   3   2         29.62         25.65        21.71 o
  -6   4   2         16.19         11.12        13.27 o
  -5   4   2        239.33        304.93        43.69 o
  -4   4   2        130.98        120.54        12.80 o
  -3   4   2        264.67        251.30        18.70 o
  -2   4   2        125.55        129.29        10.46 o
  -1   4   2        468.72        442.73        28.80 o
   0   4   2         43.61         39.94         5.32 o
   1   4   2        455.48        412.15        25.05 o
   2   4   2        111.78        110.81        12.27 o
   3   4   2        248.48        245.61        20.25 o
   4   4   2        127.21        143.35        17.67 o
   5   4   2        252.63        293.73        38.06 o
   6   4   2         17.98         24.23        19.34 o
  -6   5   2          0.95          3.19        11.91 o
  -5   5   2         48.37         59.25        16.17 o
  -4   5   2        544.20        498.05        35.81 o
  -3   5   2         17.69         18.87         3.96 o
  -2   5   2       2599.75       2696.53       148.06 o
  -1   5   2        474.70        459.43        30.48 o
   0   5   2         35.39         47.13         5.98 o
   1   5   2        476.05        450.04        26.42 o
   2   5   2       2597.18       2871.87       148.62 o
   3   5   2         14.10         15.04         4.19 o
   4   5   2        535.75        568.67        48.88 o
   5   5   2         44.78         44.93        13.78 o
   6   5   2          1.76         14.84        19.62 o
  -6   6   2         39.17          1.26        12.39 o
  -5   6   2         56.68         76.95        16.43 o
  -4   6   2        303.23        290.14        29.01 o
  -3   6   2       1112.27       1118.43        68.64 o
  -2   6   2        317.32        367.35        24.82 o
  -1   6   2       1268.85       1162.72        69.19 o
   0   6   2         13.62         10.00         2.88 o
   1   6   2       1292.70       1227.55        68.39 o
   2   6   2        306.04        331.90        26.13 o
   3   6   2       1103.42       1090.40        64.87 o
   4   6   2        303.72        309.93        26.17 o
   5   6   2         55.74         63.39        16.17 o
   6   6   2         38.97         28.61        18.74 o
  -6   7   2          9.53          0.55        12.28 o
  -5   7   2         89.14        104.08        20.26 o
  -4   7   2        228.21        196.31        26.28 o
  -3   7   2        211.79        214.78        18.65 o
  -2   7   2        263.68        268.62        19.43 o
  -1   7   2        240.50        293.47        21.47 o
   0   7   2          3.59          4.53         2.24 o
   1   7   2        243.85        278.37        21.08 o
   2   7   2        252.58        245.26        16.80 o
   3   7   2        215.70        223.54        18.51 o
   4   7   2        233.95        200.78        22.56 o
   5   7   2         87.91        100.65        19.27 o
   6   7   2          9.99          3.71        15.34 o
  -6   8   2         25.08         -8.52        16.93 o
  -5   8   2          2.52         12.32        10.83 o
  -4   8   2        180.80        189.90        24.28 o
  -3   8   2        179.67        175.19        16.25 o
  -2   8   2        361.84        348.51        26.82 o
  -1   8   2       1481.61       1628.03       101.30 o
   0   8   2          0.23          1.71         1.96 o
   1   8   2       1484.91       1526.59        94.86 o
   2   8   2        362.59        346.46        23.30 o
   3   8   2        178.09        181.69        17.62 o
   4   8   2        179.54        169.53        23.71 o
   5   8   2          2.37          8.62        10.28 o
   6   8   2         24.75          0.11        16.39 o
  -6   9   2          6.43          5.74        21.71 o
  -5   9   2         19.41         24.67        11.31 o
  -4   9   2         70.02         70.42        14.83 o
  -3   9   2         71.45         68.26         7.58 o
  -2   9   2        306.93        301.12        23.10 o
  -1   9   2         51.23         63.02         6.82 o
   0   9   2        395.73        453.40        35.43 o
   1   9   2         52.56         58.06         6.36 o
   2   9   2        306.58        318.19        21.34 o
   3   9   2         71.88         78.15         8.94 o
   4   9   2         70.59         72.50        14.20 o
   5   9   2         19.83         21.91        11.92 o
   6   9   2          6.26          9.95        22.16 o
  -6  10   2         17.66         22.80        39.43 o
  -5  10   2        109.24        104.63        31.72 o
  -4  10   2         71.41         91.64        17.03 o
  -3  10   2         17.14         16.26         4.27 o
  -2  10   2        179.11        213.27        17.91 o
  -1  10   2        626.36        679.81        47.71 o
   0  10   2          2.22          5.06         2.52 o
   1  10   2        624.28        597.72        46.89 o
   2  10   2        184.88        228.02        18.85 o
   3  10   2         18.26         17.39         4.58 o
   4  10   2         69.38         81.61        16.40 o
   5  10   2        113.43         49.35        44.13 o
   6  10   2         17.19          3.63        28.69 o
  -5  11   2         27.55         -2.39        20.73 o
  -4  11   2         46.78         75.37        16.21 o
  -3  11   2         75.60         71.31         9.32 o
  -2  11   2        331.99        360.69        27.98 o
  -1  11   2        143.79        149.89        13.93 o
   0  11   2         17.95         15.09         3.46 o
   1  11   2        144.49        148.52        12.64 o
   2  11   2        329.88        340.60        25.53 o
   3  11   2         71.86         69.82        12.51 o
   4  11   2         46.83         77.08        15.66 o
   5  11   2         29.40          4.55         9.42 o
  -5  12   2         32.24          7.16        11.40 o
  -4  12   2        171.48        200.01        30.21 o
  -3  12   2       1064.48       1085.24        99.55 o
  -2  12   2         76.05         73.72         8.41 o
  -1  12   2         65.25         61.90         7.81 o
   0  12   2         57.95         64.22         7.79 o
   1  12   2         58.03         54.67         6.77 o
   2  12   2         74.20         73.14         7.85 o
   3  12   2       1047.58       1169.33       278.20 o
   4  12   2        163.02        187.17        28.02 o
  -5  13   2         29.67          3.60        13.64 o
  -4  13   2        296.05        334.98        75.93 o
  -3  13   2         99.90        136.90        26.07 o
  -2  13   2        806.86        848.85        69.79 o
  -1  13   2         82.00         88.82         9.89 o
   0  13   2        155.73        158.16        13.50 o
   1  13   2         83.08         95.46        10.37 o
   2  13   2        797.77        760.07        58.82 o
   3  13   2         94.49        131.56        35.60 o
   4  13   2        307.26        384.19       111.16 o
   5  13   2         29.13          2.33        12.50 o
  -4  14   2         30.79         19.98        11.09 o
  -3  14   2        125.37        164.92        29.81 o
  -2  14   2        292.00        274.24        38.18 o
  -1  14   2        242.21        250.79        26.31 o
   0  14   2         44.10         42.41         6.37 o
   1  14   2        244.13        242.36        26.14 o
   2  14   2        297.09        257.52        45.46 o
   3  14   2        126.03        145.72        42.42 o
   4  14   2         33.18         25.57        19.18 o
  -4  15   2        208.21        263.22        45.87 o
  -3  15   2         22.28         27.69        13.13 o
  -2  15   2        291.49        329.00        59.09 o
  -1  15   2        453.88        552.73        80.34 o
   0  15   2        682.57        713.48        98.28 o
   1  15   2        478.26        561.06        76.71 o
   2  15   2        314.72        317.98        45.65 o
   3  15   2         22.74         20.07        10.62 o
   4  15   2        205.27        211.37       137.13 o
  -4  16   2         69.72         70.73        21.75 o
  -3  16   2        171.52        269.80        54.74 o
  -2  16   2        124.59        141.65        25.71 o
  -1  16   2        239.12        309.57        43.82 o
   0  16   2          9.35          7.93         6.36 o
   1  16   2        222.41        289.76        43.64 o
   2  16   2        124.63        130.13        21.83 o
   3  16   2        171.57        236.20        53.26 o
   4  16   2         65.86         77.05        20.99 o
  -4  17   2          5.46          9.35        11.01 o
  -3  17   2         11.75         10.90        11.28 o
  -2  17   2         95.04        125.56        20.51 o
  -1  17   2         49.34         65.84        14.12 o
   0  17   2         80.01        106.32        18.23 o
   1  17   2         49.07         60.84        13.90 o
   2  17   2         93.96        107.32        19.42 o
   3  17   2         10.32         16.21        11.87 o
   4  17   2          8.19         16.88        13.70 o
  -3  18   2         31.55         29.73        14.21 o
  -2  18   2        256.35        281.78        43.49 o
  -1  18   2         60.93         80.33        15.97 o
   0  18   2         20.80         18.82         7.56 o
   1  18   2         70.96         84.68        16.19 o
   2  18   2        263.58        282.05        44.90 o
   3  18   2         36.76         36.77        13.63 o
  -3  19   2          7.73          5.32        10.39 o
  -2  19   2        333.07        286.96        44.86 o
  -1  19   2         94.18         93.14        18.08 o
   0  19   2        263.88        287.07        42.27 o
   1  19   2         97.47        101.35        18.18 o
   2  19   2        316.42        267.13        79.72 o
   3  19   2          6.67         18.72        13.18 o
  -2  20   2        143.86         93.97        28.22 o
  -1  20   2         58.20         48.72        13.15 o
   0  20   2         44.14         53.27        13.49 o
   1  20   2         58.65         58.50        12.53 o
   2  20   2        141.30        133.31        29.08 o
  -1  21   2         29.40         32.16        18.22 o
   0  21   2        205.27        134.99        23.34 o
   1  21   2         31.35         20.51        15.37 o
   2  21   2         80.50         59.89        19.46 o
   1   0   3       2024.75       1810.42       101.07 o
   2   0   3       2829.50       2671.98       128.01 o
   3   0   3        436.36        482.30        29.38 o
   4   0   3         97.89         90.04        10.97 o
   5   0   3          0.24          9.53         8.51 o
   6   0   3         69.82         62.96        24.61 o
  -6   1   3        106.35        110.16        30.29 o
  -5   1   3        364.88        434.60       112.47 o
  -4   1   3        414.84        422.84        32.42 o
  -3   1   3        258.24        247.37        17.89 o
  -2   1   3       2498.12       2404.27       122.64 o
  -1   1   3       6586.66       6713.85       359.82 o
   0   1   3       4115.82       4188.98       373.73 o
   1   1   3       6564.95       6782.85       311.11 o
   2   1   3       2494.64       2539.34       122.61 o
   3   1   3        267.16        257.97        17.85 o
   4   1   3        413.52        447.76        32.02 o
   5   1   3        366.13        481.81       115.27 o
   6   1   3        106.78         89.82        30.11 o
  -6   2   3         43.35         40.86        24.14 o
  -5   2   3        510.77        604.47        74.15 o
  -4   2   3        547.53        543.31        52.54 o
  -3   2   3        237.20        250.28        18.49 o
  -2   2   3       1836.15       1842.83        92.77 o
  -1   2   3       8408.03       9267.47       461.92 o
   0   2   3       1606.00       1554.64       147.47 o
   1   2   3       8415.98       9013.99       426.90 o
   2   2   3       1844.22       1905.16        96.05 o
   3   2   3        234.71        240.46        17.29 o
   4   2   3        551.18        559.91        42.68 o
   5   2   3        508.07        586.82        50.21 o
   6   2   3         47.38         54.59        22.69 o
  -6   3   3         21.26         18.36        13.28 o
  -5   3   3        437.58        516.53        57.14 o
  -4   3   3         80.97         68.21         9.94 o
  -3   3   3       1838.86       1910.92        96.17 o
  -2   3   3        971.39        941.87        56.34 o
  -1   3   3      16471.19      14851.25       888.96 o
   0   3   3        892.60        908.55        87.17 o
   1   3   3      16351.22      15695.11       969.46 o
   2   3   3        979.82        948.52        53.23 o
   3   3   3       1868.89       1898.92        96.02 o
   4   3   3         82.94         99.71        12.13 o
   5   3   3        421.13        512.30        51.79 o
   6   3   3         21.33         20.83        17.76 o
  -6   4   3        338.63        264.31        95.26 o
  -5   4   3        208.55        250.99        33.08 o
  -4   4   3        219.17        197.59        19.15 o
  -3   4   3       1321.29       1365.95        76.11 o
  -2   4   3       1928.00       1903.27       115.07 o
  -1   4   3        907.32        898.34        55.09 o
   0   4   3      17907.65      17719.64      1587.57 o
   1   4   3        913.06        841.05        49.32 o
   2   4   3       1904.90       1834.66        94.97 o
   3   4   3       1328.62       1303.33        71.27 o
   4   4   3        241.53        264.21        24.91 o
   5   4   3        209.74        264.20        32.56 o
   6   4   3        332.19        349.64        46.54 o
  -6   5   3         17.44          8.24        14.90 o
  -5   5   3        328.80        444.01        47.78 o
  -4   5   3        385.87        386.35        32.81 o
  -3   5   3       1231.16       1275.06        75.88 o
  -2   5   3       1185.44       1299.07        81.30 o
  -1   5   3        490.36        452.85        32.39 o
   0   5   3       1569.40       1527.14       129.49 o
   1   5   3        476.68        416.18        29.73 o
   2   5   3       1192.62       1246.71        67.66 o
   3   5   3       1256.54       1226.50        67.85 o
   4   5   3        382.04        427.04        36.25 o
   5   5   3        329.43        431.92        47.41 o
   6   5   3         17.67          9.20        15.79 o
  -6   6   3        303.80        131.87       100.69 o
  -5   6   3         34.36         52.66        14.25 o
  -4   6   3        118.14         99.11        13.65 o
  -3   6   3        114.34        124.66        11.66 o
  -2   6   3        220.84        221.53        16.68 o
  -1   6   3         12.11         12.57         3.31 o
   0   6   3        265.86        233.33        21.36 o
   1   6   3         13.46         15.36         3.07 o
   2   6   3        205.67        197.41        19.41 o
   3   6   3        110.90        113.45        11.04 o
   4   6   3        131.19        125.04        12.14 o
   5   6   3         35.22         36.83        12.87 o
   6   6   3        295.10        257.49        36.62 o
  -6   7   3          9.42          5.65        14.54 o
  -5   7   3        471.04        618.07        61.42 o
  -4   7   3        155.34        153.11        16.43 o
  -3   7   3        961.94        950.41        55.91 o
  -2   7   3        175.39        190.81        14.89 o
  -1   7   3       1508.97       1474.28        90.81 o
   0   7   3       1543.07       1696.42       160.17 o
   1   7   3       1498.74       1315.58       105.16 o
   2   7   3        170.36        172.86        14.57 o
   3   7   3        948.75        876.12        67.04 o
   4   7   3        158.84        154.23        16.48 o
   5   7   3        469.39        570.87        75.60 o
   6   7   3          9.72         12.30        19.75 o
  -6   8   3        253.55        148.29       132.99 o
  -5   8   3         90.48        124.21        21.85 o
  -4   8   3        226.02        281.94        34.77 o
  -3   8   3        208.47        212.43        17.05 o
  -2   8   3        176.36        198.40        14.70 o
  -1   8   3       2338.85       2553.08       153.21 o
   0   8   3        972.68        944.68        90.77 o
   1   8   3       2350.11       2463.17       151.26 o
   2   8   3        147.52        154.91        14.32 o
   3   8   3        203.20        205.57        16.66 o
   4   8   3        248.92        288.23        34.46 o
   5   8   3         88.83        116.92        24.50 o
   6   8   3        261.58        109.57        84.26 o
  -6   9   3         54.12         20.19        24.17 o
  -5   9   3         40.87         58.37        16.29 o
  -4   9   3        189.73        172.67        27.25 o
  -3   9   3        287.32        309.38        25.20 o
  -2   9   3         96.22        102.80        10.11 o
  -1   9   3         13.47         13.26         3.29 o
   0   9   3         26.19         27.61         4.76 o
   1   9   3          9.35          7.03         3.25 o
   2   9   3         95.83        105.72        11.51 o
   3   9   3        303.00        309.34        24.26 o
   4   9   3        192.44        221.94        27.27 o
   5   9   3         41.91         60.68        15.13 o
   6   9   3         54.08          6.13        26.96 o
  -5  10   3        158.16        141.96        47.78 o
  -4  10   3        356.09        451.74        49.48 o
  -3  10   3        156.01        151.75        13.75 o
  -2  10   3        903.65       1010.98        73.49 o
  -1  10   3        326.49        373.97        31.77 o
   0  10   3       2661.97       2874.58       209.50 o
   1  10   3        320.66        355.64        34.37 o
   2  10   3        891.74        895.20        58.78 o
   3  10   3        151.70        151.56        14.43 o
   4  10   3        338.75        447.92        48.22 o
  -5  11   3        158.66         78.72       100.20 o
  -4  11   3        108.68        141.83        21.98 o
  -3  11   3        277.49        248.59        23.89 o
  -2  11   3        103.17        113.03        11.40 o
  -1  11   3        597.17        604.32        49.00 o
   0  11   3         46.59         56.12         7.51 o
   1  11   3        610.58        596.78        48.04 o
   2  11   3        101.31        103.61        10.55 o
   3  11   3        292.58        277.37        30.73 o
   4  11   3        106.34        111.56        19.89 o
   5  11   3        155.17         45.61        38.07 o
  -5  12   3        125.63         60.10        53.11 o
  -4  12   3        231.08        327.33        45.47 o
  -3  12   3          4.94          9.17         5.86 o
  -2  12   3        721.61        784.97        54.08 o
  -1  12   3         54.76         57.44         7.90 o
   0  12   3       1039.24       1055.43        81.68 o
   1  12   3         52.77         60.13         7.86 o
   2  12   3        714.60        756.27        56.77 o
   3  12   3          5.63          7.19         6.15 o
   4  12   3        231.62        266.16        59.54 o
  -5  13   3        165.00         24.51        45.31 o
  -4  13   3        218.49        270.01        40.19 o
  -3  13   3        870.06        927.00       147.66 o
  -2  13   3        454.13        476.72        42.30 o
  -1  13   3        347.74        351.93        32.16 o
   0  13   3         13.52         10.53         3.62 o
   1  13   3        360.92        373.99        28.87 o
   2  13   3        455.74        445.79        37.09 o
   3  13   3        872.58        882.59       194.54 o
   4  13   3        220.88        233.99        53.77 o
  -4  14   3        154.18        179.86        66.52 o
  -3  14   3         94.86        121.52        21.85 o
  -2  14   3        328.29        342.16       112.72 o
  -1  14   3         25.11         28.13         6.58 o
   0  14   3       1096.42       1130.89        81.27 o
   1  14   3         24.81         29.69         5.98 o
   2  14   3        346.64        320.11        31.83 o
   3  14   3         95.65        123.34        34.21 o
   4  14   3        145.78        166.39       107.87 o
  -4  15   3         35.91         33.57        13.41 o
  -3  15   3         41.00         43.19        16.21 o
  -2  15   3          4.15         -0.61         9.96 o
  -1  15   3        140.01        157.14        22.30 o
   0  15   3        443.32        435.42        61.15 o
   1  15   3        132.03        176.11        25.96 o
   2  15   3          3.83          0.19         5.68 o
   3  15   3         40.91         41.45        13.09 o
   4  15   3         35.40         15.97        12.27 o
  -4  16   3         47.58         51.71        17.06 o
  -3  16   3          5.37          7.09         9.75 o
  -2  16   3         93.79        105.71        17.99 o
  -1  16   3        235.48        316.74        44.80 o
   0  16   3         10.13         16.00         8.01 o
   1  16   3        235.45        293.36        44.42 o
   2  16   3         95.36         95.69        19.36 o
   3  16   3          5.39          6.71         8.81 o
   4  16   3         47.93         32.89        14.85 o
  -4  17   3         39.95         30.54        17.48 o
  -3  17   3          3.83         -5.06        10.54 o
  -2  17   3         16.46         23.36         9.78 o
  -1  17   3         48.29         56.04        13.22 o
   0  17   3        112.05        120.17        20.43 o
   1  17   3         48.84         53.07        13.07 o
   2  17   3         16.44         16.08         8.30 o
   3  17   3          3.77          5.94         8.49 o
   4  17   3         39.87         67.08        20.50 o
  -3  18   3         40.75         36.81        15.48 o
  -2  18   3        339.67        380.50        68.59 o
  -1  18   3         18.64         24.64         9.09 o
   0  18   3       1301.98       1539.77       206.81 o
   1  18   3         18.98         23.08         8.82 o
   2  18   3        336.31        323.32        49.10 o
   3  18   3         41.06         41.38        14.43 o
  -3  19   3          1.90         -3.94        10.04 o
  -2  19   3         37.22         23.06        10.00 o
  -1  19   3         47.73         33.04        11.46 o
   0  19   3        425.28        453.16        64.05 o
   1  19   3         50.33         44.17        10.67 o
   2  19   3         37.27         41.55        12.27 o
   3  19   3          2.10         17.90        12.33 o
  -2  20   3         32.27         26.79        14.72 o
  -1  20   3         10.48          0.56         7.46 o
   0  20   3         54.34         54.89        13.79 o
   1  20   3         10.97          6.76         7.48 o
   2  20   3         29.06         34.63        14.75 o
  -1  21   3         67.11         47.72        16.81 o
   0  21   3         42.62         35.33        10.99 o
   1  21   3         61.68         31.61        14.32 o
   0   0   4        457.21        421.55        58.34 o
   1   0   4       1220.68       1107.84        73.47 o
   2   0   4        346.35        360.67        23.37 o
   3   0   4       1172.58       1118.20        59.02 o
   4   0   4         21.60         12.46         5.17 o
   5   0   4        643.88        768.30       172.73 o
   6   0   4        652.73        733.13        83.60 o
  -6   1   4        122.23        145.69        34.32 o
  -5   1   4        300.39        337.26       113.17 o
  -4   1   4       1132.56       1055.99       108.19 o
  -3   1   4        167.82        174.60        13.53 o
  -2   1   4       1801.90       1695.93        95.34 o
  -1   1   4       1488.55       1420.89        92.03 o
   0   1   4       3059.67       2994.46       281.37 o
   1   1   4       1489.23       1428.67        91.63 o
   2   1   4       1824.05       1774.98        86.12 o
   3   1   4        157.90        173.51        13.47 o
   4   1   4       1125.48       1104.50        71.41 o
   5   1   4        296.02        279.82        88.40 o
   6   1   4        119.21        136.11        33.48 o
  -6   2   4        186.98        193.01        38.45 o
  -5   2   4        666.06        788.60        80.70 o
  -4   2   4          2.13          5.70         3.77 o
  -3   2   4       1020.17        977.88        52.14 o
  -2   2   4        188.06        188.83        16.23 o
  -1   2   4      17083.72      14410.94       782.92 o
   0   2   4       2754.39       2761.05       260.10 o
   1   2   4      17096.74      17060.32       942.47 o
   2   2   4        176.26        178.39        14.92 o
   3   2   4        967.21        956.55        51.95 o
   4   2   4          1.46          1.90         3.27 o
   5   2   4        666.06        872.42        86.59 o
   6   2   4        190.08        184.34        38.77 o
  -6   3   4        265.12        205.93       146.71 o
  -5   3   4         86.69        101.69        20.35 o
  -4   3   4        227.35        222.51        25.77 o
  -3   3   4        258.04        271.05        19.94 o
  -2   3   4        912.88        971.54        54.92 o
  -1   3   4      10656.26      12016.91       688.26 o
   0   3   4       1278.68       1227.29       117.06 o
   1   3   4      10587.11      12165.40       828.66 o
   2   3   4        855.83        859.63        57.49 o
   3   3   4        247.72        254.02        18.33 o
   4   3   4        212.75        203.28        22.90 o
   5   3   4         89.94        114.56        19.40 o
   6   3   4        247.33        219.69        38.00 o
  -6   4   4        241.80        149.98        71.48 o
  -5   4   4        205.21        254.38        34.10 o
  -4   4   4        470.70        475.45        37.90 o
  -3   4   4        237.83        255.26        19.98 o
  -2   4   4       1336.46       1502.69        83.71 o
  -1   4   4       1789.92       1649.37        90.29 o
   0   4   4       8389.65       8673.19       802.01 o
   1   4   4       1839.51       1740.79       125.14 o
   2   4   4       1359.20       1475.14        78.12 o
   3   4   4        223.24        218.15        16.90 o
   4   4   4        461.91        436.45        43.71 o
   5   4   4        205.09        273.34        33.43 o
   6   4   4        236.33        198.74        35.21 o
  -6   5   4         71.75         27.01        24.98 o
  -5   5   4         68.82         76.62        16.77 o
  -4   5   4       1075.23       1004.77        66.27 o
  -3   5   4        283.86        290.34        22.87 o
  -2   5   4        614.93        638.29        40.07 o
  -1   5   4        290.76        302.20        20.79 o
   0   5   4       1574.63       1494.60       126.76 o
   1   5   4        287.21        306.78        24.48 o
   2   5   4        612.67        619.46        37.87 o
   3   5   4        288.37        270.10        20.53 o
   4   5   4       1080.23       1082.52        76.45 o
   5   5   4         71.17         66.10        15.79 o
   6   5   4         75.87         74.64        23.91 o
  -6   6   4         12.61          9.13        18.63 o
  -5   6   4        108.44        122.36        22.94 o
  -4   6   4        374.65        380.91        32.08 o
  -3   6   4         70.68         76.78         8.01 o
  -2   6   4        125.41        132.36        11.75 o
  -1   6   4        383.96        380.19        26.78 o
   0   6   4        476.56        492.99        43.25 o
   1   6   4        382.80        359.92        33.15 o
   2   6   4        125.87        127.74        11.66 o
   3   6   4         63.78         70.64         8.06 o
   4   6   4        378.28        383.92        38.69 o
   5   6   4        113.01        138.53        21.99 o
   6   6   4         12.99          6.62        14.81 o
  -5   7   4         13.60          9.37        12.04 o
  -4   7   4        321.07        325.39        31.80 o
  -3   7   4        115.10        115.26        10.98 o
  -2   7   4        178.82        168.76        14.74 o
  -1   7   4       1192.80       1268.65        82.74 o
   0   7   4       1218.96       1261.30       107.36 o
   1   7   4       1184.69       1278.38       108.67 o
   2   7   4        186.02        157.34        13.54 o
   3   7   4        114.14        111.03        10.85 o
   4   7   4        325.65        324.46        27.68 o
   5   7   4         13.88         10.73         9.91 o
   6   7   4         43.92         33.81        17.24 o
  -6   8   4          7.81          7.18        21.57 o
  -5   8   4        250.21        280.17        46.61 o
  -4   8   4          7.89          6.29         7.11 o
  -3   8   4        151.80        122.74        12.20 o
  -2   8   4         43.27         45.43         6.00 o
  -1   8   4         78.22         79.19         8.48 o
   0   8   4        478.41        543.23        53.22 o
   1   8   4         79.29         72.05         9.47 o
   2   8   4         43.13         40.27         5.68 o
   3   8   4        150.48        136.13        13.19 o
   4   8   4          7.98          9.20         6.22 o
   5   8   4        251.99        282.51        35.48 o
   6   8   4          7.89         -7.14        16.13 o
  -6   9   4         16.45          1.48        36.28 o
  -5   9   4        141.42        119.59        50.33 o
  -4   9   4         12.29         26.89        10.16 o
  -3   9   4        133.04        134.91        12.63 o
  -2   9   4        775.76        861.19        51.89 o
  -1   9   4       1013.10       1076.70        83.80 o
   0   9   4        269.14        305.81        27.42 o
   1   9   4       1010.49       1086.94       103.81 o
   2   9   4        771.62        804.36        65.73 o
   3   9   4        132.97        125.88        12.28 o
   4   9   4         11.50         12.21         8.19 o
   5   9   4        140.67         87.82        34.62 o
   6   9   4         16.90          6.24        15.99 o
  -5  10   4         92.50        103.70        38.44 o
  -4  10   4         27.36         49.83        14.18 o
  -3  10   4         53.03         48.80         7.58 o
  -2  10   4         23.46         23.57         4.73 o
  -1  10   4        287.68        280.64        25.57 o
   0  10   4        258.25        285.44        29.34 o
   1  10   4        280.99        280.55        28.84 o
   2  10   4         24.21         24.96         4.68 o
   3  10   4         54.27         48.53         8.86 o
   4  10   4         27.51         49.05        12.29 o
   5  10   4         94.65         27.25        24.10 o
   6  10   4         39.09         10.10        22.56 o
  -5  11   4         61.47         16.00        18.83 o
  -4  11   4         24.83         35.74        14.63 o
  -3  11   4        218.76        270.13        28.68 o
  -2  11   4        133.41        148.96        15.03 o
  -1  11   4         75.45         81.92         9.43 o
   0  11   4          0.13          1.92         2.82 o
   1  11   4         78.17         74.42         9.14 o
   2  11   4        137.86        141.09        14.80 o
   3  11   4        220.40        211.81        37.60 o
   4  11   4         28.48         44.79        13.60 o
  -5  12   4        179.75         48.42        42.43 o
  -4  12   4          5.44         13.42        10.44 o
  -3  12   4        161.09        211.12        41.87 o
  -2  12   4        173.25        188.05        17.45 o
  -1  12   4        998.59       1128.23        84.40 o
   0  12   4        235.59        254.60        23.83 o
   1  12   4       1000.26       1086.16        82.83 o
   2  12   4        177.52        192.37        16.88 o
   3  12   4        157.33        183.47        35.01 o
   4  12   4          6.14         11.06         8.76 o
  -4  13   4        896.65        951.76       184.93 o
  -3  13   4         62.51         55.59        13.52 o
  -2  13   4        986.94       1041.17       112.22 o
  -1  13   4        660.78        640.61        52.87 o
   0  13   4        687.07        693.87        56.64 o
   1  13   4        664.20        638.36        51.68 o
   2  13   4        996.01        997.44        79.03 o
   3  13   4         65.61         68.12        15.21 o
   4  13   4        917.09       1257.72       159.97 o
  -4  14   4         52.00         64.93        16.30 o
  -3  14   4        242.98        247.16        55.81 o
  -2  14   4        370.34        427.20        71.15 o
  -1  14   4        133.55        146.06        18.37 o
   0  14   4       1130.81       1160.73        97.38 o
   1  14   4        120.38        125.12        13.01 o
   2  14   4        366.06        366.88        43.71 o
   3  14   4        240.72        286.51        82.35 o
   4  14   4         49.12         47.77        29.47 o
  -4  15   4        304.15        383.40        61.77 o
  -3  15   4         56.72         44.74        14.55 o
  -2  15   4        362.92        495.09        65.62 o
  -1  15   4        164.50        199.92        33.51 o
   0  15   4        344.48        366.67        42.08 o
   1  15   4        157.50        170.01        20.33 o
   2  15   4        365.00        403.35        49.00 o
   3  15   4         52.87         56.45        14.51 o
   4  15   4        303.75        302.07       213.65 o
  -4  16   4         67.41         64.74        20.40 o
  -3  16   4         21.28         30.21        21.68 o
  -2  16   4         74.05        100.99        16.97 o
  -1  16   4       1169.88       1482.98       189.55 o
   0  16   4        228.51        249.95        37.20 o
   1  16   4       1159.07       1329.37       189.38 o
   2  16   4         78.18         82.27        16.48 o
   3  16   4         25.99         24.78        31.21 o
   4  16   4         65.55         59.98        18.32 o
  -4  17   4        215.39        199.92        54.73 o
  -3  17   4         39.58         27.39        17.18 o
  -2  17   4        343.03        380.49        54.90 o
  -1  17   4        277.95        320.60        45.41 o
   0  17   4        128.26        160.70        25.76 o
   1  17   4        273.96        295.09        45.17 o
   2  17   4        324.87        328.63        90.68 o
   3  17   4         39.64         62.16        15.61 o
   4  17   4        220.85        285.48        53.51 o
  -3  18   4         52.71         51.88        20.08 o
  -2  18   4         30.25         39.85        11.26 o
  -1  18   4        243.29        279.59        41.27 o
   0  18   4        658.24        759.03       104.23 o
   1  18   4        240.59        275.85        41.24 o
   2  18   4         27.73         28.32        13.53 o
   3  18   4         45.21         52.25        16.34 o
  -3  19   4         67.23         35.03        19.61 o
  -2  19   4        106.12         89.80        18.28 o
  -1  19   4        295.03        277.72        40.84 o
   0  19   4         59.84         67.43        14.82 o
   1  19   4        300.71        266.72        40.87 o
   2  19   4        100.35        101.04        23.36 o
   3  19   4         69.22         85.22        20.18 o
  -2  20   4         76.03         45.56        18.40 o
  -1  20   4        157.36        124.00        21.05 o
   0  20   4         51.73         45.76        12.85 o
   1  20   4        145.11        118.07        29.65 o
   2  20   4         75.87         55.78        18.21 o
  -1  21   4        107.39         70.45        22.36 o
   0  21   4        137.27         81.27        16.88 o
   1  21   4        104.39         57.58        18.58 o
   1   0   5         42.49         47.17         7.35 o
   2   0   5       1507.41       1505.51        87.01 o
   3   0   5         42.38         37.60         5.06 o
   4   0   5          3.26          3.74         4.00 o
   5   0   5         19.12         19.44        11.49 o
   6   0   5         31.65         25.32        17.90 o
  -6   1   5        104.74        118.52        29.69 o
  -5   1   5         23.28         20.86        10.82 o
  -4   1   5         41.55         39.31         7.42 o
  -3   1   5        162.72        170.36        14.49 o
  -2   1   5       1983.95       2017.87       108.08 o
  -1   1   5        354.08        343.59        26.21 o
   0   1   5         58.57         62.27         8.42 o
   1   1   5        347.89        332.01        29.61 o
   2   1   5       2000.93       1966.73       107.82 o
   3   1   5        166.86        173.14        14.52 o
   4   1   5         39.84         41.87         5.44 o
   5   1   5         23.47         14.70         9.95 o
   6   1   5        104.60        108.43        30.43 o
  -6   2   5         59.89         33.68        20.78 o
  -5   2   5         18.56         29.83        11.74 o
  -4   2   5        111.96        109.09        11.95 o
  -3   2   5        240.97        243.41        18.48 o
  -2   2   5         78.76         89.86         9.61 o
  -1   2   5        974.15        900.90        70.93 o
   0   2   5        761.92        769.02        74.01 o
   1   2   5        984.57        951.51        72.21 o
   2   2   5         85.32         94.43         9.08 o
   3   2   5        231.91        232.47        18.16 o
   4   2   5        114.38        103.29        10.73 o
   5   2   5         17.97         23.80         6.60 o
   6   2   5         61.10         52.48        23.17 o
  -6   3   5          8.44         16.57        13.96 o
  -5   3   5        157.99        169.40        26.07 o
  -4   3   5         56.52         59.24         7.31 o
  -3   3   5         48.73         52.17         6.67 o
  -2   3   5        337.55        330.00        23.23 o
  -1   3   5       7446.09       8155.37       466.79 o
   0   3   5       6023.06       6463.58       604.31 o
   1   3   5       7345.71       8022.20       561.74 o
   2   3   5        356.77        326.14        22.53 o
   3   3   5         53.24         57.78         6.85 o
   4   3   5         52.45         48.22         6.42 o
   5   3   5        160.79        177.70        25.65 o
   6   3   5          9.72          0.09        16.56 o
  -6   4   5         93.66         52.87        28.91 o
  -5   4   5        296.79        363.15        43.87 o
  -4   4   5        124.37        126.24        11.91 o
  -3   4   5        161.66        164.08        15.72 o
  -2   4   5        592.02        576.05        41.29 o
  -1   4   5        406.19        422.41        30.04 o
   0   4   5       2410.68       2411.15       227.27 o
   1   4   5        381.53        363.56        37.33 o
   2   4   5        609.28        580.20        35.50 o
   3   4   5        150.76        143.87        13.27 o
   4   4   5        113.24        112.16        14.23 o
   5   4   5        297.51        415.43        47.83 o
   6   4   5         89.71         76.12        24.95 o
  -6   5   5         40.90         19.54        15.97 o
  -5   5   5         49.23         55.56        17.43 o
  -4   5   5        288.07        253.19        22.57 o
  -3   5   5         37.87         34.77         5.93 o
  -2   5   5       1230.73       1213.94        73.77 o
  -1   5   5        231.74        236.18        18.09 o
   0   5   5        753.60        771.90        74.47 o
   1   5   5        229.41        228.93        21.41 o
   2   5   5       1232.29       1190.55        65.49 o
   3   5   5         45.52         47.68         5.99 o
   4   5   5        268.71        254.29        31.61 o
   5   5   5         43.38         66.31        15.01 o
   6   5   5         36.85         33.51        19.52 o
  -5   6   5         78.00        105.33        22.14 o
  -4   6   5        495.52        506.61        41.06 o
  -3   6   5        668.16        678.09        43.13 o
  -2   6   5        190.16        183.64        14.46 o
  -1   6   5       1451.40       1498.95        90.40 o
   0   6   5        255.54        229.03        21.25 o
   1   6   5       1494.74       1505.04       127.15 o
   2   6   5        186.92        161.77        13.25 o
   3   6   5        694.87        686.05        46.07 o
   4   6   5        518.82        520.70        58.05 o
   5   6   5         68.06         87.67        18.64 o
   6   6   5        116.15        113.34        25.76 o
  -6   7   5        141.79         66.65        66.25 o
  -5   7   5        186.72        231.90        33.51 o
  -4   7   5         70.29         82.49        16.12 o
  -3   7   5        256.73        254.40        20.56 o
  -2   7   5        341.51        342.43        25.24 o
  -1   7   5       2105.35       2202.55       127.58 o
   0   7   5       1488.44       1523.07       129.40 o
   1   7   5       2126.89       2228.92       236.81 o
   2   7   5        342.39        305.96        21.20 o
   3   7   5        242.02        229.59        19.92 o
   4   7   5         72.90         93.14        16.66 o
   5   7   5        183.67        247.48        32.02 o
   6   7   5        151.06        110.03        28.49 o
  -6   8   5        158.01         80.20        49.46 o
  -5   8   5         45.87         60.53        16.37 o
  -4   8   5         37.39         49.78        13.39 o
  -3   8   5        703.76        677.13        43.01 o
  -2   8   5        310.05        303.34        22.34 o
  -1   8   5       1147.88       1196.07        78.73 o
   0   8   5       7027.90       7883.45       660.18 o
   1   8   5       1122.57       1200.46       102.52 o
   2   8   5        300.38        298.43        23.15 o
   3   8   5        721.89        665.02        39.92 o
   4   8   5         36.87         59.66        12.79 o
   5   8   5         37.65         58.31        14.80 o
   6   8   5        164.07         59.29        32.87 o
  -6   9   5         27.06         22.37        46.93 o
  -5   9   5        251.87        268.04        90.09 o
  -4   9   5        872.57       1019.03        91.42 o
  -3   9   5        878.64        870.19        54.79 o
  -2   9   5        836.89        821.98        51.82 o
  -1   9   5        169.89        164.22        16.54 o
   0   9   5         36.51         54.19         7.72 o
   1   9   5        170.99        166.34        18.00 o
   2   9   5        829.47        852.93        71.60 o
   3   9   5        882.45        901.66        63.59 o
   4   9   5        865.87       1029.60        89.31 o
   5   9   5        246.90        200.62        76.56 o
   6   9   5         29.51         27.39        19.53 o
  -5  10   5         42.38         15.79        12.70 o
  -4  10   5         93.10        114.73        20.67 o
  -3  10   5        193.27        225.60        21.55 o
  -2  10   5        128.61        139.84        13.63 o
  -1  10   5        407.11        408.53        35.33 o
   0  10   5       1906.06       1997.70       148.10 o
   1  10   5        398.68        406.17        40.71 o
   2  10   5        112.49        120.01        13.26 o
   3  10   5        213.50        204.10        26.14 o
   4  10   5         93.88        126.51        22.76 o
   5  10   5         42.84         15.63        14.61 o
  -4  11   5        392.03        432.07        61.81 o
  -3  11   5        178.71        227.11        31.87 o
  -2  11   5        284.67        326.10        26.29 o
  -1  11   5       1313.24       1411.97       105.73 o
   0  11   5        107.13        123.05        13.27 o
   1  11   5       1336.67       1414.01       132.57 o
   2  11   5        287.69        313.54        28.35 o
   3  11   5        193.06        185.60        36.38 o
   4  11   5        397.51        460.49        59.58 o
  -4  12   5        274.73        289.68        53.74 o
  -3  12   5         11.91         37.94        10.28 o
  -2  12   5         82.99         87.72        13.34 o
  -1  12   5        266.65        277.45        24.74 o
   0  12   5        281.17        277.28        25.43 o
   1  12   5        245.38        251.57        24.29 o
   2  12   5         93.71         93.93        10.88 o
   3  12   5          9.48         19.11         8.28 o
   4  12   5        266.96        311.73        44.38 o
  -4  13   5         18.46         29.65        13.83 o
  -3  13   5        156.48        187.21        26.11 o
  -2  13   5        327.20        314.53        42.33 o
  -1  13   5         76.74         74.03         9.69 o
   0  13   5        256.45        271.61        25.38 o
   1  13   5         74.72         74.39         9.60 o
   2  13   5        310.99        293.67        26.78 o
   3  13   5        154.53        205.55        31.47 o
   4  13   5         21.70         24.32        15.20 o
  -5  14   5         16.06         -3.02        15.33 o
  -4  14   5         41.34         56.66        15.87 o
  -3  14   5         14.17         13.97         9.49 o
  -2  14   5         84.11         83.71        14.20 o
  -1  14   5          5.06          8.69         6.10 o
   0  14   5        999.90       1009.35        97.94 o
   1  14   5          6.78          9.47         4.90 o
   2  14   5         83.21         70.02        15.58 o
   3  14   5         14.57         11.71         8.80 o
   4  14   5         39.17         35.40        17.02 o
  -4  15   5        108.25        120.25        24.59 o
  -3  15   5        137.15        150.62        51.15 o
  -2  15   5         64.01         64.50        12.94 o
  -1  15   5         52.86         60.96        11.23 o
   0  15   5        244.53        242.02        29.80 o
   1  15   5         54.48         58.76        10.71 o
   2  15   5         61.06         56.40        11.56 o
   3  15   5        140.66        147.29        33.95 o
   4  15   5        111.48         94.04        73.34 o
  -4  16   5          1.77         -7.24        10.61 o
  -3  16   5         22.27         23.05        11.84 o
  -2  16   5         30.55         36.20        11.19 o
  -1  16   5         30.30         41.07        11.72 o
   0  16   5         22.42         22.18         8.99 o
   1  16   5         29.41         31.68         9.86 o
   2  16   5         31.12         32.64         9.04 o
   3  16   5         22.85         27.60        11.14 o
   4  16   5          1.75          0.15         9.85 o
  -4  17   5         42.66         48.78        18.45 o
  -3  17   5          5.22         12.99        12.11 o
  -2  17   5         21.06         27.93         9.18 o
  -1  17   5        106.84        108.17        20.29 o
   0  17   5         15.75         21.67         8.57 o
   1  17   5        107.39        117.05        19.83 o
   2  17   5         21.07          9.29         8.71 o
   3  17   5          5.42         12.33         9.60 o
   4  17   5         42.63         33.45        14.85 o
  -3  18   5         23.24         17.46        15.74 o
  -2  18   5         47.46         34.12        11.63 o
  -1  18   5         70.14         69.28        15.40 o
   0  18   5          0.46          7.27         7.79 o
   1  18   5         70.86         69.09        14.65 o
   2  18   5         45.80         37.90        24.14 o
   3  18   5         22.84         28.71        11.81 o
  -3  19   5         55.32         14.59        16.60 o
  -2  19   5        135.49         94.69        25.97 o
  -1  19   5          2.68          1.89         8.21 o
   0  19   5         20.68         20.32         9.03 o
   1  19   5          3.28          3.80         7.66 o
   2  19   5        139.86        145.39        26.64 o
   3  19   5         54.14         40.91        13.14 o
  -2  20   5         20.63         21.36        11.90 o
  -1  20   5         20.05          8.13         8.42 o
   0  20   5        162.16        133.65        22.90 o
   1  20   5         21.80         18.64         8.51 o
   2  20   5         22.15         16.55        11.01 o
  -1  21   5         44.38          0.58        16.27 o
   0  21   5         48.31         29.53        15.28 o
   1  21   5         43.88         22.49        10.41 o
   0   0   6       2725.46       2563.04       341.57 o
   1   0   6        979.70        931.06        80.68 o
   2   0   6       6057.42       6227.09       315.13 o
   3   0   6        541.14        554.29        36.23 o
   4   0   6        142.11        146.39        22.13 o
   5   0   6        176.40        160.28        25.26 o
   6   0   6        403.73        456.65        86.65 o
  -6   1   6        126.64        132.41        31.81 o
  -5   1   6         82.20        109.71        21.02 o
  -4   1   6        235.23        220.91        18.38 o
  -3   1   6       1563.06       1639.85        90.50 o
  -2   1   6         54.48         52.87         6.02 o
  -1   1   6       1492.81       1375.92       132.31 o
   0   1   6       2325.01       2292.79       216.38 o
   1   1   6       1480.43       1373.08       104.97 o
   2   1   6         49.05         44.02         6.02 o
   3   1   6       1532.48       1628.65        90.25 o
   4   1   6        243.95        235.45        17.04 o
   5   1   6         80.61        123.65        30.43 o
   6   1   6        124.88        130.81        44.41 o
  -6   2   6        448.64        430.09        59.93 o
  -5   2   6        216.13        236.34        36.40 o
  -4   2   6        123.33        120.13        12.82 o
  -3   2   6       1336.42       1458.16        81.67 o
  -2   2   6       1085.42       1040.99        61.41 o
  -1   2   6        880.52        897.12        59.66 o
   0   2   6        209.12        180.54        19.23 o
   1   2   6        910.20        874.00        69.70 o
   2   2   6       1090.43       1063.21        60.89 o
   3   2   6       1336.88       1458.07        85.27 o
   4   2   6        124.52        120.53        10.55 o
   5   2   6        221.28        222.82        31.91 o
   6   2   6        446.86        437.01        59.82 o
  -6   3   6         58.02         23.49        23.49 o
  -5   3   6        174.69        209.17        32.63 o
  -4   3   6         58.90         52.11         7.43 o
  -3   3   6       1088.22       1066.16        69.50 o
  -2   3   6        378.18        388.91        28.82 o
  -1   3   6       2634.17       2648.02       157.04 o
   0   3   6        766.54        794.31        75.99 o
   1   3   6       2518.95       2533.46       187.47 o
   2   3   6        370.45        370.69        25.99 o
   3   3   6       1076.58       1075.93        65.16 o
   4   3   6         60.02         54.14         7.93 o
   5   3   6        178.90        195.84        45.75 o
   6   3   6         56.18         48.22        19.80 o
  -6   4   6          8.33         -3.13        13.04 o
  -5   4   6          3.53         10.07        10.35 o
  -4   4   6        226.87        225.20        18.88 o
  -3   4   6        542.60        565.34        36.82 o
  -2   4   6       3224.41       3355.56       164.64 o
  -1   4   6         89.11         82.57         8.97 o
   0   4   6          7.70          5.38         3.96 o
   1   4   6         93.40         86.53         9.67 o
   2   4   6       3300.45       3290.96       170.14 o
   3   4   6        545.90        563.47        35.14 o
   4   4   6        215.11        223.66        27.23 o
   5   4   6          2.95         -1.20         8.75 o
   6   4   6          8.28          4.51        23.92 o
  -6   5   6         10.74         12.23        14.72 o
  -5   5   6         32.46         38.13        13.15 o
  -4   5   6        190.39        193.47        17.16 o
  -3   5   6         12.08         13.00         3.59 o
  -2   5   6       3401.19       3564.93       172.94 o
  -1   5   6        234.37        252.17        20.09 o
   0   5   6        506.69        606.40        59.08 o
   1   5   6        218.09        226.82        22.01 o
   2   5   6       3405.87       3498.65       193.71 o
   3   5   6         14.23          9.02         3.80 o
   4   5   6        194.74        190.22        21.41 o
   5   5   6         27.61         41.42        12.07 o
   6   5   6         10.08         -2.22        24.82 o
  -6   6   6         68.73         31.68        29.76 o
  -5   6   6        504.51        560.58        59.87 o
  -4   6   6        188.14        169.76        20.08 o
  -3   6   6        109.46         98.30        10.12 o
  -2   6   6        388.35        385.74        25.41 o
  -1   6   6       2815.15       3114.72       176.89 o
   0   6   6        348.88        397.66        35.32 o
   1   6   6       2798.46       3040.67       206.60 o
   2   6   6        401.05        392.87        27.15 o
   3   6   6        106.99         99.41        10.13 o
   4   6   6        195.67        242.34        35.85 o
   5   6   6        508.54        617.56        59.28 o
   6   6   6         69.55         56.15        21.38 o
  -6   7   6         95.58         18.78        23.70 o
  -5   7   6         87.84        105.74        20.70 o
  -4   7   6        130.90        111.04        16.83 o
  -3   7   6        360.17        372.08        28.50 o
  -2   7   6        245.25        254.85        19.41 o
  -1   7   6        649.54        690.58        45.34 o
   0   7   6          1.13          7.42         3.22 o
   1   7   6        644.49        689.45        59.63 o
   2   7   6        245.12        251.79        19.22 o
   3   7   6        363.81        364.83        27.13 o
   4   7   6        129.12        135.06        24.11 o
   5   7   6         88.61         97.41        18.73 o
   6   7   6         95.30         44.01        25.55 o
  -6   8   6         44.24         24.12        29.93 o
  -5   8   6         18.08         23.69        12.22 o
  -4   8   6        167.17        171.36        30.77 o
  -3   8   6        235.38        233.56        18.96 o
  -2   8   6         14.39         14.13         3.89 o
  -1   8   6        200.82        191.39        15.64 o
   0   8   6         24.78         25.67         4.45 o
   1   8   6        200.59        188.46        18.25 o
   2   8   6         14.90         15.94         3.67 o
   3   8   6        235.27        238.66        24.29 o
   4   8   6        165.12        201.65        32.72 o
   5   8   6         17.84         10.72        10.50 o
   6   8   6         43.49          8.26        19.22 o
  -5   9   6         47.66         39.56        18.29 o
  -4   9   6        677.38        753.62       125.73 o
  -3   9   6        113.87        119.00        12.28 o
  -2   9   6        145.32        129.73        13.15 o
  -1   9   6        196.90        211.91        20.35 o
   0   9   6         47.91         51.13         6.72 o
   1   9   6        201.33        221.09        20.34 o
   2   9   6        146.15        144.12        15.58 o
   3   9   6        114.36        106.53        14.47 o
   4   9   6        675.66        698.50       150.98 o
   5   9   6         46.26         34.48        17.72 o
  -5  10   6         20.11         -0.77        12.89 o
  -4  10   6         53.39         59.64        15.90 o
  -3  10   6        680.62        760.19        57.98 o
  -2  10   6        163.06        161.20        15.31 o
  -1  10   6        368.70        383.65        34.67 o
   0  10   6          6.37          7.20         3.46 o
   1  10   6        370.67        416.76        45.92 o
   2  10   6        162.56        163.66        16.01 o
   3  10   6        679.01        641.65        61.63 o
   4  10   6         56.29         73.99        16.65 o
   5  10   6         20.64          2.34         8.20 o
  -5  11   6        231.78        107.67       106.37 o
  -4  11   6        112.65        105.52        21.29 o
  -3  11   6        252.77        325.23        35.90 o
  -2  11   6        176.90        176.50        16.45 o
  -1  11   6         43.93         48.04         6.71 o
   0  11   6         48.19         63.42         8.36 o
   1  11   6         36.96         39.81         7.01 o
   2  11   6        173.56        174.88        17.11 o
   3  11   6        261.50        283.60        44.69 o
   4  11   6        113.32        127.58        22.28 o
  -5  12   6         35.02         10.00        15.37 o
  -4  12   6         33.57         57.60        16.79 o
  -3  12   6         36.74         56.55        15.00 o
  -2  12   6        388.08        362.45        37.85 o
  -1  12   6        548.40        558.70        47.10 o
   0  12   6        347.47        328.14        29.55 o
   1  12   6        558.00        569.46        55.20 o
   2  12   6        414.73        418.65        34.07 o
   3  12   6         35.47         43.73        13.53 o
   4  12   6         31.45         54.85        14.84 o
   5  12   6         33.62          4.05        11.01 o
  -4  13   6         28.02         35.26        14.75 o
  -3  13   6        254.32        297.35        51.97 o
  -2  13   6        248.12        308.45        52.05 o
  -1  13   6        116.68        106.66        15.99 o
   0  13   6         55.57         53.92         7.67 o
   1  13   6        100.53         97.75        11.72 o
   2  13   6        253.23        263.78        32.32 o
   3  13   6        248.39        304.90        43.64 o
   4  13   6         26.57         22.94        17.78 o
  -4  14   6         63.41         62.68        19.25 o
  -3  14   6         71.39         65.36        17.42 o
  -2  14   6        178.21        222.58        29.58 o
  -1  14   6        289.73        319.06        44.95 o
   0  14   6       1349.74       1308.04       177.05 o
   1  14   6        284.23        341.47        36.71 o
   2  14   6        169.45        176.77        25.39 o
   3  14   6         67.99         64.65        15.93 o
   4  14   6         61.28         68.86        45.23 o
  -4  15   6         54.28         49.79        17.65 o
  -3  15   6        290.14        331.24        64.89 o
  -2  15   6          6.57          0.87         7.75 o
  -1  15   6        397.88        507.73        62.47 o
   0  15   6         53.74         70.27        13.16 o
   1  15   6        400.97        405.44        46.91 o
   2  15   6          7.30          6.35         5.96 o
   3  15   6        291.61        319.63        63.53 o
   4  15   6         55.87         44.70        29.97 o
  -4  16   6        161.27        150.60        33.87 o
  -3  16   6         81.73         55.31        17.03 o
  -2  16   6        181.97        221.82        29.03 o
  -1  16   6        305.05        359.63        44.02 o
   0  16   6        232.07        268.15        39.90 o
   1  16   6        307.95        270.61        34.20 o
   2  16   6        172.16        171.33        36.58 o
   3  16   6         83.73         60.15        29.33 o
   4  16   6        148.59        121.03        31.48 o
  -4  17   6          9.58         20.01        13.86 o
  -3  17   6        296.09        281.86        68.11 o
  -2  17   6         20.91         14.28        10.45 o
  -1  17   6        232.93        261.23        40.47 o
   0  17   6        127.38        119.39        20.67 o
   1  17   6        232.09        283.96        40.71 o
   2  17   6         23.03         19.98         8.04 o
   3  17   6        304.24        357.08        66.81 o
   4  17   6         11.04          1.09        11.77 o
  -3  18   6         30.41         12.56        14.67 o
  -2  18   6        215.59        188.80        32.46 o
  -1  18   6         69.40         65.31        14.49 o
   0  18   6        178.57        205.72        31.16 o
   1  18   6         67.11         69.11        14.90 o
   2  18   6        230.21        174.92        71.35 o
   3  18   6         29.21         24.20        11.50 o
  -3  19   6        106.95         54.04        21.55 o
  -2  19   6          6.14          7.47         9.37 o
  -1  19   6        144.51        131.02        21.95 o
   0  19   6          7.31         -0.94        15.58 o
   1  19   6        152.54        108.29        29.29 o
   2  19   6          6.04         -0.68         8.88 o
   3  19   6        109.52         67.14        18.59 o
  -2  20   6          3.39          5.33        12.51 o
  -1  20   6         34.24         21.27        10.50 o
   0  20   6        177.08        145.70        26.30 o
   1  20   6         32.26         28.85        13.50 o
   2  20   6          4.72         -5.69        10.37 o
   1  21   6         13.74         -5.42         7.93 o
   1   0   7       1653.34       1721.12       127.32 o
   2   0   7        627.27        615.67        38.81 o
   3   0   7        531.02        554.14        35.95 o
   4   0   7        489.12        470.78        31.51 o
   5   0   7         71.39         84.52        20.22 o
   6   0   7         25.02         30.44        30.75 o
  -6   1   7         37.40         38.58        21.33 o
  -5   1   7          7.60          8.05        11.28 o
  -4   1   7        174.78        191.15        17.16 o
  -3   1   7         22.06         23.36         4.73 o
  -2   1   7       1245.10       1342.49        75.15 o
  -1   1   7         79.10         94.44        11.10 o
   0   1   7         11.74         12.62         4.44 o
   1   1   7         79.11         91.55        10.34 o
   2   1   7       1262.88       1312.70        74.97 o
   3   1   7         22.12         25.68         4.77 o
   4   1   7        179.62        155.20        17.95 o
   5   1   7          7.46          9.01        12.00 o
   6   1   7         36.50         42.63        21.31 o
  -6   2   7         35.12         36.62        18.76 o
  -5   2   7         89.54        101.03        20.19 o
  -4   2   7         10.00         10.43         4.49 o
  -3   2   7        245.52        249.66        21.88 o
  -2   2   7        148.80        146.40        12.78 o
  -1   2   7       1670.44       1626.64       123.41 o
   0   2   7         15.80         16.00         4.67 o
   1   2   7       1645.12       1650.82       123.35 o
   2   2   7        145.91        149.47        13.55 o
   3   2   7        233.01        229.31        18.35 o
   4   2   7          9.80         10.42         4.22 o
   5   2   7         88.65        105.88        21.22 o
   6   2   7         34.44         21.72        18.62 o
  -6   3   7        123.65        109.87        28.99 o
  -5   3   7         99.86        110.90        21.82 o
  -4   3   7        396.44        396.54        39.09 o
  -3   3   7         15.79         17.85         4.23 o
  -2   3   7       1919.88       1876.00       101.02 o
  -1   3   7        345.10        342.76        26.53 o
   0   3   7       1928.48       1873.60       177.06 o
   1   3   7        348.24        338.99        29.98 o
   2   3   7       1934.85       1801.98       113.59 o
   3   3   7         14.98         17.97         4.48 o
   4   3   7        396.71        386.04        34.32 o
   5   3   7        100.70        129.17        19.14 o
   6   3   7        121.36        100.40        28.45 o
  -6   4   7         82.01         55.81        25.50 o
  -5   4   7        368.13        426.24        45.69 o
  -4   4   7        279.20        271.57        24.22 o
  -3   4   7        350.73        344.61        25.28 o
  -2   4   7        771.18        829.15        47.78 o
  -1   4   7        420.50        453.18        32.75 o
   0   4   7       4464.95       4882.69       458.23 o
   1   4   7        410.91        423.55        37.40 o
   2   4   7        761.81        735.27        52.76 o
   3   4   7        346.95        355.78        26.74 o
   4   4   7        283.52        300.59        27.96 o
   5   4   7        353.23        421.80        68.51 o
   6   4   7         81.73         69.67        22.69 o
  -6   5   7         47.56         22.44        26.93 o
  -5   5   7         29.31         32.77        18.05 o
  -4   5   7       1054.47       1096.47       108.03 o
  -3   5   7         45.80         40.99         6.36 o
  -2   5   7       7172.49       8136.61       425.36 o
  -1   5   7        121.38        123.51        13.27 o
   0   5   7        476.74        404.84        40.13 o
   1   5   7        126.30        131.85        13.26 o
   2   5   7       7082.52       7751.46       443.26 o
   3   5   7         45.29         47.42         6.83 o
   4   5   7       1019.46       1246.66       127.97 o
   5   5   7         30.16         34.19        11.48 o
   6   5   7         46.36         34.55        18.75 o
  -6   6   7         37.72         19.39        21.34 o
  -5   6   7         70.77         89.53        19.20 o
  -4   6   7        134.92        124.67        17.53 o
  -3   6   7        401.43        409.12        29.67 o
  -2   6   7        670.88        708.40        48.31 o
  -1   6   7       5385.09       6076.75       332.11 o
   0   6   7       1288.29       1340.46       127.79 o
   1   6   7       5309.04       5746.89       416.73 o
   2   6   7        661.16        673.10        51.00 o
   3   6   7        425.69        453.90        34.85 o
   4   6   7        134.03        157.83        25.44 o
   5   6   7         65.42         85.79        16.98 o
   6   6   7         38.97         27.91        16.86 o
  -5   7   7        118.70        112.56        22.33 o
  -4   7   7        236.07        246.45        33.16 o
  -3   7   7         36.25         36.71         6.32 o
  -2   7   7        593.49        573.06        37.71 o
  -1   7   7       1113.92       1122.19        68.79 o
   0   7   7          1.77         -0.85         2.66 o
   1   7   7       1110.74       1085.09        78.32 o
   2   7   7        619.05        562.68        37.19 o
   3   7   7         38.28         42.61         7.01 o
   4   7   7        229.89        314.96        47.39 o
   5   7   7        117.63        114.95        19.69 o
   6   7   7        132.17         77.40        23.84 o
  -6   8   7         10.89          5.78        41.55 o
  -5   8   7         62.19        103.21        21.14 o
  -4   8   7         20.79         11.68         8.45 o
  -3   8   7       1241.08       1256.57        73.20 o
  -2   8   7        320.53        344.79        27.33 o
  -1   8   7        801.12        846.10        53.60 o
   0   8   7        391.85        425.76        42.46 o
   1   8   7        794.19        811.59        71.59 o
   2   8   7        326.89        341.63        24.91 o
   3   8   7       1279.98       1283.09        92.61 o
   4   8   7         20.18         13.03         8.62 o
   5   8   7         54.17         41.06        51.94 o
   6   8   7         10.54          6.84        32.86 o
  -5   9   7         36.21          6.51        12.64 o
  -4   9   7        865.67        987.14       144.53 o
  -3   9   7         32.82         37.00         7.35 o
  -2   9   7       1075.91       1118.95        72.09 o
  -1   9   7         41.49         36.60         6.18 o
   0   9   7        438.13        417.52        37.29 o
   1   9   7         43.44         40.89         5.84 o
   2   9   7       1065.49       1050.89        66.79 o
   3   9   7         34.51         36.44         7.89 o
   4   9   7        895.00       1102.61       112.53 o
   5   9   7         37.72         26.39        17.55 o
  -5  10   7        113.85         29.89        31.12 o
  -4  10   7         35.22         40.50        10.91 o
  -3  10   7       1186.49       1485.47       114.10 o
  -2  10   7         33.13         33.39         6.05 o
  -1  10   7        703.89        680.92        65.74 o
   0  10   7        146.01        157.92        17.49 o
   1  10   7        699.64        685.94        65.67 o
   2  10   7         35.12         37.23         6.91 o
   3  10   7       1238.31       1095.28       131.53 o
   4  10   7         33.54         48.50        13.83 o
  -5  11   7         14.49         11.34        12.36 o
  -4  11   7        346.20        326.02        71.30 o
  -3  11   7        884.81       1054.60        98.47 o
  -2  11   7        409.59        407.66        34.59 o
  -1  11   7        284.00        298.52        26.57 o
   0  11   7        902.91       1002.46        78.10 o
   1  11   7        280.28        279.06        29.65 o
   2  11   7        402.51        373.53        41.95 o
   3  11   7        877.05        951.17       110.00 o
   4  11   7        347.11        415.08        51.51 o
   5  11   7         14.79          3.48         8.65 o
  -5  12   7         96.30         29.53        36.60 o
  -4  12   7         47.11         59.69        15.19 o
  -3  12   7        210.86        278.11        34.64 o
  -2  12   7        167.23        194.77        23.54 o
  -1  12   7       1716.19       1723.87       126.06 o
   0  12   7        808.61        800.78        64.46 o
   1  12   7       1681.08       1712.20       158.82 o
   2  12   7        170.71        171.89        20.92 o
   3  12   7        201.28        277.59        39.94 o
   4  12   7         48.78         55.71        15.41 o
  -5  13   7         26.61         -4.83        14.71 o
  -4  13   7         38.49         55.35        16.80 o
  -3  13   7         13.51          5.09        12.33 o
  -2  13   7        394.12        464.47        56.07 o
  -1  13   7        191.01        190.11        25.20 o
   0  13   7        139.97        131.78        16.40 o
   1  13   7        191.73        201.50        27.24 o
   2  13   7        392.85        363.01        37.15 o
   3  13   7         14.03         20.60         9.43 o
   4  13   7         43.02         43.11        36.19 o
  -4  14   7        133.69        136.68        29.72 o
  -3  14   7        492.27        506.98       108.92 o
  -2  14   7         85.54        108.97        18.45 o
  -1  14   7        184.30        226.86        34.82 o
   0  14   7          0.82          3.49         5.49 o
   1  14   7        171.43        209.35        26.51 o
   2  14   7         86.17         94.31        15.42 o
   3  14   7        483.10        558.32        67.01 o
   4  14   7        132.15        112.14        78.81 o
  -4  15   7         31.52         24.61        15.06 o
  -3  15   7         69.56         89.29        16.76 o
  -2  15   7        123.47        129.56        20.19 o
  -1  15   7         95.73        104.71        18.37 o
   0  15   7        568.05        691.49        94.90 o
   1  15   7         97.51        101.41        15.82 o
   2  15   7        117.88         99.98        18.75 o
   3  15   7         69.52         60.92        51.35 o
   4  15   7         30.95         23.42        14.06 o
  -4  16   7         10.94         19.00        13.91 o
  -3  16   7         45.08         43.68        14.14 o
  -2  16   7        167.36        170.62        24.03 o
  -1  16   7         84.69         80.77        15.73 o
   0  16   7         59.22         65.60        14.33 o
   1  16   7         85.63         74.95        13.50 o
   2  16   7        167.01        135.95        41.67 o
   3  16   7         45.91         44.44        23.07 o
   4  16   7         11.25          4.15        10.22 o
  -3  17   7         66.60         56.77        18.91 o
  -2  17   7         35.55         35.24        11.08 o
  -1  17   7         39.51         39.80        10.22 o
   0  17   7         23.94         23.07         9.41 o
   1  17   7         39.39         25.72         9.18 o
   2  17   7         35.46         24.14         9.48 o
   3  17   7         66.94         47.47        16.70 o
  -3  18   7         61.30         61.30        19.70 o
  -2  18   7        112.54         90.58        19.81 o
  -1  18   7         28.42         21.32         9.36 o
   0  18   7         37.32         57.51        13.40 o
   1  18   7         27.42         18.26        10.65 o
   2  18   7        111.70        103.96        24.25 o
   3  18   7         60.18         48.44        17.07 o
  -2  19   7         19.28         13.09        13.61 o
  -1  19   7         57.83         49.90        12.43 o
   0  19   7         95.49         89.09        17.29 o
   1  19   7         57.63         47.18        12.97 o
   2  19   7         21.37         18.45        10.76 o
  -2  20   7          2.24          5.04        12.89 o
  -1  20   7        331.71        242.79        39.62 o
   0  20   7          0.04         10.70        10.11 o
   1  20   7        326.88        299.49        55.18 o
   2  20   7          2.45          0.34         8.62 o
   0   0   8         36.84         38.63         9.27 o
   1   0   8        386.95        406.83        34.76 o
   2   0   8        899.80        858.38        60.97 o
   3   0   8         24.54         30.38         5.18 o
   4   0   8          0.38          0.96         3.84 o
   5   0   8         15.20         22.30         9.96 o
   6   0   8        314.15        259.30        43.86 o
  -6   1   8         82.48         79.59        37.03 o
  -5   1   8        147.70        148.58        31.89 o
  -4   1   8        104.98         92.13        11.83 o
  -3   1   8       1045.13       1129.41        67.02 o
  -2   1   8        236.89        255.78        21.88 o
  -1   1   8        100.98         96.23        10.37 o
   0   1   8        889.48        885.16        84.50 o
   1   1   8         85.17         84.20        10.39 o
   2   1   8        262.00        287.54        21.93 o
   3   1   8       1017.00       1066.63        76.34 o
   4   1   8        107.05        102.18        13.30 o
   5   1   8        138.01        179.47        31.58 o
   6   1   8         84.46         83.37        25.25 o
  -6   2   8        110.03         85.36        25.69 o
  -5   2   8         72.87         41.09        18.47 o
  -4   2   8        419.96        400.46        35.89 o
  -3   2   8         11.98         10.89         3.86 o
  -2   2   8       1078.85       1030.85        65.56 o
  -1   2   8        542.77        549.48        44.29 o
   0   2   8         48.43         73.81         9.58 o
   1   2   8        511.65        514.57        52.33 o
   2   2   8       1052.80        990.60        69.67 o
   3   2   8         14.83          9.88         3.54 o
   4   2   8        409.74        388.01        37.34 o
   5   2   8         64.32         56.57        12.87 o
   6   2   8        107.19         76.56        24.59 o
  -6   3   8         58.76         47.99        22.06 o
  -5   3   8        188.37        166.27        44.94 o
  -4   3   8        113.09        101.68        12.34 o
  -3   3   8       1487.84       1467.49        82.12 o
  -2   3   8        164.10        145.48        13.47 o
  -1   3   8        221.11        191.43        18.62 o
   0   3   8        564.66        548.00        53.46 o
   1   3   8        220.92        199.21        18.79 o
   2   3   8        168.01        142.03        13.33 o
   3   3   8       1468.42       1485.95        85.56 o
   4   3   8        116.06        130.35        16.53 o
   5   3   8        176.02        183.58        37.50 o
   6   3   8         62.73         39.62        20.79 o
  -6   4   8         61.57         26.53        20.71 o
  -5   4   8         79.69         75.30        16.03 o
  -4   4   8        181.90        185.40        24.14 o
  -3   4   8         41.90         39.44         6.12 o
  -2   4   8       1546.75       1549.00        91.47 o
  -1   4   8        896.85        949.64        64.20 o
   0   4   8       6659.19       7656.72       717.05 o
   1   4   8        911.99        981.04        75.51 o
   2   4   8       1583.87       1398.70        90.70 o
   3   4   8         42.34         39.19         6.99 o
   4   4   8        169.32        196.42        22.72 o
   5   4   8         83.47         96.99        23.48 o
   6   4   8         65.57         46.50        19.00 o
  -6   5   8         22.95         -8.73        14.83 o
  -5   5   8         92.92         77.78        18.26 o
  -4   5   8        243.46        217.91        23.60 o
  -3   5   8        819.84        828.27        50.91 o
  -2   5   8       1151.70       1107.73        68.75 o
  -1   5   8       1909.99       1898.48       117.90 o
   0   5   8        596.80        729.09        70.50 o
   1   5   8       1883.72       1878.75       140.39 o
   2   5   8       1131.35       1034.46        68.04 o
   3   5   8        815.22        872.61        60.24 o
   4   5   8        249.53        268.57        25.93 o
   5   5   8         94.58         89.73        14.98 o
   6   5   8         21.80         12.80        11.67 o
  -6   6   8         18.15          8.25        18.13 o
  -5   6   8        272.44        257.43        51.45 o
  -4   6   8         97.26         93.06        17.24 o
  -3   6   8         65.96         65.72         8.10 o
  -2   6   8       3228.99       3401.46       183.86 o
  -1   6   8        946.94        945.27        63.14 o
   0   6   8        467.72        430.43        42.77 o
   1   6   8        949.08        943.29        73.62 o
   2   6   8       3267.95       3210.74       227.94 o
   3   6   8         63.45         68.63         9.38 o
   4   6   8         90.24         83.99        27.17 o
   5   6   8        269.58        252.08        53.97 o
   6   6   8         16.42          5.32        20.41 o
  -6   7   8         56.64         12.95        42.64 o
  -5   7   8         99.49         72.16        20.05 o
  -4   7   8        359.04        393.84        51.66 o
  -3   7   8        183.31        184.02        15.99 o
  -2   7   8         83.63         89.83         8.93 o
  -1   7   8        749.81        757.94        50.01 o
   0   7   8        241.11        269.22        24.85 o
   1   7   8        765.81        780.33        56.50 o
   2   7   8         86.47         86.02         8.72 o
   3   7   8        190.77        194.11        18.61 o
   4   7   8        358.28        387.92        98.06 o
   5   7   8        100.29         48.15        59.29 o
   6   7   8         57.72         42.97        32.21 o
  -5   8   8         24.03          7.64        14.79 o
  -4   8   8         87.35         82.09        17.05 o
  -3   8   8        545.78        532.80        39.72 o
  -2   8   8         33.13         25.92         5.28 o
  -1   8   8         60.23         63.56         7.29 o
   0   8   8          1.10          4.96         3.31 o
   1   8   8         61.20         63.91         7.95 o
   2   8   8         33.88         29.39         4.89 o
   3   8   8        547.74        554.80        46.62 o
   4   8   8         87.73        117.22        20.07 o
   5   8   8         23.95          9.05        14.98 o
   6   8   8         57.69          9.30        34.17 o
  -5   9   8         38.72          5.02        12.30 o
  -4   9   8        420.26        416.28        72.54 o
  -3   9   8         80.22         91.11        14.19 o
  -2   9   8        938.92       1014.80        66.06 o
  -1   9   8        389.30        411.67        29.13 o
   0   9   8         97.60         88.06        10.00 o
   1   9   8        386.65        398.43        36.04 o
   2   9   8        943.09        954.10        60.89 o
   3   9   8         81.36         71.18        11.82 o
   4   9   8        419.77        480.69        57.47 o
   5   9   8         39.48         15.23        23.03 o
  -5  10   8         14.83          0.24        12.69 o
  -4  10   8        297.58        295.07        67.74 o
  -3  10   8        276.70        345.27        36.28 o
  -2  10   8        935.79        976.21        65.77 o
  -1  10   8         46.71         45.82         6.72 o
   0  10   8        404.17        414.25        36.86 o
   1  10   8         43.48         39.75         6.51 o
   2  10   8        945.12        972.58        68.97 o
   3  10   8        276.86        286.64        52.16 o
   4  10   8        302.99        376.79        47.75 o
   5  10   8         15.48          4.27         8.45 o
  -5  11   8         95.94         23.39        31.92 o
  -4  11   8         62.08         70.09        20.73 o
  -3  11   8        876.78       1021.45        86.32 o
  -2  11   8         78.20         77.50        11.97 o
  -1  11   8        890.01        939.34        70.36 o
   0  11   8        582.55        555.63        46.08 o
   1  11   8        866.65        840.26        84.75 o
   2  11   8         75.58         72.69        10.64 o
   3  11   8        884.38        839.30       182.22 o
   4  11   8         58.66         70.25        16.39 o
  -5  12   8         17.07          4.48        14.62 o
  -4  12   8        100.30        116.02        36.05 o
  -3  12   8          4.02         10.22         8.44 o
  -2  12   8        115.90        118.75        17.73 o
  -1  12   8        363.42        351.36        34.49 o
   0  12   8        603.99        577.56        48.43 o
   1  12   8        359.29        329.42        34.75 o
   2  12   8        118.45        125.86        22.29 o
   3  12   8          3.85          9.69         8.75 o
   4  12   8        101.61        106.26        71.44 o
   5  12   8         14.93          2.36         8.46 o
  -4  13   8         65.84         76.53        20.94 o
  -3  13   8        746.72        749.52       115.45 o
  -2  13   8         24.01         33.86         9.82 o
  -1  13   8        139.58        145.04        20.02 o
   0  13   8         20.56         17.10         6.41 o
   1  13   8        124.13        139.46        19.37 o
   2  13   8         20.43         21.89         8.06 o
   3  13   8        753.57        814.76       143.12 o
   4  13   8         66.61         71.00        42.34 o
  -4  14   8        108.17        115.15        25.81 o
  -3  14   8         56.83         66.74        17.63 o
  -2  14   8        288.46        344.29        43.82 o
  -1  14   8         11.37         14.71         7.88 o
   0  14   8        897.79        924.24       126.48 o
   1  14   8          9.24         15.26         7.95 o
   2  14   8        278.34        280.70        42.14 o
   3  14   8         56.54         91.07        17.62 o
   4  14   8        110.17         89.46        43.92 o
  -4  15   8         15.03          3.25        13.10 o
  -3  15   8        180.87        213.97        36.30 o
  -2  15   8         20.62         15.74         9.28 o
  -1  15   8        171.00        175.99        27.26 o
   0  15   8         58.10         70.19        15.26 o
   1  15   8        158.28        169.66        27.80 o
   2  15   8         21.34         14.00         7.95 o
   3  15   8        181.53        154.86       107.87 o
   4  15   8         12.20         13.47        10.55 o
  -4  16   8        115.54         77.26        26.54 o
  -3  16   8         37.85         22.02        20.10 o
  -2  16   8         92.97        101.79        16.76 o
  -1  16   8         73.65        104.40        18.89 o
   0  16   8          0.42         -6.84         6.84 o
   1  16   8         74.95        102.97        16.20 o
   2  16   8         84.73         69.97        17.84 o
   3  16   8         41.05         29.45        21.53 o
   4  16   8        107.91         77.99        21.57 o
  -3  17   8        260.59        231.23        57.35 o
  -2  17   8         89.90         84.89        15.65 o
  -1  17   8         93.42         95.67        16.81 o
   0  17   8         41.08         53.63        13.51 o
   1  17   8         92.84         87.79        15.11 o
   2  17   8         85.33         59.36        27.19 o
   3  17   8        263.12        285.80        55.51 o
  -3  18   8          6.51          1.97        12.93 o
  -2  18   8         32.54         28.05        11.57 o
  -1  18   8         24.80         24.48         9.76 o
   0  18   8        137.08        133.64        19.47 o
   1  18   8         24.20         24.05         9.35 o
   2  18   8         33.29         31.51        12.75 o
   3  18   8          6.79          7.52         9.42 o
  -2  19   8         31.81         26.11        14.66 o
  -1  19   8        160.83        112.93        20.70 o
   0  19   8        156.97        114.65        20.45 o
   1  19   8        165.17        125.92        43.04 o
   2  19   8         29.30         17.27        11.45 o
  -1  20   8         47.21         22.07        18.80 o
   0  20   8        153.61         95.74        18.97 o
   1  20   8         49.14         37.25        15.32 o
   1   0   9         10.67         14.05         4.29 o
   2   0   9        466.51        453.28        33.74 o
   3   0   9         33.15         31.76         5.70 o
   4   0   9          3.11          4.78         4.73 o
   5   0   9          6.41          8.24         8.73 o
   6   0   9          7.58         -0.99        12.02 o
  -6   1   9         29.16          8.55        15.28 o
  -5   1   9          3.91          3.18         9.41 o
  -4   1   9        425.48        427.21        43.79 o
  -3   1   9         57.40         64.85         7.65 o
  -2   1   9        148.17        147.43        13.78 o
  -1   1   9        112.89        119.07        12.77 o
   0   1   9        634.77        679.25        65.85 o
   1   1   9        118.18        121.94        12.81 o
   2   1   9        145.89        145.19        15.13 o
   3   1   9         54.71         60.87         8.02 o
   4   1   9        429.53        541.25        73.44 o
   5   1   9          3.51          9.28         8.27 o
   6   1   9         28.41         19.13        14.03 o
  -6   2   9          0.04          0.52        14.15 o
  -5   2   9        149.95        128.11        25.58 o
  -4   2   9         59.61         46.57         8.18 o
  -3   2   9         14.87         20.21         4.53 o
  -2   2   9         57.53         67.28         9.08 o
  -1   2   9        867.81        881.24        69.71 o
   0   2   9         76.85         79.82        10.24 o
   1   2   9        863.03        886.28        69.93 o
   2   2   9         62.82         73.95         8.29 o
   3   2   9         15.49         12.25         4.45 o
   4   2   9         64.53         57.12        15.60 o
   5   2   9        148.23        127.03        25.24 o
   6   2   9          0.19         17.51        15.10 o
  -6   3   9         42.47         29.73        18.32 o
  -5   3   9          1.71          4.46        10.04 o
  -4   3   9        155.95        152.53        19.57 o
  -3   3   9        108.36        101.48         9.81 o
  -2   3   9        137.15        123.88        11.74 o
  -1   3   9        356.32        358.66        32.03 o
   0   3   9         55.63         60.22         8.61 o
   1   3   9        364.59        378.30        32.13 o
   2   3   9        131.45        114.21        11.72 o
   3   3   9         97.68         85.58        13.10 o
   4   3   9        153.82        165.52        24.81 o
   5   3   9          2.77         -1.47        11.84 o
   6   3   9         40.12         23.75        16.12 o
  -6   4   9         40.10         22.26        18.40 o
  -5   4   9        213.00        195.24        31.57 o
  -4   4   9         32.12         35.77         8.17 o
  -3   4   9        221.21        203.39        17.10 o
  -2   4   9        216.87        220.47        18.02 o
  -1   4   9       1518.32       1595.28       100.25 o
   0   4   9       3515.11       3756.45       353.21 o
   1   4   9       1492.86       1522.36       118.86 o
   2   4   9        196.55        195.42        17.80 o
   3   4   9        226.42        222.73        20.10 o
   4   4   9         35.69         38.06         9.77 o
   5   4   9        214.31        217.38        52.30 o
   6   4   9         45.35         38.47        28.90 o
  -6   5   9        109.21         38.96        38.96 o
  -5   5   9        109.18         96.60        25.26 o
  -4   5   9         28.16         27.59         8.48 o
  -3   5   9        470.68        483.44        36.39 o
  -2   5   9        155.34        167.25        14.75 o
  -1   5   9       1095.11       1109.12        87.33 o
   0   5   9        625.60        633.75        61.69 o
   1   5   9       1165.81       1147.58        87.61 o
   2   5   9        143.84        151.92        14.55 o
   3   5   9        493.39        508.36        38.94 o
   4   5   9         30.96         24.76         8.93 o
   5   5   9        111.23         93.25        28.55 o
   6   5   9        111.32        113.08        43.96 o
  -6   6   9        210.57         70.95        79.89 o
  -5   6   9        114.54         81.20        20.87 o
  -4   6   9        102.13        129.30        21.40 o
  -3   6   9        217.93        215.90        18.84 o
  -2   6   9        466.26        475.55        31.16 o
  -1   6   9        929.05        907.62        60.41 o
   0   6   9       2355.56       2405.63       227.38 o
   1   6   9        911.67        894.79        70.72 o
   2   6   9        424.28        438.98        35.24 o
   3   6   9        228.51        208.11        20.21 o
   4   6   9        100.75        131.58        19.46 o
   5   6   9        111.09         82.91        32.36 o
   6   6   9        211.40        186.99        51.34 o
  -6   7   9          3.87         38.57        35.47 o
  -4   7   9         36.91         59.19        17.05 o
  -3   7   9       1030.24       1065.13        68.88 o
  -2   7   9        273.57        295.10        22.43 o
  -1   7   9        335.91        322.70        23.27 o
   0   7   9         19.47         20.43         4.94 o
   1   7   9        298.40        294.12        31.00 o
   2   7   9        259.04        295.63        23.80 o
   3   7   9       1031.69       1004.34        81.21 o
   4   7   9         33.25         60.66        15.39 o
   6   7   9          4.95          2.21        36.07 o
  -5   8   9         33.82         18.20        13.92 o
  -4   8   9        320.82        364.20        81.78 o
  -3   8   9       1477.52       1597.88       137.49 o
  -2   8   9       1374.59       1373.01        86.38 o
  -1   8   9        187.78        189.04        16.95 o
   0   8   9       1234.94       1194.79       102.13 o
   1   8   9        195.12        192.35        16.86 o
   2   8   9       1445.65       1505.88        90.21 o
   3   8   9       1506.98       1468.58       128.87 o
   4   8   9        301.29        391.87        50.77 o
   5   8   9         30.26         12.52        16.85 o
  -5   9   9        140.00         87.97        91.28 o
  -4   9   9        179.21        156.29        35.60 o
  -3   9   9          5.79          3.06         8.01 o
  -2   9   9        225.08        231.47        19.79 o
  -1   9   9        502.64        490.22        34.46 o
   0   9   9        105.75         98.80        10.79 o
   1   9   9        529.66        509.64        43.65 o
   2   9   9        232.51        222.73        17.89 o
   3   9   9          4.99          3.31         4.16 o
   4   9   9        183.56        225.94        31.50 o
   5   9   9        138.30         78.73        94.87 o
  -5  10   9         64.61         30.10        25.85 o
  -4  10   9         19.89         19.25        10.97 o
  -3  10   9          2.60          9.71         7.91 o
  -2  10   9        549.79        561.84        38.77 o
  -1  10   9        371.90        378.03        29.09 o
   0  10   9        195.88        184.59        18.00 o
   1  10   9        357.03        338.89        32.29 o
   2  10   9        511.55        504.28        41.49 o
   3  10   9          1.75          4.73         7.34 o
   4  10   9         27.10         25.56        10.50 o
  -5  11   9         65.44         19.36        16.18 o
  -4  11   9         75.26         76.63        19.12 o
  -3  11   9        118.40        157.47        22.75 o
  -2  11   9        135.42        189.51        28.25 o
  -1  11   9       1057.61       1056.32        81.85 o
   0  11   9          3.77          8.66         3.90 o
   1  11   9       1080.19       1073.86        89.36 o
   2  11   9        131.62        134.49        15.28 o
   3  11   9        104.51        105.94        22.51 o
   4  11   9         70.95         89.42        18.72 o
  -4  12   9         70.95         69.03        19.88 o
  -3  12   9         95.90        102.24        18.43 o
  -2  12   9        456.86        554.36        77.57 o
  -1  12   9        252.82        234.24        30.43 o
   0  12   9         33.91         34.85         8.71 o
   1  12   9        240.37        260.30        30.05 o
   2  12   9        484.64        469.11        59.60 o
   3  12   9         95.28        117.84        24.02 o
   4  12   9         62.54         59.43        41.61 o
  -4  13   9         33.18         25.71        13.17 o
  -3  13   9         36.17         27.28        11.70 o
  -2  13   9        271.42        321.31        53.60 o
  -1  13   9        466.08        539.16        74.40 o
   0  13   9       1077.58        930.06       111.87 o
   1  13   9        443.04        543.98        74.67 o
   2  13   9        276.31        296.34        34.48 o
   3  13   9         31.51         38.45        10.95 o
   4  13   9         31.63         19.85        13.61 o
  -4  14   9         28.71         48.81        15.21 o
  -3  14   9        124.68        108.68        33.92 o
  -2  14   9        181.90        198.24        29.44 o
  -1  14   9         38.32         47.70        11.34 o
   0  14   9         15.69          5.45         7.17 o
   1  14   9         35.93         46.18        12.66 o
   2  14   9        190.90        186.43        35.43 o
   3  14   9        122.64        108.86        73.14 o
   4  14   9         28.24         19.85        11.09 o
  -4  15   9         39.78         30.61        20.33 o
  -3  15   9          6.71          5.24        10.07 o
  -2  15   9         77.88         87.59        16.94 o
  -1  15   9        194.23        196.96        33.07 o
   0  15   9         34.83         30.92        10.41 o
   1  15   9        199.42        230.16        33.41 o
   2  15   9         80.33         77.11        16.60 o
   3  15   9          6.70          9.98         8.64 o
   4  15   9         40.10         26.91        13.64 o
  -4  16   9          0.64         -4.27        13.56 o
  -3  16   9         21.66         24.50        13.07 o
  -2  16   9          8.35          3.79         9.35 o
  -1  16   9         90.04         92.90        17.41 o
   0  16   9          3.22          5.97         7.98 o
   1  16   9         90.32         95.14        15.97 o
   2  16   9          8.27          4.77         6.96 o
   3  16   9         21.86         23.64        11.39 o
   4  16   9          0.76          5.07        10.58 o
  -3  17   9         12.05         10.38        14.08 o
  -2  17   9         44.01         48.76        11.53 o
  -1  17   9          6.15         10.66        11.21 o
   0  17   9          7.95         19.65         9.95 o
   1  17   9          6.04         -0.58         7.65 o
   2  17   9         43.50         20.13        16.18 o
   3  17   9         12.27          9.61        11.60 o
  -3  18   9          6.05         -2.17        12.95 o
  -2  18   9          5.41          2.98        10.21 o
  -1  18   9         55.83         42.65        12.72 o
   0  18   9          5.58         11.40         9.21 o
   1  18   9         54.88         45.28        12.24 o
   2  18   9          4.70          2.40         9.83 o
   3  18   9          5.65          4.73        12.29 o
  -2  19   9          7.12         14.64        13.78 o
  -1  19   9         40.77         28.25        11.48 o
   0  19   9         70.56         51.07        13.16 o
   1  19   9         40.86         37.17        20.01 o
   2  19   9          6.50         11.40        13.02 o
  -1  20   9         22.45          7.68        17.79 o
   0  20   9         13.37          2.84        13.32 o
   1  20   9         22.44         14.45        11.65 o
   0   0  10        357.97        354.12        50.34 o
   1   0  10       2206.59       2226.70       162.88 o
   2   0  10        890.59        931.83        61.97 o
   3   0  10       1089.78        931.14        61.37 o
   4   0  10        458.07        520.10        73.75 o
   5   0  10        203.67        227.30        37.51 o
   6   0  10          0.00         -3.02        16.90 o
  -6   1  10        192.54        160.59        50.86 o
  -5   1  10         44.75         48.32        14.42 o
  -4   1  10        454.85        488.11        57.22 o
  -3   1  10         19.92         18.38         5.98 o
  -2   1  10        985.52        964.31        61.79 o
  -1   1  10         25.33         23.49         5.81 o
   0   1  10       1400.33       1291.48       123.15 o
   1   1  10         25.69         24.74         5.26 o
   2   1  10        948.87        915.37        65.73 o
   3   1  10         20.24         26.38         5.91 o
   4   1  10        452.13        530.39        89.70 o
   5   1  10         44.86         27.87        13.80 o
   6   1  10        187.67        167.62        51.09 o
  -6   2  10         32.06         38.33        27.14 o
  -5   2  10         75.40         99.28        16.21 o
  -4   2  10         37.73         31.62         8.67 o
  -3   2  10        376.60        372.86        27.53 o
  -2   2  10         26.18         24.56         4.67 o
  -1   2  10       4149.08       4344.25       306.19 o
   0   2  10          8.00         10.63         4.45 o
   1   2  10       4095.80       4270.31       405.49 o
   2   2  10         26.71         20.47         4.66 o
   3   2  10        373.85        341.67        33.41 o
   4   2  10         38.21         41.66        10.42 o
   5   2  10         70.80         60.01        15.18 o
   6   2  10         32.18         24.95        33.30 o
  -5   3  10         16.35          9.23        10.18 o
  -4   3  10        260.45        274.01        30.33 o
  -3   3  10        197.68        190.85        16.56 o
  -2   3  10       1053.33       1043.54        67.01 o
  -1   3  10       1443.53       1467.50       111.67 o
   0   3  10        181.15        146.71        16.46 o
   1   3  10       1443.92       1488.89       112.01 o
   2   3  10       1042.22       1036.28        66.98 o
   3   3  10        199.24        174.87        17.95 o
   4   3  10        261.71        303.49        38.05 o
   5   3  10         16.28         14.75        11.98 o
   6   3  10         48.80         49.30        41.73 o
  -6   4  10         45.00         59.99        42.81 o
  -5   4  10        256.43        261.15        55.39 o
  -4   4  10        149.61        161.77        30.83 o
  -3   4  10        331.46        316.21        23.91 o
  -2   4  10        322.53        318.33        24.88 o
  -1   4  10        728.17        675.09        47.36 o
   0   4  10        523.61        559.82        54.93 o
   1   4  10        694.24        663.73        54.71 o
   2   4  10        322.71        306.72        24.71 o
   3   4  10        305.41        283.63        27.52 o
   4   4  10        149.23        180.28        23.53 o
   5   4  10        252.93        212.10        52.03 o
   6   4  10         44.91         59.41        39.20 o
  -6   5  10        209.68        142.01        54.75 o
  -5   5  10         95.18         37.85        27.29 o
  -4   5  10        404.53        425.61        80.27 o
  -3   5  10         17.36         14.26         4.67 o
  -2   5  10        399.39        409.25        29.64 o
  -1   5  10         22.21         23.67         4.63 o
   0   5  10         52.15         51.64         7.85 o
   1   5  10         22.16         22.51         5.29 o
   2   5  10        378.67        377.36        29.28 o
   3   5  10         16.98         14.96         4.35 o
   4   5  10        426.40        433.58        45.95 o
   5   5  10         94.81         94.07        47.96 o
   6   5  10        209.36        170.00        55.92 o
  -6   6  10          5.60          2.22        35.34 o
  -5   6  10         29.90          7.66        14.80 o
  -4   6  10         47.84         36.55        16.37 o
  -3   6  10        172.18        143.84        14.71 o
  -2   6  10          5.97          8.99         3.88 o
  -1   6  10          9.60          8.77         3.75 o
   0   6  10         20.47         15.81         4.58 o
   1   6  10          9.52          7.96         4.19 o
   2   6  10          5.87          8.57         3.87 o
   3   6  10        182.17        166.92        16.00 o
   4   6  10         48.27         61.36        11.72 o
   5   6  10         33.71         22.15        11.63 o
   6   6  10          5.53          1.07        28.71 o
  -5   7  10        101.28         51.30        69.58 o
  -4   7  10          7.10          2.43         9.04 o
  -3   7  10        847.30        883.97        70.57 o
  -2   7  10        686.00        685.20        44.95 o
  -1   7  10         11.18         12.28         4.22 o
   0   7  10         54.37         56.54         8.29 o
   1   7  10         11.24         19.85         4.55 o
   2   7  10        683.54        694.36        44.41 o
   3   7  10        847.85        789.07        63.11 o
   4   7  10          8.10          7.49         7.61 o
   5   7  10        101.33         52.06        57.72 o
  -5   8  10         27.54          8.68        29.78 o
  -4   8  10         66.55         56.44        21.13 o
  -2   8  10        205.14        220.25        17.54 o
  -1   8  10        304.80        318.43        23.91 o
   0   8  10        387.89        382.77        27.18 o
   1   8  10        302.15        328.06        26.19 o
   2   8  10        204.79        207.86        17.22 o
   3   8  10        673.83        627.88        54.17 o
   4   8  10         66.08         78.32        16.13 o
   5   8  10         28.09         12.54        13.31 o
  -5   9  10         10.22          4.20        15.54 o
  -4   9  10        566.41        551.40       104.29 o
  -3   9  10        136.06        159.08        22.18 o
  -2   9  10        154.26        157.00        13.42 o
  -1   9  10         14.06         16.39         4.27 o
   0   9  10         44.19         48.47         6.90 o
   1   9  10         14.14         16.32         4.69 o
   2   9  10        157.39        144.24        13.69 o
   3   9  10        136.53        170.93        28.61 o
   4   9  10        563.58        598.27        69.85 o
   5   9  10         10.33         12.14        12.43 o
  -5  10  10         23.44          0.46        17.16 o
  -4  10  10         17.31         18.59        10.48 o
  -3  10  10        347.05        373.74        40.74 o
  -2  10  10        961.42       1036.36        88.99 o
  -1  10  10        306.98        280.01        23.95 o
   0  10  10         12.84         10.83         4.27 o
   1  10  10        309.12        293.79        26.34 o
   2  10  10        962.16        913.62        83.58 o
   3  10  10        348.04        328.34        66.97 o
   4  10  10         17.10         22.77        10.39 o
  -5  11  10          5.09         12.18        15.64 o
  -4  11  10        110.35        107.29        31.34 o
  -3  11  10         25.84         29.60        11.22 o
  -2  11  10        546.72        603.36        80.29 o
  -1  11  10        604.06        596.73        60.63 o
   0  11  10         15.56         17.38         4.89 o
   1  11  10        602.85        568.70        50.61 o
   2  11  10        568.83        624.02        72.51 o
   3  11  10         25.75         32.73        10.97 o
   4  11  10        108.02        150.91        24.51 o
   5  11  10          5.04          1.33        23.49 o
  -5  12  10          9.95         28.60        20.81 o
  -4  12  10          1.23         10.71        10.31 o
  -3  12  10         55.38         70.02        14.83 o
  -2  12  10         85.28        115.51        20.07 o
  -1  12  10        224.14        248.94        40.06 o
   0  12  10        161.19        141.60        19.53 o
   1  12  10        223.87        198.34        27.24 o
   2  12  10         85.04        103.68        16.47 o
   3  12  10         55.85         71.57        16.31 o
   4  12  10          1.22          3.71         8.55 o
  -4  13  10         19.87         27.76        24.02 o
  -3  13  10         33.30         30.48        13.75 o
  -2  13  10         50.59         72.50        15.11 o
  -1  13  10        164.29        165.79        28.05 o
   0  13  10       1206.16       1077.39       157.59 o
   1  13  10        164.27        190.88        28.39 o
   2  13  10         60.67         58.91        14.13 o
   3  13  10         32.96         27.86        11.28 o
   4  13  10         20.15         19.88         9.87 o
  -4  14  10         19.87         36.76        13.72 o
  -3  14  10         17.57         20.95        11.40 o
  -2  14  10         68.30         57.01        15.48 o
  -1  14  10        102.90        101.00        20.81 o
   0  14  10          6.91         16.24         9.47 o
   1  14  10        120.98        140.68        21.81 o
   2  14  10         68.89         67.03        20.10 o
   3  14  10         18.34         29.35        16.37 o
   4  14  10         20.06          8.20         9.41 o
  -4  15  10        243.74        225.37        29.04 o
  -3  15  10         57.81         34.31        13.26 o
  -2  15  10        462.01        565.81        51.17 o
  -1  15  10          2.33          6.57         7.25 o
   0  15  10        254.65        257.52        39.01 o
   1  15  10          2.38          6.18         7.83 o
   2  15  10        447.37        462.46       190.41 o
   3  15  10         57.85         42.45        36.92 o
  -3  16  10         40.29         48.34        15.23 o
  -2  16  10         79.44         56.90        13.71 o
  -1  16  10        507.64        529.30        75.34 o
   0  16  10         12.03         15.62         8.84 o
   1  16  10        513.62        531.17        75.65 o
   2  16  10         80.37         46.10        28.45 o
   3  16  10         40.04         24.56        22.74 o
  -3  17  10         31.28         46.61        17.80 o
  -2  17  10        377.09        376.90        60.16 o
  -1  17  10        108.55        100.66        18.92 o
   0  17  10        383.84        364.48        53.36 o
   1  17  10        108.89         88.80        30.23 o
   2  17  10        372.03        459.65        82.89 o
   3  17  10         31.19         26.56        15.90 o
  -2  18  10        131.11        109.69        24.31 o
  -1  18  10        205.14        185.46        28.11 o
   0  18  10          0.38          4.22         9.38 o
   1  18  10        198.13        156.61        37.03 o
   2  18  10        131.78        140.50        30.17 o
  -2  19  10        139.31         71.09        28.45 o
  -1  19  10         12.14          4.30        10.01 o
   0  19  10         58.26         35.17        10.72 o
   1  19  10         11.93         15.36        10.31 o
   2  19  10        136.64        120.55        26.10 o
   1   0  11         20.60         12.31         4.40 o
   2   0  11        114.73        123.06        12.43 o
   3   0  11          0.46          1.21         3.43 o
   4   0  11         66.72         49.54        12.06 o
   5   0  11         55.50         36.98        14.67 o
   6   0  11          6.94          4.55        33.32 o
  -6   1  11         14.09         20.46        31.10 o
  -5   1  11         19.65         14.25        12.69 o
  -4   1  11        265.64        211.39        38.04 o
  -3   1  11         62.16         50.47         7.63 o
  -2   1  11         15.03         15.18         4.41 o
  -1   1  11        167.46        162.30        16.14 o
   0   1  11        223.72        235.13        24.68 o
   1   1  11        172.33        162.10        16.18 o
   2   1  11         14.21         12.78         4.22 o
   3   1  11         63.29         57.35         7.80 o
   4   1  11        263.83        228.33        59.02 o
   5   1  11         18.87          1.70        11.71 o
   6   1  11         14.26         20.42        36.62 o
  -6   2  11         14.85         19.30        31.61 o
  -5   2  11        138.93        110.15        42.89 o
  -4   2  11          4.34          9.84         6.13 o
  -3   2  11         30.54         29.86         6.06 o
  -2   2  11        332.08        319.69        25.19 o
  -1   2  11        741.53        731.78        58.65 o
   0   2  11        240.21        228.21        24.05 o
   1   2  11        735.26        742.08        58.93 o
   2   2  11        340.95        319.05        25.18 o
   3   2  11         30.45         24.53         5.56 o
   4   2  11          5.63          4.12         8.19 o
   5   2  11        141.13        100.81        20.66 o
   6   2  11         15.98         29.06        32.64 o
  -6   3  11          0.16          4.59        32.96 o
  -5   3  11         24.46         10.56        13.98 o
  -4   3  11        116.42        101.86        18.41 o
  -3   3  11        371.94        330.27        25.93 o
  -2   3  11        209.11        194.86        17.24 o
  -1   3  11          6.13          3.84         4.12 o
   0   3  11        834.86        925.63        89.11 o
   1   3  11          8.65         11.57         4.02 o
   2   3  11        214.19        205.23        22.62 o
   3   3  11        362.31        327.61        26.79 o
   4   3  11        118.36        119.65        18.10 o
   5   3  11         27.84         13.38         9.88 o
   6   3  11          0.09         -1.57        28.08 o
  -6   4  11         24.83         12.53        28.86 o
  -5   4  11         22.97         19.01        20.15 o
  -4   4  11         82.14        104.64        21.63 o
  -3   4  11         59.20         56.91         8.14 o
  -2   4  11        192.30        167.29        15.50 o
  -1   4  11        149.16        150.52        15.92 o
   0   4  11        527.40        543.14        53.33 o
   1   4  11        160.21        162.05        15.99 o
   2   4  11        189.73        173.91        16.70 o
   3   4  11         59.11         55.25         7.79 o
   4   4  11         73.44        101.91        16.89 o
   5   4  11         23.69         30.20        11.49 o
   6   4  11         21.54         -1.37        29.54 o
  -6   5  11         39.18         33.45        35.42 o
  -5   5  11        120.46         54.42        34.88 o
  -4   5  11         71.86         67.47        14.65 o
  -3   5  11        916.09        853.84        59.82 o
  -2   5  11        333.05        310.25        25.72 o
  -1   5  11        117.94         97.43        11.41 o
   0   5  11       1388.09       1436.78       136.63 o
   1   5  11        117.60        103.19        12.58 o
   2   5  11        350.55        362.26        38.88 o
   3   5  11        904.95        862.42        77.48 o
   4   5  11         77.69         71.13        13.28 o
   5   5  11        117.99         63.32        68.07 o
   6   5  11         37.21         42.26        36.55 o
  -5   6  11         78.94         45.16        33.62 o
  -4   6  11        375.73        489.28        91.06 o
  -3   6  11       1420.16       1379.62        93.02 o
  -2   6  11        465.97        471.58        49.28 o
  -1   6  11        152.49        136.23        13.53 o
   0   6  11        646.55        576.42        56.39 o
   1   6  11        154.74        145.24        14.86 o
   2   6  11        462.30        472.77        33.52 o
   3   6  11       1418.87       1276.42       122.08 o
   4   6  11        363.06        416.67        47.35 o
   5   6  11         84.30         49.50        49.41 o
  -5   7  11        125.45         60.68        68.27 o
  -4   7  11         32.56         20.64        11.62 o
  -3   7  11       4505.82       5456.42       381.41 o
  -2   7  11        199.75        206.03        16.45 o
  -1   7  11        608.51        543.46        40.89 o
   0   7  11         95.26         97.03        11.98 o
   1   7  11        632.17        620.85        52.19 o
   2   7  11        210.05        199.69        18.74 o
   3   7  11       4531.30       5052.19       896.11 o
   4   7  11         37.66         44.25        11.57 o
   5   7  11        120.93         81.32        78.30 o
  -5   8  11         54.50         16.03        32.87 o
  -4   8  11        363.79        435.62        88.86 o
  -3   8  11       1045.12       1323.80       106.74 o
  -2   8  11       2306.57       2548.72       134.54 o
  -1   8  11         92.56         93.71         9.46 o
   0   8  11       2338.31       2384.19       159.93 o
   1   8  11         90.23         86.58        10.46 o
   2   8  11       2274.26       2258.80       154.13 o
   3   8  11       1011.97        990.29        84.71 o
   4   8  11        368.62        494.95        49.39 o
   5   8  11         57.20         24.23        40.52 o
  -5   9  11        146.48         53.69        66.06 o
  -4   9  11        298.56        314.04        58.49 o
  -3   9  11        458.32        631.11        75.78 o
  -2   9  11       1536.23       1676.10       127.25 o
  -1   9  11        571.04        546.91        39.32 o
   0   9  11         41.39         35.12         6.00 o
   1   9  11        594.81        532.97        46.80 o
   2   9  11       1512.58       1577.00        98.96 o
   3   9  11        449.92        603.53        77.40 o
   4   9  11        294.73        336.92        45.37 o
   5   9  11        145.06         93.25        97.98 o
  -5  10  11         37.12         11.66        21.50 o
  -4  10  11        164.97        148.71        25.74 o
  -3  10  11         82.20        112.86        19.14 o
  -2  10  11       1562.60       1983.20       176.73 o
  -1  10  11         22.83         17.16         4.82 o
   0  10  11        310.43        279.35        28.97 o
   1  10  11         27.75         22.82         5.14 o
   2  10  11       1583.24       1626.00       126.63 o
   3  10  11         78.95        120.78        17.41 o
   4  10  11        177.73        186.75        28.84 o
   5  10  11         40.94         17.15        14.84 o
  -5  11  11         51.33          0.56        21.07 o
  -4  11  11         40.06         33.33        13.92 o
  -3  11  11        379.24        413.05        47.95 o
  -2  11  11         17.12         24.23         9.19 o
  -1  11  11        251.23        245.64        28.35 o
   0  11  11         67.91         67.07         9.09 o
   1  11  11        247.28        218.27        24.48 o
   2  11  11         20.42         27.80         6.84 o
   3  11  11        379.59        425.25        53.66 o
   4  11  11         41.23         55.85        13.37 o
   5  11  11         58.54         16.62        28.23 o
  -4  12  11         84.02         73.96        15.49 o
  -3  12  11        124.17        126.74        21.58 o
  -2  12  11        251.96        293.61        36.10 o
  -1  12  11        230.39        292.66        42.65 o
   0  12  11         29.87         21.03         7.20 o
   1  12  11        241.98        295.87        35.10 o
   2  12  11        253.45        269.37        32.18 o
   3  12  11        124.95        146.05        23.53 o
  -4  13  11         77.76         81.52        15.38 o
  -3  13  11         29.49         39.45        11.78 o
  -2  13  11        168.49        200.87        29.30 o
  -1  13  11        120.48        128.62        21.66 o
   0  13  11         40.34         56.95        12.89 o
   1  13  11        108.95        120.30        21.89 o
   2  13  11        162.25        159.48        23.25 o
   3  13  11         27.01         23.28        12.23 o
  -4  14  11         12.78         33.59        17.86 o
  -3  14  11         73.14         60.07        16.32 o
  -2  14  11        128.68        141.19        23.07 o
  -1  14  11        168.91        205.78        33.33 o
   0  14  11        259.92        202.33        31.58 o
   1  14  11        174.13        225.53        33.67 o
   2  14  11        130.24        116.84        22.67 o
   3  14  11         76.91         74.60        47.27 o
   4  14  11         13.11          2.45         9.93 o
  -4  15  11         17.55         42.72        20.85 o
  -3  15  11         13.33          7.05        12.31 o
  -2  15  11         84.91         79.23        14.86 o
  -1  15  11         35.72         31.03        10.57 o
   0  15  11         12.07         15.88         8.89 o
   1  15  11         34.31         37.96        11.60 o
   2  15  11         83.21         49.56        28.10 o
   3  15  11         12.02          7.03         9.03 o
  -3  16  11         49.84         45.39        20.43 o
  -2  16  11         28.49         26.62        10.99 o
  -1  16  11         17.12         14.31         9.25 o
   0  16  11          4.05          8.51         8.47 o
   1  16  11         17.13         12.43         8.72 o
   2  16  11         27.85          6.76         8.51 o
   3  16  11         49.91         41.53        15.59 o
  -3  17  11          3.02          3.94        15.57 o
  -2  17  11         22.17         29.40        12.55 o
  -1  17  11         10.82          9.03         9.07 o
   0  17  11          8.25          6.98         8.32 o
   1  17  11         10.92          9.95         8.13 o
   2  17  11         22.06         17.98        12.57 o
   3  17  11          2.93          6.93        10.04 o
  -2  18  11          9.79         10.27        14.80 o
  -1  18  11         27.43         25.99        13.22 o
   0  18  11         26.24         19.97        13.00 o
   1  18  11         27.97         12.77         9.80 o
   2  18  11          9.67          6.50        10.11 o
  -1  19  11         19.94         13.67        12.94 o
   0  19  11         10.38          4.99         9.12 o
   1  19  11         21.88         10.95        10.11 o
   0   0  12        387.50        323.31        46.40 o
   1   0  12        128.12        111.68        12.30 o
   2   0  12          0.30          4.45         3.76 o
   3   0  12        446.80        383.50        29.38 o
   4   0  12          4.79          1.89         6.33 o
   5   0  12         12.48         10.15        12.42 o
   6   0  12          5.83         11.19        35.36 o
  -6   1  12         98.83         76.52        46.60 o
  -5   1  12         73.31         35.69        21.86 o
  -4   1  12        222.93        252.22        80.26 o
  -3   1  12        259.93        226.32        20.37 o
  -2   1  12        560.60        557.96        39.76 o
  -1   1  12        587.60        545.36        44.90 o
   0   1  12        291.07        292.80        30.05 o
   1   1  12        631.94        539.24        45.03 o
   2   1  12        548.85        549.29        39.71 o
   3   1  12        276.50        230.89        20.62 o
   4   1  12        230.48        206.28        31.52 o
   5   1  12         80.90         61.39        20.98 o
   6   1  12        101.50         75.29        47.49 o
  -6   2  12          9.03          3.79        27.89 o
  -5   2  12         24.40         19.35        12.96 o
  -4   2  12        134.68        162.39        28.38 o
  -3   2  12         45.42         35.70         7.01 o
  -2   2  12        235.86        218.58        19.14 o
  -1   2  12       1024.73        944.80        74.18 o
   0   2  12         14.65         11.85         4.76 o
   1   2  12       1039.37        968.82        74.51 o
   2   2  12        248.77        235.98        19.18 o
   3   2  12         46.34         40.30         8.63 o
   4   2  12        138.07        164.52        22.89 o
   5   2  12         20.88          6.20         9.99 o
   6   2  12          9.10          3.58        29.34 o
  -6   3  12         23.40         21.37        37.23 o
  -5   3  12        127.25         73.90        48.76 o
  -4   3  12        234.78        264.89        40.72 o
  -3   3  12        135.77        108.75        13.05 o
  -2   3  12       1000.59        959.75        62.28 o
  -1   3  12        348.60        332.36        29.95 o
   0   3  12         64.73         78.36        12.15 o
   1   3  12        381.17        348.88        30.09 o
   2   3  12       1012.28        965.56        83.18 o
   3   3  12        147.51        125.14        14.69 o
   4   3  12        240.24        276.97        39.93 o
   5   3  12        133.60         84.90        25.11 o
   6   3  12         21.48         19.48        33.18 o
  -5   4  12         16.06         18.59        12.84 o
  -4   4  12        158.99        167.21        29.24 o
  -3   4  12        201.68        178.74        21.74 o
  -2   4  12        771.01        728.86        51.05 o
  -1   4  12        293.77        282.00        25.85 o
   0   4  12        293.27        246.76        25.81 o
   1   4  12        289.52        285.19        25.82 o
   2   4  12        798.14        835.73        64.45 o
   3   4  12        190.50        156.95        16.79 o
   4   4  12        150.19        157.91        22.87 o
   5   4  12         17.17          4.44         9.68 o
   6   4  12         43.41         39.78        38.00 o
  -5   5  12         77.43         27.71        30.96 o
  -4   5  12         30.81         20.25        10.55 o
  -3   5  12         79.75         61.71         9.33 o
  -2   5  12        559.01        554.91        38.94 o
  -1   5  12       1298.43       1202.94        80.37 o
   0   5  12        453.17        471.94        46.58 o
   1   5  12       1324.99       1367.79        95.11 o
   2   5  12        576.25        563.46        48.71 o
   3   5  12         76.35         66.30         8.58 o
   4   5  12         30.52         30.53         9.83 o
   5   5  12         75.43        104.90        30.59 o
  -5   6  12         19.09         21.45        16.74 o
  -4   6  12        219.93        293.32        39.78 o
  -3   6  12        250.54        236.40        35.28 o
  -2   6  12        240.68        229.01        19.12 o
  -1   6  12        164.44        146.45        14.13 o
   0   6  12         82.33         83.50        10.93 o
   1   6  12        170.46        157.44        19.43 o
   2   6  12        229.95        215.32        27.26 o
   3   6  12        249.61        263.92        37.16 o
   4   6  12        215.34        220.58        30.71 o
   5   6  12         20.39         14.91        13.28 o
  -5   7  12         27.43          6.38        20.08 o
  -4   7  12        199.86        213.90        46.25 o
  -3   7  12        397.62        463.11        68.41 o
  -2   7  12        300.65        277.94        23.69 o
  -1   7  12         78.16         79.01         9.32 o
   0   7  12        184.58        167.57        18.38 o
   1   7  12         81.73         86.46        10.20 o
   2   7  12        295.60        299.17        26.37 o
   3   7  12        389.68        397.01        66.53 o
   4   7  12        198.38        223.91        34.92 o
   5   7  12         25.64         10.26        21.68 o
  -5   8  12         20.45          8.59        15.17 o
  -4   8  12        216.31        233.26        51.91 o
  -3   8  12         43.80         63.64        12.44 o
  -2   8  12        290.82        285.53        31.21 o
  -1   8  12         77.62         70.13         8.57 o
   0   8  12       1132.04       1061.46        79.47 o
   1   8  12         77.03         69.14         9.30 o
   2   8  12        293.16        257.25        22.93 o
   3   8  12         43.24         32.36         8.70 o
   4   8  12        215.31        291.88        45.56 o
   5   8  12         20.23         10.63        11.37 o
  -5   9  12         14.18          3.69        14.88 o
  -4   9  12        360.67        370.23        46.22 o
  -3   9  12         62.20         78.54        14.10 o
  -2   9  12        347.61        377.74        35.03 o
  -1   9  12        113.02         97.83        10.02 o
   0   9  12        151.09        150.45        13.14 o
   1   9  12        114.86         98.52        10.55 o
   2   9  12        345.76        351.27        31.18 o
   3   9  12         64.05         47.40        12.98 o
   4   9  12        361.47        375.56        50.56 o
   5   9  12         13.57         12.63        24.17 o
  -5  10  12          0.42         -3.38        22.83 o
  -4  10  12         97.10         82.90        18.67 o
  -3  10  12         88.61         99.92        17.80 o
  -2  10  12       1077.94       1216.59        99.44 o
  -1  10  12        158.47        153.29        17.89 o
   0  10  12        140.45        135.16        15.69 o
   1  10  12        155.12        148.58        20.16 o
   2  10  12       1059.25       1020.93       117.50 o
   3  10  12         85.84        108.18        16.01 o
   4  10  12         96.66         59.45        27.47 o
   5  10  12          0.55        -13.79        21.13 o
  -4  11  12         27.78         27.39        12.51 o
  -3  11  12        318.75        332.65        38.87 o
  -2  11  12        379.42        430.18        50.97 o
  -1  11  12         76.11         80.85        12.71 o
   0  11  12        193.65        184.43        23.82 o
   1  11  12         70.69         59.06        12.05 o
   2  11  12        389.37        471.02        61.85 o
   3  11  12        312.81        302.71        42.94 o
   4  11  12         27.63          7.54        15.63 o
  -4  12  12         25.03         33.73        15.61 o
  -3  12  12         15.40         21.38        10.69 o
  -2  12  12         59.96         84.44        20.89 o
  -1  12  12        354.68        390.24        56.79 o
   0  12  12          0.35         -0.50         6.43 o
   1  12  12        345.02        410.56        46.69 o
   2  12  12         57.91         77.07        13.25 o
   3  12  12         17.56         11.46         9.67 o
   4  12  12         24.76          6.23        10.27 o
  -4  13  12         52.65         38.46        14.40 o
  -3  13  12         21.75         25.33        10.66 o
  -2  13  12        110.59        161.71        23.63 o
  -1  13  12         65.82         84.67        17.53 o
   0  13  12         21.17         22.53         9.15 o
   1  13  12         71.09         90.80        17.39 o
   2  13  12        102.20        112.34        19.19 o
   3  13  12         17.94         15.47        11.60 o
  -4  14  12         48.88         55.38        20.61 o
  -3  14  12         33.15         31.47        13.14 o
  -2  14  12        175.39        206.98        25.09 o
  -1  14  12        295.31        297.86        45.67 o
   0  14  12        427.07        483.60        68.52 o
   1  14  12        306.06        315.98        45.59 o
   2  14  12        169.51        133.91        48.33 o
   3  14  12         30.35         27.07        12.99 o
   4  14  12         55.40         10.97        14.89 o
  -3  15  12         80.70         52.82        15.15 o
  -2  15  12         95.12        102.62        15.40 o
  -1  15  12         63.71         71.19        15.65 o
   0  15  12          4.15          2.69         9.63 o
   1  15  12         74.03         78.27        16.51 o
   2  15  12         90.41         54.40        30.30 o
   3  15  12         79.43         57.58        31.59 o
  -3  16  12         33.74         26.34        19.17 o
  -2  16  12         73.86         72.32        14.58 o
  -1  16  12         98.38        108.04        16.08 o
   0  16  12        172.90        188.02        30.15 o
   1  16  12         95.87         58.58        22.03 o
   2  16  12         83.39         54.16        38.62 o
   3  16  12         32.45         29.45        13.21 o
  -3  17  12         38.26         27.54        18.72 o
  -2  17  12        250.09        185.50        42.06 o
  -1  17  12          0.87          1.16         9.05 o
   0  17  12        215.54        169.61        28.16 o
   1  17  12          0.21          5.37         7.87 o
   2  17  12        251.96        190.49        40.50 o
  -2  18  12         68.32         20.99        19.02 o
  -1  18  12         29.66         15.66        11.66 o
   0  18  12        136.60         91.94        23.79 o
   1  18  12         31.03         29.82        12.86 o
   2  18  12         73.44         38.53        13.71 o
   0  19  12          8.67          9.22        12.91 o
   1  19  12         39.93         20.73        10.95 o
   1   0  13         35.63         38.26         7.65 o
   2   0  13        423.43        412.70        30.80 o
   3   0  13          9.45          6.83         6.32 o
   4   0  13          8.32         -8.61         9.94 o
   5   0  13         52.64         48.55        24.46 o
   6   0  13         17.15         18.46        38.52 o
  -6   1  13         11.35         12.00        37.91 o
  -5   1  13         68.33         31.36        15.50 o
  -4   1  13         83.04         55.82        15.90 o
  -3   1  13         62.14         53.24        10.34 o
  -2   1  13        232.85        227.79        19.64 o
  -1   1  13        667.99        630.48        50.27 o
   0   1  13        194.07        179.14        19.25 o
   1   1  13        665.17        612.86        50.37 o
   2   1  13        229.83        234.26        19.61 o
   3   1  13         62.35         62.78        10.15 o
   4   1  13         80.35         71.51        15.17 o
   5   1  13         68.41         38.42        20.77 o
   6   1  13         11.47         19.99        38.40 o
  -5   2  13        129.93         88.83        41.59 o
  -4   2  13         47.41         48.70        17.11 o
  -3   2  13          5.01         -0.15         4.25 o
  -2   2  13         65.25         58.78         7.82 o
  -1   2  13        572.24        513.83        42.04 o
   0   2  13        454.60        434.70        43.19 o
   1   2  13        574.42        502.25        42.19 o
   2   2  13         65.72         55.01         8.33 o
   3   2  13          6.43          4.24         5.72 o
   4   2  13         47.73         35.63        11.26 o
   5   2  13        129.92         82.25        41.42 o
   6   2  13          3.85        -22.22        24.83 o
  -5   3  13         53.98         30.31        24.61 o
  -4   3  13        116.41        117.20        20.65 o
  -3   3  13         60.87         38.41         9.55 o
  -2   3  13        341.91        317.86        25.00 o
  -1   3  13         12.11         14.26         4.47 o
   0   3  13        121.77        109.48        13.12 o
   1   3  13         11.55          7.77         4.27 o
   2   3  13        351.32        334.64        35.32 o
   3   3  13         60.66         57.11         9.23 o
   4   3  13        114.70        126.04        19.53 o
   5   3  13         54.20         32.28        12.93 o
  -5   4  13        206.18        137.03        72.19 o
  -4   4  13         72.97         55.18        15.33 o
  -3   4  13        107.89        118.72        21.74 o
  -2   4  13        321.46        279.62        22.96 o
  -1   4  13        332.29        293.99        26.66 o
   0   4  13        205.27        180.05        19.64 o
   1   4  13        322.13        302.96        26.73 o
   2   4  13        318.83        300.78        28.21 o
   3   4  13         99.96        107.43        17.56 o
   4   4  13         72.93         82.83        18.24 o
   5   4  13        212.77        167.57        64.06 o
  -5   5  13         46.07         26.06        16.83 o
  -4   5  13        211.30        233.03        31.99 o
  -3   5  13        198.35        154.66        28.24 o
  -2   5  13        370.94        337.37        27.43 o
  -1   5  13        101.69         81.94        11.18 o
   0   5  13       1714.97       1555.71       145.49 o
   1   5  13         99.60         90.55        10.65 o
   2   5  13        401.76        394.43        37.30 o
   3   5  13        199.08        197.56        30.49 o
   4   5  13        215.74        257.76        30.94 o
   5   5  13         45.43         33.04        14.01 o
  -5   6  13         94.38         47.62        48.24 o
  -4   6  13        171.75        185.78        28.13 o
  -3   6  13        125.17        130.88        16.73 o
  -2   6  13        196.10        203.97        19.32 o
  -1   6  13        988.34        913.43        61.58 o
   0   6  13          0.36          4.95         5.18 o
   1   6  13       1007.23        991.17        72.54 o
   2   6  13        198.85        191.42        19.77 o
   3   6  13        106.59        106.19        25.42 o
   4   6  13        170.36        158.13        23.61 o
   5   6  13         99.57         62.06        60.82 o
  -5   7  13         40.07         20.27        21.58 o
  -4   7  13         11.49         31.23        13.07 o
  -3   7  13        112.40        122.53        21.79 o
  -2   7  13        117.41        120.98        17.89 o
  -1   7  13        477.47        460.74        33.33 o
   0   7  13        461.77        384.73        52.04 o
   1   7  13        476.25        459.18        40.77 o
   2   7  13        113.37        115.05        13.40 o
   3   7  13        115.50        129.68        28.85 o
   4   7  13         14.49         25.45         8.97 o
   5   7  13         40.67         51.47        27.92 o
  -5   8  13        202.60         63.76        75.52 o
  -4   8  13         36.77         30.31        14.34 o
  -3   8  13        294.00        338.15        42.21 o
  -2   8  13        567.77        631.83        53.20 o
  -1   8  13        141.87        133.45        12.97 o
   0   8  13          0.09          6.68         4.46 o
   1   8  13        141.02        125.18        14.96 o
   2   8  13        561.25        608.13        62.36 o
   3   8  13        263.82        270.57        44.07 o
   4   8  13         37.84         23.04         9.72 o
   5   8  13        208.11        229.55        45.87 o
  -5   9  13          3.31         20.55        18.71 o
  -4   9  13         69.85         89.50        17.54 o
  -3   9  13        453.74        605.05        55.68 o
  -2   9  13         37.48         52.68         9.93 o
  -1   9  13         86.55         85.18        12.96 o
   0   9  13        493.76        424.03        32.44 o
   1   9  13         88.84         77.71        10.38 o
   2   9  13         30.93         31.76         7.24 o
   3   9  13        451.51        446.82        53.83 o
   4   9  13         79.65         62.48        32.21 o
   5   9  13          3.29          7.13        32.54 o
  -4  10  13        308.53        315.82        47.05 o
  -3  10  13        142.70        195.90        24.77 o
  -2  10  13         25.00         27.76         8.69 o
  -1  10  13        437.15        487.33        47.15 o
   0  10  13         48.04         59.05        11.08 o
   1  10  13        466.22        510.30        57.37 o
   2  10  13         24.56         22.95         6.97 o
   3  10  13        128.82        145.45        29.15 o
   4  10  13        311.43        231.15       168.12 o
  -4  11  13        201.17        126.89        32.17 o
  -3  11  13         82.65         77.95        16.08 o
  -2  11  13         32.66         39.64        10.66 o
  -1  11  13         70.36         89.70        14.10 o
   0  11  13         39.98         46.68         9.93 o
   1  11  13         70.76         64.13        13.05 o
   2  11  13         24.01         29.44         8.25 o
   3  11  13         84.35         77.85        18.65 o
  -4  12  13          1.48        -13.02        13.02 o
  -3  12  13        136.93        124.34        26.44 o
  -2  12  13        119.46        130.39        21.10 o
  -1  12  13        627.52        744.92        83.37 o
   0  12  13         47.60         36.44        10.07 o
   1  12  13        645.50        787.15       135.56 o
   2  12  13        119.13        148.50        18.28 o
   3  12  13        149.50        132.22        21.85 o
   4  12  13          1.38         10.38        10.18 o
  -4  13  13        115.79        129.95        22.20 o
  -3  13  13         98.45         69.50        24.60 o
  -2  13  13        106.00        146.50        24.11 o
  -1  13  13         86.70         99.70        19.09 o
   0  13  13        439.10        414.31        60.23 o
   1  13  13         85.43        100.35        19.66 o
   2  13  13        105.38        121.17        23.72 o
   3  13  13         97.44         52.22        25.71 o
  -4  14  13         11.21         13.39        19.21 o
  -3  14  13        124.59        111.93        18.32 o
  -2  14  13          8.73         15.53        10.42 o
  -1  14  13        254.76        281.71        40.72 o
   0  14  13         64.41         72.23        16.77 o
   1  14  13        259.22        255.26        41.03 o
   2  14  13          9.12          2.92         7.45 o
   3  14  13        122.66         65.81        45.04 o
  -3  15  13          0.39          4.44        16.73 o
  -2  15  13         47.36         55.67        15.01 o
  -1  15  13        101.36         98.86        19.11 o
   0  15  13         75.00         88.22        17.76 o
   1  15  13        100.65         95.83        18.91 o
   2  15  13         44.57         22.29        10.15 o
   3  15  13          0.37         -3.35         7.36 o
  -3  16  13         78.26         81.00        24.14 o
  -2  16  13         40.16         32.78        11.56 o
  -1  16  13          1.52          1.01         8.99 o
   0  16  13        171.34        145.50        25.75 o
   1  16  13          1.84          1.70         7.50 o
   2  16  13         39.94         21.82        25.35 o
   3  16  13         78.59         41.30        16.72 o
  -2  17  13         39.05         31.48        19.58 o
  -1  17  13         43.73         44.52        12.91 o
   0  17  13         28.59         11.77         8.85 o
   1  17  13         43.74         17.85         9.35 o
   2  17  13         39.59         29.31        12.51 o
  -1  18  13         25.42         11.87        12.38 o
   0  18  13        103.10         62.24        24.85 o
   1  18  13         24.79         10.91         9.87 o
   0   0  14        532.38        427.34        60.96 o
   1   0  14          4.40          5.15         4.32 o
   2   0  14        598.87        593.34        40.82 o
   3   0  14        403.88        427.09        64.24 o
   4   0  14        214.62        301.29        36.51 o
   5   0  14        127.67         65.88        41.92 o
  -5   1  14         95.17         77.39        31.63 o
  -4   1  14        121.15        141.42        22.34 o
  -3   1  14        229.22        214.61        24.07 o
  -2   1  14        241.93        218.06        18.65 o
  -1   1  14        547.00        499.68        42.17 o
   0   1  14        569.09        509.46        57.37 o
   1   1  14        601.78        534.41        42.33 o
   2   1  14        241.68        226.59        22.07 o
   3   1  14        248.80        241.97        28.91 o
   4   1  14        119.22        141.22        22.17 o
   5   1  14         90.03         53.50        28.00 o
  -5   2  14         35.48         17.85        14.95 o
  -4   2  14        122.45        152.53        29.13 o
  -3   2  14        515.07        583.02        75.18 o
  -2   2  14        583.91        551.43        37.76 o
  -1   2  14        272.93        257.72        23.01 o
   0   2  14        373.41        311.45        30.94 o
   1   2  14        277.94        250.40        23.79 o
   2   2  14        547.65        511.71        38.59 o
   3   2  14        524.42        567.00        71.02 o
   4   2  14        119.88        128.18        26.05 o
   5   2  14         37.18         24.99        13.93 o
  -5   3  14        164.39        117.98        56.92 o
  -4   3  14        106.30        116.83        20.59 o
  -3   3  14        492.21        538.45        71.54 o
  -2   3  14        132.61        119.13        11.75 o
  -1   3  14        364.40        329.00        28.68 o
   0   3  14         33.34         31.73         6.82 o
   1   3  14        370.13        334.46        34.54 o
   2   3  14        127.40        108.27        11.65 o
   3   3  14        498.69        493.74        58.48 o
   4   3  14        111.22        122.46        19.35 o
   5   3  14        166.85        175.31        44.15 o
  -5   4  14         25.00         16.64        15.62 o
  -4   4  14        127.23        149.47        23.89 o
  -3   4  14        107.73         94.99        18.01 o
  -2   4  14       1070.19        923.20        92.54 o
  -1   4  14        282.76        268.57        23.90 o
   0   4  14        809.04        721.31        68.41 o
   1   4  14        277.12        257.13        23.86 o
   2   4  14       1073.46       1067.51        99.61 o
   3   4  14        112.77        127.16        21.16 o
   4   4  14        133.69        150.18        22.50 o
   5   4  14         26.28         36.22        17.07 o
  -5   5  14         49.49         33.58        40.72 o
  -4   5  14         18.20         23.06        10.91 o
  -3   5  14        147.26        143.64        20.98 o
  -2   5  14        534.96        474.28        45.25 o
  -1   5  14       1497.71       1362.66       109.78 o
   0   5  14        123.65        118.99        14.17 o
   1   5  14       1494.45       1506.89       152.60 o
   2   5  14        525.09        536.67        44.19 o
   3   5  14        138.04        140.72        23.60 o
   4   5  14         17.60         22.88         9.39 o
   5   5  14         50.90         63.11        22.31 o
  -5   6  14        128.76         43.91        46.91 o
  -4   6  14         65.73         69.67        15.55 o
  -3   6  14        134.41        135.52        19.33 o
  -2   6  14        161.61        154.94        20.41 o
  -1   6  14        150.00        125.27        12.53 o
   0   6  14        772.13        673.38        84.41 o
   1   6  14        147.00        121.48        13.64 o
   2   6  14        151.65        154.57        25.25 o
   3   6  14        137.19        171.55        21.05 o
   4   6  14         60.78         46.73        14.74 o
   5   6  14        126.68        100.91        25.49 o
  -5   7  14        133.21         57.29        47.05 o
  -4   7  14         61.22         63.78        19.99 o
  -3   7  14        382.67        473.29        56.84 o
  -2   7  14        236.01        271.41        30.29 o
  -1   7  14        219.10        217.33        26.48 o
   0   7  14        327.58        278.67        41.96 o
   1   7  14        210.87        208.97        27.71 o
   2   7  14        233.15        255.18        39.94 o
   3   7  14        386.02        451.33        54.06 o
   4   7  14         62.33         35.55        12.63 o
   5   7  14        137.19        188.37        46.73 o
  -5   8  14         13.30         -9.53        26.74 o
  -4   8  14         32.32         36.70        13.68 o
  -3   8  14         39.07         44.06        11.84 o
  -2   8  14        171.09        189.96        22.94 o
  -1   8  14         45.05         32.74        11.66 o
   0   8  14         18.55         13.35         7.03 o
   1   8  14         44.59         40.62         8.38 o
   2   8  14        171.42        224.00        20.78 o
   3   8  14         38.86         47.12        11.01 o
   4   8  14         33.04         31.82        15.33 o
   5   8  14         13.55          9.87        20.91 o
  -4   9  14         97.25        105.09        19.35 o
  -3   9  14         55.09         71.71        15.44 o
  -2   9  14        330.18        381.45        39.43 o
  -1   9  14        160.49        176.46        20.48 o
   0   9  14         78.49         51.65         9.46 o
   1   9  14        161.78        188.83        21.80 o
   2   9  14        329.39        405.24        38.29 o
   3   9  14         56.72         47.01        11.09 o
   4   9  14         97.04         71.00        32.76 o
   5   9  14         44.01         84.33        45.77 o
  -4  10  14        186.64        168.34        26.55 o
  -3  10  14         33.02         26.89        12.31 o
  -2  10  14        117.05        122.46        17.34 o
  -1  10  14        132.61        126.14        17.54 o
   0  10  14        335.55        344.44        41.42 o
   1  10  14        134.62        141.69        19.24 o
   2  10  14        115.68        130.44        16.17 o
   3  10  14         33.86         22.94         8.24 o
   4  10  14        181.66        106.00        92.24 o
  -3  11  14        526.26        569.45        58.97 o
  -2  11  14         20.09         32.86         9.73 o
  -1  11  14        178.27        224.61        26.72 o
   0  11  14         33.20         34.24         9.07 o
   1  11  14        183.20        182.99        26.31 o
   2  11  14         20.31         20.01         7.52 o
   3  11  14        517.52        522.52        97.74 o
  -4  12  14        117.99        137.18        22.81 o
  -3  12  14        297.42        268.76        53.83 o
  -2  12  14         87.52         93.36        22.95 o
  -1  12  14         11.70         10.23         8.52 o
   0  12  14         33.90         34.70         9.37 o
   1  12  14         12.24          6.84         7.61 o
   2  12  14         83.99         85.88        13.12 o
   3  12  14        293.78        273.76        37.36 o
  -4  13  14         14.45         10.02        15.49 o
  -3  13  14        101.71        132.73        24.60 o
  -2  13  14         89.51        111.25        20.34 o
  -1  13  14        263.12        310.14        47.83 o
   0  13  14         80.52         95.72        15.92 o
   1  13  14        281.56        330.87        39.73 o
   2  13  14         87.09         81.00        17.79 o
   3  13  14        103.60         80.02        47.83 o
  -3  14  14         53.82         60.70        14.92 o
  -2  14  14         68.24         71.76        16.71 o
  -1  14  14          7.40          9.91         9.20 o
   0  14  14        205.93        229.24        36.08 o
   1  14  14          6.86          9.31         8.88 o
   2  14  14         72.89         42.84        16.62 o
   3  14  14         56.84         35.49        18.66 o
  -3  15  14        292.15        280.87        52.99 o
  -2  15  14        156.56        144.31        21.05 o
  -1  15  14        111.24        104.37        19.88 o
   0  15  14         17.10         28.95        11.91 o
   1  15  14        120.65         95.81        20.05 o
   2  15  14        161.61         96.79        67.25 o
   3  15  14        288.40        199.70        48.05 o
  -2  16  14         59.06         46.14        17.38 o
  -1  16  14        245.12        258.58        69.44 o
   0  16  14        398.89        315.92        47.96 o
   1  16  14        242.84        123.00        52.56 o
   2  16  14         69.22         45.75        15.47 o
  -2  17  14         13.12         17.53        18.14 o
  -1  17  14         34.91         37.97        15.54 o
   0  17  14          7.82          6.49        10.16 o
   1  17  14         31.53         28.62        16.54 o
   2  17  14         12.67          6.76         9.68 o
   0  18  14        255.28        149.64        35.33 o
   1  18  14         73.10         65.81        21.28 o
   1   0  15        257.78        221.55        28.17 o
   2   0  15        268.77        234.47        23.76 o
   3   0  15         38.16         67.74        18.46 o
   4   0  15         38.52         25.82        12.68 o
   5   0  15         14.48         21.67        13.69 o
  -5   1  15          3.69          4.04        13.74 o
  -4   1  15         62.09         61.00        16.83 o
  -3   1  15         54.39         59.09        13.72 o
  -2   1  15        416.54        364.24        34.58 o
  -1   1  15        245.74        225.58        20.59 o
   0   1  15        163.63        146.28        21.40 o
   1   1  15        250.40        226.67        31.05 o
   2   1  15        410.91        385.55        31.16 o
   3   1  15         52.59         64.04        13.74 o
   4   1  15         60.87         57.86        15.93 o
   5   1  15          3.83          4.59        11.27 o
  -5   2  15         58.92         52.93        24.35 o
  -4   2  15         59.01         56.94        15.92 o
  -3   2  15         84.86         87.44        17.07 o
  -2   2  15        239.35        219.59        23.11 o
  -1   2  15         57.08         51.14         7.44 o
   0   2  15         26.47         22.57         5.90 o
   1   2  15         55.73         42.43         7.42 o
   2   2  15        231.56        229.55        22.63 o
   3   2  15         83.67         83.19        15.55 o
   4   2  15         56.06         45.40        14.11 o
   5   2  15         60.19         42.08        21.25 o
  -5   3  15         17.00         13.48        14.85 o
  -4   3  15         94.22         77.44        17.38 o
  -3   3  15        135.80        150.27        24.18 o
  -2   3  15        355.17        361.81        37.24 o
  -1   3  15        206.33        179.99        17.67 o
   0   3  15          2.72          6.56         4.82 o
   1   3  15        219.19        184.28        18.91 o
   2   3  15        371.36        339.10        35.42 o
   3   3  15        144.92        184.33        23.26 o
   4   3  15         88.26         88.67        16.12 o
   5   3  15         15.33         17.40        16.39 o
  -5   4  15        228.75        149.89       111.17 o
  -4   4  15        176.44        216.73        27.43 o
  -3   4  15        276.47        308.91        38.21 o
  -2   4  15        753.72        695.24        79.67 o
  -1   4  15        176.49        151.30        16.12 o
   0   4  15          2.83          9.27         5.40 o
   1   4  15        188.94        168.43        20.19 o
   2   4  15        751.00        820.36       128.57 o
   3   4  15        280.61        337.66        37.22 o
   4   4  15        186.26        159.26        59.54 o
   5   4  15        233.21        173.09        74.18 o
  -5   5  15         21.06         14.58        18.40 o
  -4   5  15        236.75        270.27        49.81 o
  -3   5  15         66.11         59.28        15.04 o
  -2   5  15        513.61        477.46        51.34 o
  -1   5  15         22.37         12.79         6.38 o
   0   5  15        439.29        377.50        36.92 o
   1   5  15         17.93         17.34         5.30 o
   2   5  15        524.02        592.82        87.25 o
   3   5  15         60.08         77.77        13.43 o
   4   5  15        248.45        196.78        72.44 o
   5   5  15         24.37         32.17        22.38 o
  -5   6  15         43.77         11.15        18.33 o
  -4   6  15         74.00        105.41        22.19 o
  -3   6  15        151.66        151.66        24.27 o
  -2   6  15        202.48        243.42        32.76 o
  -1   6  15        946.95       1089.82        89.86 o
   0   6  15         17.75         12.88         7.00 o
   1   6  15        959.86        898.78        83.46 o
   2   6  15        212.25        301.92        32.62 o
   3   6  15        138.55        176.34        27.35 o
   4   6  15         73.37         75.48        30.18 o
   5   6  15         45.75         37.57        20.17 o
  -4   7  15         84.52         88.91        17.83 o
  -3   7  15        759.95        916.10        95.41 o
  -2   7  15        631.19        750.29        95.87 o
  -1   7  15        197.22        235.12        34.71 o
   0   7  15        885.71        845.43        83.95 o
   1   7  15        193.56        256.07        30.31 o
   2   7  15        642.16        805.41        74.65 o
   3   7  15        753.13        866.11        96.00 o
   4   7  15         79.30         44.04        20.19 o
   5   7  15          8.20         16.38        25.34 o
  -4   8  15        188.42        236.20        28.64 o
  -3   8  15        139.05        154.42        25.68 o
  -2   8  15        561.73        606.53        59.50 o
  -1   8  15        732.35        740.32       146.49 o
   0   8  15         61.09         50.81        11.75 o
   1   8  15        734.60        757.41       100.27 o
   2   8  15        573.00        727.55        59.60 o
   3   8  15        128.87        143.65        21.79 o
   4   8  15        187.27        157.22        63.80 o
   5   8  15        129.12        156.74        53.68 o
  -4   9  15        191.92        195.56        35.02 o
  -3   9  15        188.43        259.62        36.35 o
  -2   9  15        457.66        507.47        49.53 o
  -1   9  15        294.18        366.56        35.68 o
   0   9  15          2.32          9.19         6.27 o
   1   9  15        286.49        382.03        70.17 o
   2   9  15        449.33        531.03        48.30 o
   3   9  15        185.52        205.06        38.56 o
   4   9  15        191.21        188.58        73.58 o
  -4  10  15        284.06        224.28        32.63 o
  -3  10  15        191.54        214.02        26.38 o
  -2  10  15        237.05        270.33        36.86 o
  -1  10  15        383.49        420.23        39.58 o
   0  10  15         29.63         27.21         9.00 o
   1  10  15        401.27        415.12        49.11 o
   2  10  15        246.51        292.38        28.65 o
   3  10  15        178.53        135.64        29.40 o
   4  10  15        274.13        151.18       125.51 o
  -3  11  15        452.72        505.41        69.48 o
  -2  11  15        135.85        149.00        20.30 o
  -1  11  15        384.22        418.41        41.47 o
   0  11  15         75.27         88.81        14.66 o
   1  11  15        377.68        427.31        49.31 o
   2  11  15        123.95         99.61        22.69 o
   3  11  15        449.03        568.35        78.77 o
  -4  12  15         68.18         51.96        22.60 o
  -3  12  15         35.03         39.31        14.93 o
  -2  12  15         65.38         64.19        15.28 o
  -1  12  15         66.46         89.18        15.55 o
   0  12  15         54.22         68.50        12.68 o
   1  12  15         70.76         72.26        14.34 o
   2  12  15         59.40         65.16        11.91 o
   3  12  15         38.46         29.17        25.05 o
  -3  13  15         69.27         80.73        20.91 o
  -2  13  15        187.37        194.91        24.36 o
  -1  13  15         88.17         96.32        21.44 o
   0  13  15         46.42         52.60        13.04 o
   1  13  15         95.59        125.09        18.86 o
   2  13  15        197.09        123.53        49.58 o
   3  13  15         71.71         58.07        41.53 o
  -3  14  15         46.25         48.11        18.26 o
  -2  14  15        127.09        132.61        19.40 o
  -1  14  15        135.28        146.24        25.44 o
   0  14  15         58.31         73.97        18.30 o
   1  14  15        137.16        134.33        25.07 o
   2  14  15        133.22         94.21        48.45 o
   3  14  15         47.92         25.54        28.55 o
  -3  15  15          9.64         16.53        16.10 o
  -2  15  15         46.38         37.26        12.69 o
  -1  15  15          0.86          7.31         9.89 o
   0  15  15          0.01          2.44         9.75 o
   1  15  15          0.62         -6.61         8.82 o
   2  15  15         45.06         30.23        22.95 o
  -2  16  15         10.18         10.63        18.15 o
  -1  16  15          4.06         -5.68        12.64 o
   0  16  15         84.52         49.01        14.66 o
   1  16  15          4.35          2.12         9.00 o
   2  16  15          9.86         28.73        15.19 o
  -1  17  15         44.63         24.46        15.75 o
   0  17  15          0.17          3.03         9.54 o
   1  17  15         44.32         39.31        16.95 o
   0   0  16          1.31          6.52         7.24 o
   1   0  16        555.83        476.59        66.82 o
   2   0  16         98.56        104.24        16.35 o
   3   0  16        354.30        409.42        44.89 o
   4   0  16          1.21         -2.45        10.09 o
   5   0  16         65.36         48.79        33.65 o
  -5   1  16          8.06          8.04        15.89 o
  -4   1  16        399.71        442.61        68.95 o
  -3   1  16        223.75        254.15        32.45 o
  -2   1  16        417.45        419.13        46.50 o
  -1   1  16        115.14         99.69        25.05 o
   0   1  16        172.36        130.17        24.73 o
   1   1  16        112.22         95.27        14.37 o
   2   1  16        392.06        464.88        46.92 o
   3   1  16        223.44        282.98        32.24 o
   4   1  16        395.56        467.31        50.15 o
   5   1  16          8.09         -1.59        14.63 o
  -5   2  16         57.78         37.02        44.20 o
  -4   2  16         24.27         26.86        12.41 o
  -3   2  16        189.30        199.83        27.77 o
  -2   2  16        294.31        415.02        56.58 o
  -1   2  16        823.45        720.03       101.43 o
   0   2  16        109.00         91.81        17.03 o
   1   2  16        858.13        776.43        85.12 o
   2   2  16        297.62        369.81        42.73 o
   3   2  16        205.70        223.35        27.09 o
   4   2  16         26.28         11.60        12.61 o
   5   2  16         58.88         -1.54        30.66 o
  -5   3  16         28.30          4.55        16.51 o
  -4   3  16          8.08         13.72         9.32 o
  -3   3  16        176.59        172.03        25.75 o
  -2   3  16        271.21        314.64        40.69 o
  -1   3  16        137.41        129.27        20.98 o
   0   3  16        960.14        867.93       145.60 o
   1   3  16        142.91        126.11        20.95 o
   2   3  16        256.62        355.95        41.33 o
   3   3  16        182.77        188.74        24.23 o
   4   3  16          9.52         11.90         9.97 o
   5   3  16         29.54         27.51        18.15 o
  -5   4  16         66.27         45.45        45.64 o
  -4   4  16         49.06         45.58        16.11 o
  -3   4  16         17.49         19.02        10.93 o
  -2   4  16        714.35        757.75        77.06 o
  -1   4  16         59.15         59.52        12.67 o
   0   4  16         30.11         35.05         8.81 o
   1   4  16         49.65         42.60        10.58 o
   2   4  16        705.32        873.33        78.56 o
   3   4  16         23.15         31.68         9.22 o
   4   4  16         50.72         39.57        20.94 o
   5   4  16         61.02         88.21        40.17 o
  -5   5  16         31.50         12.84        33.60 o
  -4   5  16        194.70        213.85        29.93 o
  -3   5  16        144.38        131.57        25.64 o
  -2   5  16          1.87          6.29         7.52 o
  -1   5  16         86.40         99.52        15.94 o
   0   5  16          8.69          2.93         8.14 o
   1   5  16         84.18         88.45        15.88 o
   2   5  16          3.68          8.33         6.68 o
   3   5  16        143.52        143.66        20.08 o
   4   5  16        186.79        134.38        56.17 o
   5   5  16         32.22         57.54        33.25 o
  -4   6  16         14.61         17.85        14.22 o
  -3   6  16        132.27        133.50        20.29 o
  -2   6  16         73.41         77.94        15.92 o
  -1   6  16        107.71        112.59        17.08 o
   0   6  16        100.54        105.77        20.16 o
   1   6  16        114.95        109.57        17.95 o
   2   6  16         71.95         87.87        14.70 o
   3   6  16        141.07        184.68        22.13 o
   4   6  16         14.91         11.15        10.03 o
   5   6  16         46.96         36.71        33.58 o
  -4   7  16         13.60         29.73        13.12 o
  -3   7  16         11.70         12.20         9.62 o
  -2   7  16         22.24         30.10        11.27 o
  -1   7  16        160.80        158.26        22.86 o
   0   7  16        139.84        136.91        20.40 o
   1   7  16        159.68        191.30        27.82 o
   2   7  16         20.20         27.26         9.54 o
   3   7  16         11.28         17.32         8.67 o
   4   7  16         13.02         13.59         9.96 o
  -4   8  16         91.29        110.97        19.80 o
  -3   8  16         66.75         69.44        16.82 o
  -2   8  16         30.40         25.14         9.80 o
  -1   8  16        191.02        197.86        26.42 o
   0   8  16         63.01         54.47        18.11 o
   1   8  16        192.53        229.97        32.36 o
   2   8  16         30.57         33.50         9.74 o
   3   8  16         67.01         72.07        13.81 o
   4   8  16         91.14         60.36        31.00 o
  -4   9  16         26.89         27.36        14.16 o
  -3   9  16         22.61         20.36        12.00 o
  -2   9  16         47.46         39.05        11.01 o
  -1   9  16        318.54        340.67        35.43 o
   0   9  16         34.38         25.90         7.96 o
   1   9  16        318.90        388.08        51.57 o
   2   9  16         45.99         48.17         9.84 o
   3   9  16         22.81         20.59         9.49 o
   4   9  16         27.37         16.09        10.19 o
  -4  10  16         52.26         92.29        30.00 o
  -3  10  16         60.97         60.39        15.96 o
  -2  10  16         50.18         39.75        11.06 o
  -1  10  16         27.39         40.36        10.02 o
   0  10  16         76.48         76.90        14.44 o
   1  10  16         26.65         37.69        11.01 o
   2  10  16         51.32         43.87         9.78 o
   3  10  16         64.58         53.57        12.12 o
   4  10  16         51.93         37.97        25.86 o
  -4  11  16         18.66        -14.40        24.12 o
  -3  11  16         58.51         69.20        16.84 o
  -2  11  16         55.54         51.08        12.44 o
  -1  11  16         27.08         27.29         9.08 o
   0  11  16          6.32          5.42         8.20 o
   1  11  16         27.24         26.37         9.69 o
   2  11  16         58.16         56.81        12.26 o
   3  11  16         57.19         52.03        13.22 o
   4  11  16         18.10         -4.17        13.27 o
  -3  12  16         21.52          9.05        15.53 o
  -2  12  16         21.49         30.50        12.12 o
  -1  12  16         83.21         89.34        20.54 o
   0  12  16         19.25         19.22         8.89 o
   1  12  16         75.37         72.89        14.30 o
   2  12  16         20.27         27.99         9.30 o
   3  12  16         22.53         63.13        37.77 o
  -3  13  16         67.02         83.57        26.51 o
  -2  13  16        113.00         96.36        17.51 o
  -1  13  16         76.19         80.06        17.15 o
   0  13  16         32.61         48.09        12.86 o
   1  13  16         78.53         63.50        14.91 o
   2  13  16        104.91         71.49        27.37 o
   3  13  16         65.10         26.63        32.54 o
  -3  14  16        296.19        300.29        68.57 o
  -2  14  16         55.49         46.97        14.68 o
  -1  14  16         14.10         17.32        10.28 o
   0  14  16         34.02         46.36        15.04 o
   1  14  16         11.61         11.16        10.74 o
   2  14  16         58.28         30.05        22.46 o
   3  14  16        302.04        317.11        65.14 o
  -2  15  16         12.37         16.56        12.96 o
  -1  15  16         29.05         10.46        12.40 o
   0  15  16        123.64        125.15        23.75 o
   1  15  16         30.59         15.20        10.81 o
   2  15  16         13.54         14.44        13.77 o
  -1  16  16        330.26        308.97        44.39 o
   0  16  16        501.63        444.57        93.25 o
   1  16  16        324.46        223.36        57.30 o
   2  16  16         41.33         41.63        17.27 o
   0  17  16         16.49         21.23        17.73 o
   1   0  17         99.08        138.21        26.51 o
   2   0  17        478.71        505.63        52.18 o
   3   0  17         49.54         48.43        12.77 o
   4   0  17         14.14         22.72        12.73 o
   5   0  17         12.45         18.47        25.20 o
  -5   1  17         28.64         34.26        34.24 o
  -4   1  17         69.65         84.23        18.81 o
  -3   1  17         43.43         45.97        12.78 o
  -2   1  17        257.00        254.93        32.27 o
  -1   1  17        658.32        861.95       150.30 o
   0   1  17         23.71         26.77        10.46 o
   1   1  17        667.31        701.10       106.11 o
   2   1  17        258.48        309.36        53.15 o
   3   1  17         44.33         53.69        15.68 o
   4   1  17         69.11         61.50        23.83 o
   5   1  17         27.67         50.43        30.73 o
  -5   2  17          2.01         10.91        21.59 o
  -4   2  17        113.86        112.85        25.92 o
  -3   2  17          0.29         -0.49         8.51 o
  -2   2  17         55.20         73.49        14.89 o
  -1   2  17        665.82        807.92       137.76 o
   0   2  17         15.02         28.21        15.01 o
   1   2  17        666.25        782.48       107.46 o
   2   2  17         52.15         71.41        13.89 o
   3   2  17          0.21          4.16         8.17 o
   4   2  17        116.69        109.07        41.95 o
   5   2  17          1.84        -16.86        25.02 o
  -5   3  17        151.41        138.06        56.84 o
  -4   3  17        104.07         93.33        32.05 o
  -3   3  17         64.42         56.14        14.80 o
  -2   3  17         51.64         58.00        14.21 o
  -1   3  17        134.99        168.65        27.98 o
   0   3  17        810.55        940.78       129.71 o
   1   3  17        131.09        167.91        27.87 o
   2   3  17         50.06         78.15        14.12 o
   3   3  17         60.79         64.96        12.57 o
   4   3  17        104.08         71.76        27.63 o
   5   3  17        152.64        206.18        55.67 o
  -4   4  17         16.58         17.61        11.69 o
  -3   4  17          3.94          1.15         9.23 o
  -2   4  17         59.80         57.43        13.26 o
  -1   4  17         15.26         30.27        11.68 o
   0   4  17         54.59         54.16        13.90 o
   1   4  17         14.01         29.54        11.35 o
   2   4  17         59.86         62.08        12.61 o
   3   4  17          3.68          5.43         7.33 o
   4   4  17         15.02          8.05        10.21 o
   5   4  17          4.23          4.34        22.33 o
  -4   5  17         37.76         28.05        14.03 o
  -3   5  17        305.98        341.53       113.84 o
  -2   5  17         36.56         36.37        11.77 o
  -1   5  17         85.28        101.30        16.83 o
   0   5  17        743.00        848.11       117.01 o
   1   5  17         78.47        104.40        21.15 o
   2   5  17         37.98         43.92        10.38 o
   3   5  17        302.80        371.00        40.16 o
   4   5  17         36.97         20.26        11.03 o
   5   5  17         48.50         80.38        39.18 o
  -4   6  17         44.52         41.47        15.28 o
  -3   6  17        174.46        198.00        25.13 o
  -2   6  17        191.35        223.41        29.71 o
  -1   6  17        105.88        116.54        18.23 o
   0   6  17        585.45        724.15       100.45 o
   1   6  17        107.66        126.18        21.29 o
   2   6  17        186.92        238.92        29.27 o
   3   6  17        178.17        207.87        26.17 o
   4   6  17         45.59         43.50        15.62 o
  -4   7  17          6.66          3.84        13.52 o
  -3   7  17        278.18        273.41        39.32 o
  -2   7  17        225.35        250.15        42.96 o
  -1   7  17        250.14        256.70        32.69 o
   0   7  17         28.59         23.83        10.04 o
   1   7  17        248.00        295.61        41.25 o
   2   7  17        224.85        267.92        31.47 o
   3   7  17        269.17        279.37        54.29 o
   4   7  17          6.39         12.01         9.41 o
  -4   8  17        146.29        158.22        31.88 o
  -3   8  17          5.13          6.42        10.19 o
  -2   8  17        295.52        299.23        34.95 o
  -1   8  17         99.03        103.72        17.30 o
   0   8  17        264.38        293.81        34.39 o
   1   8  17         95.65        120.76        19.87 o
   2   8  17        307.34        397.31        39.33 o
   3   8  17          5.71          2.93         7.69 o
   4   8  17        149.36        106.03        55.73 o
  -4   9  17         12.54          3.37        19.77 o
  -3   9  17        167.52        174.49        24.26 o
  -2   9  17          1.19         11.24         8.29 o
  -1   9  17        361.86        390.59        38.99 o
   0   9  17        715.46        645.28        57.65 o
   1   9  17        356.71        418.87        47.37 o
   2   9  17          1.23         -0.66         7.38 o
   3   9  17        165.38        194.76        24.69 o
   4   9  17         11.80         21.27        14.40 o
  -4  10  17        129.42        153.76        40.96 o
  -3  10  17         11.30         12.56        12.83 o
  -2  10  17         69.42         62.67        14.08 o
  -1  10  17         59.00         67.33        12.31 o
   0  10  17        128.34        130.35        17.07 o
   1  10  17         57.54         65.17        13.47 o
   2  10  17         74.62         83.51        13.12 o
   3  10  17         11.61         14.04         8.00 o
   4  10  17        129.97        139.33        30.23 o
  -3  11  17         42.69         50.70        17.32 o
  -2  11  17          8.38          8.30        10.26 o
  -1  11  17         80.24         70.19        13.33 o
   0  11  17         64.64         61.83        12.73 o
   1  11  17         70.80         63.86        13.72 o
   2  11  17          8.41         10.48         7.19 o
   3  11  17         48.68         41.18        12.31 o
  -3  12  17          3.94         15.83        16.84 o
  -2  12  17         84.64        100.75        21.97 o
  -1  12  17        137.06        127.94        52.54 o
   0  12  17        180.09        226.60        30.15 o
   1  12  17        135.81        135.17        27.63 o
   2  12  17         88.22        103.53        15.90 o
   3  12  17          4.11         14.35         8.50 o
  -3  13  17        103.62        108.85        34.16 o
  -2  13  17         89.76        103.48        18.00 o
  -1  13  17          5.99          2.49         9.30 o
   0  13  17         31.72         31.96        12.08 o
   1  13  17          7.21         14.68         9.38 o
   2  13  17         87.90         72.02        29.30 o
   3  13  17         98.74         72.55        23.75 o
  -2  14  17         16.39         23.19        16.83 o
  -1  14  17         32.64         20.56        13.13 o
   0  14  17        132.39        169.75        30.50 o
   1  14  17         31.53         37.30        13.80 o
   2  14  17         14.25          1.31         9.59 o
  -2  15  17          6.17          0.82        18.93 o
  -1  15  17        131.74        147.44        27.24 o
   0  15  17         81.64         72.63        20.08 o
   1  15  17        135.38         92.11        32.41 o
   2  15  17          6.20         -1.14        10.68 o
   0  16  17        154.94        112.04        32.32 o
   1  16  17          0.47          3.31        15.24 o
   0   0  18        381.34        514.01       103.24 o
   1   0  18         86.87        112.33        21.28 o
   2   0  18        426.77        501.24        52.55 o
   3   0  18         44.91         54.26        17.97 o
   4   0  18        124.24        107.71        43.05 o
  -4   1  18        357.61        419.12        58.44 o
  -3   1  18        132.04        152.41        22.72 o
  -2   1  18         63.63         75.29        14.61 o
  -1   1  18        488.17        609.11        84.15 o
   0   1  18         37.76         43.02        13.21 o
   1   1  18        473.73        586.53        84.23 o
   2   1  18         53.25         59.89        13.59 o
   3   1  18        131.61        164.88        22.96 o
   4   1  18        371.52        353.81       120.34 o
  -4   2  18         58.51         57.77        37.40 o
  -3   2  18         37.58         60.12        17.65 o
  -2   2  18         42.00         46.43        19.41 o
  -1   2  18       1054.98       1403.42       191.66 o
   0   2  18        639.17        786.66       108.95 o
   1   2  18       1072.24       1443.88       191.80 o
   2   2  18         45.90         67.06        13.30 o
   3   2  18         42.71         42.21        13.08 o
   4   2  18         57.06         63.68        29.62 o
  -4   3  18        167.34        171.35        33.63 o
  -3   3  18        454.66        532.43        56.96 o
  -2   3  18         47.41         57.14        14.16 o
  -1   3  18         72.54         82.16        18.16 o
   0   3  18        430.82        539.11        76.13 o
   1   3  18         64.04         87.73        19.24 o
   2   3  18         48.31         69.67        13.45 o
   3   3  18        450.39        526.85        54.90 o
   4   3  18        161.46        142.05        53.10 o
  -4   4  18        366.58        401.43        75.34 o
  -3   4  18        145.74        144.36        36.98 o
  -2   4  18         98.71         99.33        18.68 o
  -1   4  18        328.43        431.85        62.59 o
   0   4  18         13.70         29.13        12.52 o
   1   4  18        328.30        434.71        62.53 o
   2   4  18        101.18        128.12        18.33 o
   3   4  18        157.55        155.69        22.31 o
   4   4  18        373.18        313.78       114.60 o
  -4   5  18         90.80         97.48        19.88 o
  -3   5  18         76.85         49.55        16.37 o
  -2   5  18        196.27        239.51        30.77 o
  -1   5  18        104.57        122.65        19.06 o
   0   5  18        663.10        846.49       115.17 o
   1   5  18        104.38        114.95        22.38 o
   2   5  18        198.64        251.22        30.77 o
   3   5  18         78.68         72.64        13.37 o
   4   5  18         88.73         63.12        28.93 o
  -4   6  18        107.86        118.25        21.62 o
  -3   6  18         71.00         71.21        17.37 o
  -2   6  18         77.29         90.97        17.02 o
  -1   6  18         49.16         48.66        12.34 o
   0   6  18          1.76         12.72        11.28 o
   1   6  18         51.65         53.79        14.17 o
   2   6  18         77.35         98.70        16.39 o
   3   6  18         73.21         71.94        14.42 o
   4   6  18        106.66         86.80        42.37 o
  -4   7  18        140.28        174.97        36.84 o
  -3   7  18          9.52         21.29        10.17 o
  -2   7  18          1.26          8.44        10.96 o
  -1   7  18        192.09        187.91        25.89 o
   0   7  18        303.09        293.96        44.48 o
   1   7  18        188.42        207.55        31.33 o
   2   7  18          1.03          4.20         7.58 o
   3   7  18          9.03         -1.73         7.98 o
   4   7  18        137.25        212.56        34.50 o
  -4   8  18          1.43         -6.22        22.40 o
  -3   8  18         44.33         42.55        14.08 o
  -2   8  18         31.98         19.36        10.14 o
  -1   8  18         22.66         19.55         9.80 o
   0   8  18        116.84        121.70        18.91 o
   1   8  18         22.85         28.18        10.36 o
   2   8  18         31.81         34.34        10.17 o
   3   8  18         43.83         34.18        17.58 o
   4   8  18          1.35          8.43        15.19 o
  -4   9  18          0.20         16.58        19.31 o
  -3   9  18         11.73         12.11        12.71 o
  -2   9  18         76.42         65.34        14.13 o
  -1   9  18         51.71         56.28        11.55 o
   0   9  18          4.65          5.43         9.13 o
   1   9  18         52.58         56.83        12.41 o
   2   9  18         75.31         67.14        12.66 o
   3   9  18         11.49          8.49         8.35 o
   4   9  18          0.17         -7.71        11.69 o
  -3  10  18         39.34         37.27        15.18 o
  -2  10  18         29.81         41.33        13.46 o
  -1  10  18        167.73        156.45        32.61 o
   0  10  18          7.02          6.77         7.49 o
   1  10  18        165.93        176.52        22.33 o
   2  10  18         29.47         35.18        11.11 o
   3  10  18         39.54         20.90         9.80 o
  -3  11  18        113.64        120.48        51.10 o
  -2  11  18         95.43         85.64        22.58 o
  -1  11  18        104.89         76.75        26.71 o
   0  11  18        222.46        236.56        31.54 o
   1  11  18        107.74         96.08        15.64 o
   2  11  18         94.13         70.57        13.72 o
   3  11  18        112.82        102.98        44.06 o
  -3  12  18         21.15         28.94        20.55 o
  -2  12  18        109.45        143.60        26.85 o
  -1  12  18         55.74         42.71        12.95 o
   0  12  18        106.37        104.61        18.61 o
   1  12  18         52.32         45.50        12.10 o
   2  12  18        110.63        141.13        21.18 o
   3  12  18         22.30          4.29        12.33 o
  -2  13  18        161.64        193.16        27.39 o
  -1  13  18         99.77         81.15        38.12 o
   0  13  18         38.90         38.64        12.73 o
   1  13  18        101.34        106.67        17.92 o
   2  13  18        161.66        156.92        58.23 o
  -2  14  18        268.93        346.15        70.55 o
  -1  14  18         63.59         54.09        17.66 o
   0  14  18        115.61        109.40        23.61 o
   1  14  18         60.09         83.04        24.26 o
   2  14  18        266.45        277.22        64.61 o
  -1  15  18         92.12         98.98        33.45 o
   0  15  18          5.84         11.92        15.02 o
   1  15  18         90.94        105.19        30.05 o
   1   0  19        154.33        188.59        31.10 o
   2   0  19         10.43         20.55        11.35 o
   3   0  19          2.15         -2.78         7.71 o
   4   0  19         65.82         42.55        18.64 o
  -4   1  19          6.48         19.61        14.60 o
  -3   1  19         58.95         55.16        25.48 o
  -2   1  19        112.79        116.86        18.52 o
  -1   1  19        501.25        610.41        83.81 o
   0   1  19        764.25       1062.69       145.73 o
   1   1  19        505.90        578.15        83.96 o
   2   1  19        113.30        116.14        19.19 o
   3   1  19         57.85         61.97        19.56 o
   4   1  19          7.08         13.87        15.17 o
  -4   2  19          3.83          1.90        14.81 o
  -3   2  19         24.40         37.92        12.44 o
  -2   2  19         90.95         93.39        18.34 o
  -1   2  19        339.74        389.40        70.40 o
   0   2  19        392.34        479.45        69.10 o
   1   2  19        331.15        418.04        58.42 o
   2   2  19         90.96        120.89        18.16 o
   3   2  19         22.94         16.79        10.82 o
   4   2  19          3.90         16.49        13.95 o
  -4   3  19        119.61        106.36        40.92 o
  -3   3  19        143.72        146.84        26.22 o
  -2   3  19         71.80         87.47        18.14 o
  -1   3  19         46.89         54.46        14.97 o
   0   3  19         80.91         91.57        19.99 o
   1   3  19         49.75         52.67        14.75 o
   2   3  19         79.74        121.18        22.13 o
   3   3  19        143.12        111.65        40.89 o
   4   3  19        113.93        101.35        26.77 o
  -4   4  19         46.76         23.25        14.75 o
  -3   4  19         88.71         81.43        39.52 o
  -2   4  19         44.11         57.95        13.43 o
  -1   4  19        555.39        804.28        77.46 o
   0   4  19        746.77        920.68       126.90 o
   1   4  19        551.53        749.37       107.91 o
   2   4  19         45.59         55.84        12.84 o
   3   4  19         85.71         82.69        39.99 o
   4   4  19         43.94         52.03        19.26 o
  -4   5  19        121.39        121.67        28.93 o
  -3   5  19          5.52          7.08        13.71 o
  -2   5  19         52.22         42.73        13.58 o
  -1   5  19        139.53        181.42        26.11 o
   0   5  19         14.67         12.86        10.83 o
   1   5  19        143.20        209.36        32.12 o
   2   5  19         48.25         54.39        11.92 o
   3   5  19          4.97         -3.68         8.06 o
   4   5  19        120.22        120.21        27.25 o
  -4   6  19         50.78         34.52        26.10 o
  -3   6  19        136.29        148.92        29.64 o
  -2   6  19        216.63        192.98        70.15 o
  -1   6  19         24.79         28.93        11.34 o
   0   6  19        392.15        452.51        65.50 o
   1   6  19         27.91         35.25        11.51 o
   2   6  19        224.07        271.07        29.81 o
   3   6  19        144.22        124.77        50.18 o
   4   6  19         53.95         63.47        19.95 o
  -4   7  19         65.75        108.95        34.69 o
  -3   7  19         51.83         58.37        14.75 o
  -2   7  19          4.04          3.58        11.62 o
  -1   7  19         32.59         51.37        12.88 o
   0   7  19        350.48        365.14        54.17 o
   1   7  19         32.28         44.61        14.22 o
   2   7  19          7.79          9.44         8.44 o
   3   7  19         48.21         35.22        14.40 o
   4   7  19         61.11         98.80        27.09 o
  -3   8  19         83.10         88.55        17.81 o
  -2   8  19          3.18          1.73         9.04 o
  -1   8  19         28.97         34.48        12.32 o
   0   8  19         88.20         89.34        16.60 o
   1   8  19         25.66         35.50        11.83 o
   2   8  19          4.02         12.63         8.22 o
   3   8  19         84.24         63.02        30.70 o
  -3   9  19         12.95         19.72        15.66 o
  -2   9  19         89.81         76.04        21.81 o
  -1   9  19        180.91        148.39        38.59 o
   0   9  19         95.57        101.46        14.43 o
   1   9  19        178.67        182.03        22.18 o
   2   9  19         90.81        119.04        15.41 o
   3   9  19         11.84         20.24        10.27 o
  -3  10  19         74.50         72.25        22.23 o
  -2  10  19         35.32         32.00        11.92 o
  -1  10  19        258.83        208.70        69.01 o
   0  10  19        145.79        177.59        25.84 o
   1  10  19        260.13        284.74        29.23 o
   2  10  19         33.76         26.11        10.21 o
   3  10  19         76.97         78.07        41.96 o
  -3  11  19         38.39         49.40        23.66 o
  -2  11  19        288.97        342.25        49.62 o
  -1  11  19         27.27         23.35        11.26 o
   0  11  19        297.61        354.61        53.92 o
   1  11  19         26.21         31.11        11.47 o
   2  11  19        293.44        308.95        38.11 o
   3  11  19         38.59         38.37        17.64 o
  -2  12  19         11.63          8.68        14.43 o
  -1  12  19         45.16         48.93        13.00 o
   0  12  19         68.91         56.87        24.92 o
   1  12  19         43.87         39.67        12.69 o
   2  12  19         12.03         16.88        10.89 o
  -2  13  19        240.10        207.14        55.54 o
  -1  13  19         98.28         98.87        22.33 o
   0  13  19         44.67         23.51        13.64 o
   1  13  19         96.65         89.23        21.19 o
   2  13  19        240.05        239.08        39.41 o
  -1  14  19         36.44         39.59        19.10 o
   0  14  19         67.78         53.70        21.95 o
   1  14  19         33.73         26.84        19.95 o
   0   0  20       1498.95       1904.95       363.65 o
   1   0  20         72.24         87.31        18.86 o
   2   0  20        195.54        225.94        28.89 o
   3   0  20         93.03         92.98        32.43 o
   4   0  20          0.30         21.90        18.61 o
  -4   1  20        110.22         93.66        26.09 o
  -3   1  20        386.90        345.91       109.62 o
  -2   1  20         51.16         49.17        12.78 o
  -1   1  20        150.39        185.58        30.15 o
   0   1  20        470.40        561.64        79.49 o
   1   1  20        139.55        167.14        30.08 o
   2   1  20         52.01         46.53        13.70 o
   3   1  20        384.26        365.78       115.99 o
   4   1  20        109.46        108.78        28.09 o
  -4   2  20        247.83        258.17        56.50 o
  -3   2  20         15.25         17.66        11.80 o
  -2   2  20        102.70        111.32        19.44 o
  -1   2  20         31.47         24.19        12.12 o
   0   2  20        109.05        157.56        27.52 o
   1   2  20         31.35         31.23        13.00 o
   2   2  20         93.44        115.77        18.86 o
   3   2  20         15.68         18.26        10.38 o
   4   2  20        249.24        306.21        45.63 o
  -4   3  20         37.49          5.11        17.12 o
  -3   3  20        138.38        107.86        38.60 o
  -2   3  20         88.89         86.92        17.90 o
  -1   3  20          2.82          4.82        11.83 o
   0   3  20         63.37         95.30        19.87 o
   1   3  20          5.12         19.67        11.27 o
   2   3  20         89.51        114.56        17.66 o
   3   3  20        132.40         77.71        35.36 o
   4   3  20         37.66         34.27        16.38 o
  -4   4  20        176.30        142.83        43.95 o
  -3   4  20        112.31         89.56        28.15 o
  -2   4  20         57.61         40.85        21.61 o
  -1   4  20         44.87         58.66        13.97 o
   0   4  20         65.57        105.05        20.88 o
   1   4  20         45.17         61.29        16.04 o
   2   4  20         57.06         63.05        13.27 o
   3   4  20        111.57        104.57        42.96 o
   4   4  20        183.27        173.32        33.32 o
  -3   5  20         57.07         71.85        28.52 o
  -2   5  20         37.66         33.55        19.35 o
  -1   5  20        149.74        164.31        24.05 o
   0   5  20          0.45          6.32        12.64 o
   1   5  20        140.43        169.10        28.94 o
   2   5  20         37.58         41.32        11.09 o
   3   5  20         54.07         56.33        20.23 o
   4   5  20          8.80         10.63        19.88 o
  -3   6  20         79.94         72.36        16.54 o
  -2   6  20         14.77         14.64        12.15 o
  -1   6  20         65.59         77.57        15.70 o
   0   6  20         33.07         32.03        13.01 o
   1   6  20         65.70         71.17        16.85 o
   2   6  20         17.70         24.48         9.61 o
   3   6  20         79.35         48.48        18.34 o
  -3   7  20         13.80          3.53        13.83 o
  -2   7  20          5.94         -3.73        10.80 o
  -1   7  20         73.18         85.85        16.47 o
   0   7  20          7.89          0.74         8.78 o
   1   7  20         71.83         61.70        17.52 o
   2   7  20          5.93          4.39         6.90 o
   3   7  20         15.30         11.25         9.27 o
  -3   8  20          8.47         22.54        15.63 o
  -2   8  20         34.61         30.05        13.43 o
  -1   8  20         24.80         10.14        10.70 o
   0   8  20          7.74          2.35        10.13 o
   1   8  20         24.82         35.01        12.71 o
   2   8  20         34.54         46.50        11.36 o
   3   8  20          8.65         18.16        10.60 o
  -3   9  20          2.48         -1.54        21.60 o
  -2   9  20          7.80         17.21        10.77 o
  -1   9  20          7.79         12.06         8.92 o
   0   9  20         20.61         17.25         8.90 o
   1   9  20          8.31          1.36        10.53 o
   2   9  20          7.76         13.88         8.67 o
   3   9  20          2.29         15.29        11.59 o
  -3  10  20         13.62         12.66        23.81 o
  -2  10  20         18.55         26.44        16.38 o
  -1  10  20          0.18          6.60         9.95 o
   0  10  20          0.02         -7.16         9.99 o
   1  10  20          0.16          6.79        10.23 o
   2  10  20         19.02         25.04        10.61 o
   3  10  20         13.55          9.56        29.06 o
  -2  11  20         88.32         83.20        23.84 o
  -1  11  20          2.81         -0.62         9.71 o
   0  11  20          7.45         13.42        12.68 o
   1  11  20          3.75          8.40        10.01 o
   2  11  20         88.13         92.46        17.96 o
  -2  12  20         71.26         75.43        30.23 o
  -1  12  20         91.77        101.80        22.43 o
   0  12  20         62.69         42.17        17.14 o
   1  12  20         92.04         96.02        23.11 o
   2  12  20         70.65         79.64        20.78 o
  -1  13  20         93.15         90.81        21.47 o
   0  13  20         68.88         53.39        23.06 o
   1  13  20         99.91         71.34        20.91 o
   1   0  21         49.63         58.91        16.75 o
   2   0  21          7.43          6.24         8.62 o
   3   0  21          7.35          4.84        10.19 o
  -3   1  21         48.64         28.24        15.50 o
  -2   1  21         22.26         15.66        14.42 o
  -1   1  21        211.51        223.39        38.94 o
   0   1  21        562.00        639.71        90.79 o
   1   1  21        209.08        263.83        39.14 o
   2   1  21         21.20         18.61        10.71 o
   3   1  21         48.91         50.42        14.81 o
  -3   2  21          6.45          8.32        12.10 o
  -2   2  21         44.69         39.58        12.85 o
  -1   2  21        134.93        140.76        26.49 o
   0   2  21          3.61          9.90        12.58 o
   1   2  21        128.78        140.46        26.23 o
   2   2  21         43.20         40.67        13.23 o
   3   2  21          5.30          1.20         9.23 o
  -3   3  21         32.40         18.99        20.19 o
  -2   3  21         10.39         12.56        10.18 o
  -1   3  21        427.29        521.03        56.27 o
   0   3  21         48.58         51.40        15.75 o
   1   3  21        430.42        512.99        74.94 o
   2   3  21         11.23         12.05        10.35 o
   3   3  21         34.56         29.51        10.98 o
  -3   4  21         64.32         49.30        21.68 o
  -2   4  21        113.97        100.08        35.54 o
  -1   4  21         80.57        101.74        18.11 o
   0   4  21         29.61         34.89        13.92 o
   1   4  21         76.13        104.07        21.47 o
   2   4  21        115.70        141.36        20.21 o
   3   4  21         71.59         47.36        21.46 o
  -3   5  21         37.21         17.14        19.50 o
  -2   5  21         60.92         54.57        19.32 o
  -1   5  21         84.69         88.81        17.62 o
   0   5  21         23.74         44.63        15.19 o
   1   5  21         80.88         86.61        20.56 o
   2   5  21         59.42         66.27        16.08 o
   3   5  21         40.58         25.56        15.67 o
  -3   6  21        181.29        239.69        48.72 o
  -2   6  21         59.10         33.74        18.51 o
  -1   6  21         27.81         23.40        11.02 o
   0   6  21         22.62         32.11        12.95 o
   1   6  21         22.42         21.37        11.56 o
   2   6  21         54.81         55.23        14.03 o
   3   6  21        183.77        165.72        62.95 o
  -3   7  21        122.83        120.36        31.09 o
  -2   7  21         91.60         54.40        25.26 o
  -1   7  21         40.80         28.92        13.77 o
   0   7  21        198.93        152.54        22.62 o
   1   7  21         39.21         39.78        12.64 o
   2   7  21         93.53        102.82        15.46 o
   3   7  21        123.83        160.51        28.80 o
  -3   8  21         88.02         74.44        30.81 o
  -2   8  21         53.88         47.74        14.55 o
  -1   8  21        230.38        195.06       151.08 o
   0   8  21         53.02         41.81        12.09 o
   1   8  21        230.57        231.06        32.57 o
   2   8  21         53.50         52.34        11.75 o
   3   8  21         86.70         84.15        22.64 o
  -2   9  21        143.54        136.07        31.25 o
  -1   9  21         45.08         34.63        13.53 o
   0   9  21         14.59         10.99        11.47 o
   1   9  21         47.12         47.03        12.41 o
   2   9  21        142.97        175.46        24.44 o
  -2  10  21        166.68        199.72        35.58 o
  -1  10  21        199.41        163.13        51.88 o
   0  10  21        161.27        146.51        57.68 o
   1  10  21        201.86        181.14        25.01 o
   2  10  21        162.15        194.62        27.91 o
  -1  11  21         81.38         91.25        22.20 o
   0  11  21         52.78         32.40        16.55 o
   1  11  21         79.33         65.56        20.55 o
  -1  12  21         13.23         23.82        25.17 o
   0  12  21         95.02         81.76        27.46 o
   1  12  21         15.27         19.52        18.60 o
   0   0  22       1325.82       1417.71       274.11 o
   1   0  22         46.67         49.85        16.73 o
   2   0  22         55.51         28.15        43.29 o
   3   0  22         39.85         53.31        19.53 o
  -3   1  22         60.22         78.76        24.74 o
  -2   1  22        203.38        210.88        68.49 o
  -1   1  22        339.26        346.21        56.62 o
   0   1  22        930.93       1073.42       148.66 o
   1   1  22        347.42        410.05        56.75 o
   2   1  22        201.77        209.84        79.91 o
   3   1  22         58.42         79.84        21.07 o
  -3   2  22        102.35        105.18        27.71 o
  -2   2  22          8.29         13.90        13.95 o
  -1   2  22        253.66        305.83        49.25 o
   0   2  22        524.95        658.14        93.36 o
   1   2  22        264.49        324.35        48.66 o
   2   2  22          9.31          3.02         9.86 o
   3   2  22        103.99        121.87        25.91 o
  -3   3  22         97.42        102.86        28.12 o
  -2   3  22         42.65         31.59        16.54 o
  -1   3  22          1.10         -8.80         8.80 o
   0   3  22        340.62        392.90        58.72 o
   1   3  22          1.86         -0.27        11.39 o
   2   3  22         43.35         32.64        19.28 o
   3   3  22        100.26        137.01        25.60 o
  -3   4  22         44.02         25.87        35.44 o
  -2   4  22         41.33         43.92        13.83 o
  -1   4  22         39.28         51.71        14.72 o
   0   4  22        159.57        184.98        32.38 o
   1   4  22         42.30         44.92        16.03 o
   2   4  22         43.08         30.49        14.08 o
   3   4  22         38.50         33.01        15.80 o
  -3   5  22         22.16         77.01        43.23 o
  -2   5  22         13.50         19.65        11.92 o
  -1   5  22          5.44         10.30        10.44 o
   0   5  22          9.16         22.48        13.40 o
   1   5  22          6.57         11.56        12.54 o
   2   5  22         11.53         21.44        10.13 o
   3   5  22         20.46         23.01        15.51 o
  -3   6  22         44.93         13.03        22.18 o
  -2   6  22         18.74         11.95        15.48 o
  -1   6  22        190.56        142.85        53.97 o
   0   6  22          1.25          7.79        12.26 o
   1   6  22        194.62        177.14        28.00 o
   2   6  22         17.42         24.26        10.02 o
   3   6  22         43.23         38.22        16.96 o
  -2   7  22         15.07          8.36        21.41 o
  -1   7  22         11.56          8.75        11.74 o
   0   7  22          1.00         -4.94         8.75 o
   1   7  22         11.79         25.58        11.47 o
   2   7  22         15.34         27.53        11.51 o
  -2   8  22         18.57         17.13        14.45 o
  -1   8  22         70.03         52.25        30.73 o
   0   8  22          4.32         16.30        12.99 o
   1   8  22         70.64         54.42        19.71 o
   2   8  22         18.69         28.95        12.94 o
  -2   9  22         12.17         15.76        20.13 o
  -1   9  22         32.73         20.63        13.39 o
   0   9  22         18.51          4.63        12.68 o
   1   9  22         32.79         31.62        13.39 o
   2   9  22         12.67         10.11        12.09 o
  -1  10  22         10.62          7.52        14.73 o
   0  10  22          2.48          5.58        13.60 o
   1  10  22          9.86         10.85        13.35 o
   0  11  22         26.61         25.76        18.29 o
   1   0  23         12.29         13.93        13.44 o
   2   0  23          0.00          4.72        11.13 o
   3   0  23          4.13         -8.64        24.73 o
  -2   1  23         13.13         11.66        11.54 o
  -1   1  23          1.32         -5.95        14.24 o
   0   1  23         22.56         19.05        14.69 o
   1   1  23          1.72          6.44        12.51 o
   2   1  23         13.08         10.71        10.66 o
   3   1  23         55.72         52.47        20.14 o
  -2   2  23        128.78         98.80        38.27 o
  -1   2  23         73.59         72.21        16.80 o
   0   2  23          0.95          2.48        14.07 o
   1   2  23         73.99         88.52        20.82 o
   2   2  23        130.11        109.62        48.08 o
   3   2  23          7.27         10.16        15.70 o
  -2   3  23          7.60         21.88        12.47 o
  -1   3  23        436.17        388.23       135.03 o
   0   3  23        104.74        120.92        25.00 o
   1   3  23        440.69        457.55        60.84 o
   2   3  23          7.64         15.34        12.56 o
  -2   4  23         22.17         27.41        16.17 o
  -1   4  23         22.58         11.94        11.61 o
   0   4  23          8.39          1.49        12.56 o
   1   4  23         22.32         31.37        20.28 o
   2   4  23         25.54         19.19        11.96 o
  -1   5  23        143.81        100.85        39.29 o
   0   5  23        110.60         88.36        21.03 o
   1   5  23        139.90        136.44        23.62 o
   2   5  23          0.61         -1.24        11.94 o
  -2   6  23         69.83         94.26        29.77 o
  -1   6  23         32.47         10.22        12.24 o
   0   6  23         97.83         99.86        18.72 o
   1   6  23         32.18         29.28        12.25 o
   2   6  23         70.25         48.60        20.03 o
  -2   7  23         12.67         19.90        22.48 o
  -1   7  23          2.69          7.27        13.90 o
   0   7  23          0.03          0.96        14.64 o
   1   7  23          4.44         -8.38        14.46 o
   2   7  23         12.35          6.03        15.30 o
  -1   8  23         15.77         16.63        23.73 o
   0   8  23        126.98         73.71        66.30 o
   1   8  23         16.56         31.24        16.52 o
  -1   9  23        106.15        130.44        37.38 o
   0   9  23         48.41         49.30        24.91 o
   1   9  23        108.96        109.25        37.44 o
   0   0  24         15.29         10.12        18.18 o
   1   0  24         32.87         44.13        20.79 o
   2   0  24        150.93        190.66        43.26 o
  -2   1  24        109.42        108.82        29.39 o
  -1   1  24         36.94         20.61        16.41 o
   0   1  24          0.61         -2.79        12.25 o
   1   1  24         33.87         41.27        17.99 o
   2   1  24        115.85        131.42        36.95 o
  -2   2  24        126.36        120.58        40.60 o
  -1   2  24         17.02         15.13        13.84 o
   0   2  24        259.11        250.74        41.91 o
   1   2  24         21.89         28.15        18.41 o
   2   2  24        125.75        111.99        25.85 o
  -2   3  24        104.27        120.54        38.34 o
  -1   3  24         89.86         46.02        31.71 o
   0   3  24        242.18        199.53        35.95 o
   1   3  24         88.82         82.85        20.17 o
   2   3  24        100.29        104.11        24.78 o
  -2   4  24        118.98         91.84        37.10 o
  -1   4  24         99.89         72.63        36.64 o
   0   4  24          1.04         -6.92        13.23 o
   1   4  24        107.09         94.59        22.27 o
   2   4  24        120.21         83.88        23.00 o
  -1   5  24          2.13         18.75        14.29 o
   0   5  24        128.12        116.04        25.21 o
   1   5  24          1.82         -8.15        15.97 o
  -1   6  24        130.12        109.86        34.56 o
   0   6  24         16.54          3.27        26.25 o
   1   6  24        131.24        113.84        25.79 o
  -1   7  24         45.75         36.68        22.98 o
   0   7  24         86.48        110.15        34.86 o
   1   0  25          9.04         12.67        14.50 o
  -1   1  25         19.28         26.36        28.04 o
   0   1  25         26.07         36.60        21.89 o
   1   1  25         18.83         24.33        15.27 o
  -1   2  25         22.43         20.86        28.51 o
   0   2  25          0.82          9.53        19.18 o
   1   2  25         21.16         21.80        19.41 o
  -1   3  25        164.63        157.08        47.19 o
   0   3  25         30.02         12.75        20.61 o
   1   3  25        162.43        156.22        47.18 o
  -1   4  25        181.38        117.01        39.96 o
   0   4  25         30.55         33.13        18.08 o
   0   5  25        151.20         90.36        31.04 o
                                                
