# Supplementary material for: Crystal structures of ethyl {2-[4-(4-iso­propyl­phen­yl)thia­zol-2-yl]phen­yl}carbamate and ethyl {2-[4-(3-nitro­phen­yl)thia­zol-2-yl]phen­yl}carbamate
Source: Acta Crystallogr E Crystallogr Commun. 2016 Aug 19;72(Pt 9):1321–5. doi: 10.1107/S2056989016013104 (PMC5120716; doi:10.1107/S2056989016013104)
Supplement: Supplementary file 3 [file e-72-01321-IIsup3.hkl]

#
# h,k,l, Fc-squared, Fo-squared, sigma(Fo-squared), status flag
#
data_II
_shelx_title ' Bun54 in Pca2(1)'
_shelx_refln_list_code          4
_shelx_F_calc_maximum      260.70
_exptl_crystal_F_000       768.00
_reflns_d_resolution_high  0.7795

loop_
 _space_group_symop_operation_xyz
 'x, y, z'
 '-x, -y, z+1/2'
 'x+1/2, -y, z'
 '-x+1/2, y, z+1/2'

_cell_length_a    23.8402
_cell_length_b     9.7401
_cell_length_c     7.1403
_cell_angle_alpha  90.000
_cell_angle_beta   90.000
_cell_angle_gamma  90.000

_shelx_F_squared_multiplier     1.000

loop_
 _refln_index_h
 _refln_index_k
 _refln_index_l
 _refln_F_squared_calc
 _refln_F_squared_meas
 _refln_F_squared_sigma
 _refln_observed_status
   1   2  -9         42.65         16.01         9.36 o
   2   0  -8         18.45          8.23        10.74 o
  10   0  -8          0.16          4.70         8.23 o
   1   1  -8         54.13         21.79        15.39 o
   9   1  -8         12.25         -1.12         6.36 o
  10   1  -8          9.27         -2.08         6.56 o
   4   2  -8         18.24          2.46         5.48 o
   6   2  -8          6.08         -5.40         7.63 o
   7   2  -8         14.72          7.45         7.65 o
  10   2  -8         12.82         15.39        11.56 o
  11   2  -8          4.61         -3.63         9.05 o
   0   3  -8        208.17        175.74        26.05 o
   1   3  -8        330.62        314.78       170.18 o
   2   3  -8         49.77         35.92        34.34 o
   3   3  -8         72.10         48.27        27.11 o
   4   3  -8         61.08         24.61        26.49 o
   5   3  -8          0.79          2.88         8.44 o
   6   3  -8         18.71          6.91         7.33 o
   7   3  -8        219.58        156.01        83.93 o
   8   3  -8         15.48          7.59         9.80 o
   9   3  -8         37.87         13.41        14.93 o
  10   3  -8         25.16         18.25         9.41 o
  11   3  -8         61.96         50.37        11.51 o
  12   3  -8         20.74         12.22         9.15 o
   0   4  -8       2261.51       2212.28       218.04 o
   1   4  -8        756.59        678.54        86.70 o
   2   4  -8        473.56        479.17        50.31 o
   3   4  -8        287.12        270.71        34.66 o
   4   4  -8        192.03        183.96        22.52 o
   5   4  -8        133.60        118.07        15.96 o
   6   4  -8        211.82        178.75        24.10 o
   7   4  -8        345.86        279.58        32.46 o
   8   4  -8        163.13        114.55        16.27 o
   9   4  -8         53.95         35.13         9.56 o
  10   4  -8         69.61         32.78        12.07 o
   0   5  -8        579.22        554.53        58.23 o
   1   5  -8         41.11         51.70        13.45 o
   2   5  -8         35.64         37.63        16.16 o
   3   5  -8          1.19          1.99        10.99 o
   4   5  -8          1.98          8.13        10.89 o
   5   5  -8        114.19         84.66        15.09 o
   6   5  -8        129.74        119.91        17.80 o
   7   5  -8         74.02         79.99        15.34 o
   8   5  -8        287.73        224.63        27.85 o
   1   6  -8         65.37         39.79        10.79 o
   2   0  -7          9.71          7.42         4.98 o
   4   0  -7         97.10        111.05        37.24 o
   6   0  -7          5.23          0.05         9.51 o
   8   0  -7       1128.70       1179.13       325.14 o
  10   0  -7         67.90         69.14        26.39 o
  12   0  -7        148.81        134.51        14.79 o
  14   0  -7        162.49        146.69        44.67 o
  16   0  -7        296.38        222.70        75.41 o
  18   0  -7        198.01        183.81        17.71 o
   1   1  -7        145.75        123.35        19.15 o
   2   1  -7        189.75        152.48        24.52 o
   3   1  -7         66.92         63.95         8.68 o
   4   1  -7        527.64        589.74        42.03 o
   5   1  -7        151.89        172.02        33.12 o
   6   1  -7        358.27        331.65        69.57 o
   7   1  -7         42.47         42.33         8.07 o
   8   1  -7         23.42         27.22         6.46 o
   9   1  -7        223.95        230.33        21.38 o
  10   1  -7        130.53        141.98        14.56 o
  11   1  -7         26.77         29.15         6.79 o
  12   1  -7        267.12        228.53        81.83 o
  13   1  -7         49.35         43.26        25.19 o
  14   1  -7        139.67        129.05        75.31 o
  15   1  -7        113.53         71.73        60.44 o
  16   1  -7        107.38         63.15        56.70 o
  17   1  -7        291.63        301.02        68.24 o
  18   1  -7         90.73         38.68        41.66 o
  19   1  -7        167.14        119.31        14.02 o
   1   2  -7         22.38         15.23         4.62 o
   2   2  -7         89.16         85.99        17.57 o
   3   2  -7        118.60        118.06        22.91 o
   4   2  -7        180.47        167.88        30.66 o
   5   2  -7        115.37        117.24         9.15 o
   6   2  -7         46.18         35.80         7.36 o
   7   2  -7         28.25         24.96         6.27 o
   8   2  -7        257.22        272.20        58.77 o
   9   2  -7        139.31        137.96        18.80 o
  10   2  -7        120.40        132.59        13.66 o
  11   2  -7        505.06        553.34        36.69 o
  12   2  -7        429.58        302.28       245.57 o
  13   2  -7         41.03         22.72        18.77 o
  14   2  -7         75.22         31.99        37.62 o
  15   2  -7        321.97        316.63        22.78 o
  16   2  -7        258.57        235.87        19.14 o
  17   2  -7        195.51        110.24        93.49 o
  18   2  -7         74.08         25.27        30.63 o
   1   3  -7         60.26         41.37         9.70 o
   2   3  -7        146.76        137.10        12.76 o
   3   3  -7        378.23        381.76        31.33 o
   4   3  -7         16.38         22.54         6.20 o
   5   3  -7        670.32        661.90       100.71 o
   6   3  -7        161.52        178.97        27.19 o
   7   3  -7         86.87         86.91        29.08 o
   8   3  -7         24.45         10.89         9.97 o
   9   3  -7        335.56        346.10       182.97 o
  10   3  -7         33.18         20.03        20.07 o
  11   3  -7        356.92        335.90        25.45 o
  12   3  -7        383.69        382.44        26.68 o
  13   3  -7         78.36         80.31        11.87 o
  14   3  -7        226.52        192.93       104.61 o
  15   3  -7          6.37         -0.11         5.49 o
  16   3  -7          0.45         -0.81         3.90 o
  17   3  -7        300.27        260.58       137.89 o
   1   4  -7         36.46         29.15         6.64 o
   2   4  -7        321.82        307.31        39.52 o
   3   4  -7        671.08        741.43       109.80 o
   4   4  -7        332.45        326.49        20.27 o
   5   4  -7        128.74        119.47        41.95 o
   6   4  -7         47.71         24.83        12.69 o
   7   4  -7        154.23        131.69        52.88 o
   8   4  -7         11.61          3.41         6.02 o
   9   4  -7         33.82         18.68        13.41 o
  10   4  -7        171.53        120.44        59.01 o
  11   4  -7        332.90        296.28       137.65 o
  12   4  -7        160.01        114.66        43.87 o
  13   4  -7         35.39         11.24         7.74 o
  15   4  -7         60.98         22.52        16.24 o
  16   4  -7        192.60        163.13        47.89 o
   1   5  -7        106.18         94.60        13.16 o
   2   5  -7        347.36        368.77        41.41 o
   3   5  -7        612.84        574.39       153.51 o
   4   5  -7        571.17        536.68       144.62 o
   5   5  -7          7.82          5.44         4.75 o
   6   5  -7         23.05          8.53         5.20 o
   7   5  -7         82.22         73.68        48.77 o
   8   5  -7        142.60        122.45        71.21 o
   9   5  -7         74.25         32.29        24.90 o
  10   5  -7        198.96        151.28        87.51 o
  11   5  -7         29.02          7.55         8.43 o
  14   5  -7          8.65          0.31         6.32 o
   1   6  -7        305.55        287.46        80.10 o
   2   6  -7        176.34        148.85        16.78 o
   3   6  -7          1.75         -2.69         4.99 o
   4   6  -7        184.44        146.69        51.14 o
   5   6  -7         61.55         23.12        13.70 o
   6   6  -7        186.38        110.48        66.67 o
   7   6  -7         10.12          4.07         4.99 o
   8   6  -7        106.95         35.79        32.07 o
   9   6  -7        102.86         84.09        12.79 o
  10   6  -7        184.88        125.05        75.75 o
  11   6  -7         62.44         36.28        34.62 o
   1   7  -7         69.86         70.37        14.47 o
   2   7  -7         82.87         90.83        15.85 o
   3   7  -7         82.42         97.38        14.93 o
   4   7  -7        142.81        147.23        21.64 o
   5   7  -7         69.28         42.30        40.35 o
   6   7  -7         42.28         19.67        23.91 o
   7   7  -7         81.43         19.94        29.97 o
   8   7  -7         14.17         16.11        16.46 o
   1   8  -7         13.74          8.69        11.04 o
   0   0  -6         71.56         93.60        24.45 o
   2   0  -6        467.42        504.47        78.52 o
   4   0  -6         66.93         63.47         8.39 o
   6   0  -6        852.87       1004.21        68.58 o
   8   0  -6       1057.61       1141.18        86.44 o
  10   0  -6        114.55        113.26        36.22 o
  12   0  -6        438.50        505.66       134.66 o
  14   0  -6         90.32        108.59        33.71 o
  16   0  -6         48.72         50.47        18.97 o
  18   0  -6       1766.70       1831.36       509.24 o
  20   0  -6        763.07        731.31       206.09 o
  22   0  -6        234.43        220.07        69.19 o
   0   1  -6       2321.81       2479.88       162.37 o
   1   1  -6        357.06        391.76        26.01 o
   2   1  -6        532.04        523.37        59.26 o
   3   1  -6        358.16        382.29        25.16 o
   4   1  -6        165.06        200.72        15.10 o
   5   1  -6         28.15         32.35         6.61 o
   6   1  -6          3.96          8.52         6.85 o
   7   1  -6        237.73        238.12        20.65 o
   8   1  -6        158.05        164.46        11.45 o
   9   1  -6          9.53          6.28         3.45 o
  10   1  -6         27.39         29.05         5.01 o
  11   1  -6         55.91         60.06        16.02 o
  12   1  -6        206.78        239.35        19.18 o
  13   1  -6        212.66        256.79        54.58 o
  14   1  -6         67.95         80.68         9.22 o
  15   1  -6        282.64        302.27        17.30 o
  16   1  -6        566.97        623.93        45.18 o
  17   1  -6         87.74        101.08        10.60 o
  18   1  -6          1.44          4.81         6.60 o
  19   1  -6        175.62        171.71        11.72 o
  20   1  -6        444.22        422.97        82.96 o
  21   1  -6          6.35          1.73         7.24 o
  22   1  -6         98.88        105.89        13.11 o
   0   2  -6        840.59        791.12       122.96 o
   1   2  -6        658.28        667.95        74.37 o
   2   2  -6        191.03        204.85        15.05 o
   3   2  -6         69.58         73.31         7.33 o
   4   2  -6        349.52        385.02        52.06 o
   5   2  -6        211.57        236.43        17.99 o
   6   2  -6         12.07          9.48         3.38 o
   7   2  -6        336.95        332.24        48.60 o
   8   2  -6         49.21         54.52        10.00 o
   9   2  -6         28.85         38.52         7.70 o
  10   2  -6         87.54         95.03        23.45 o
  11   2  -6        314.44        336.41        26.99 o
  12   2  -6        400.06        403.94        23.55 o
  13   2  -6        377.28        379.33        30.55 o
  14   2  -6        403.83        440.73        32.67 o
  15   2  -6        267.54        279.41        16.74 o
  16   2  -6        551.02        575.75        40.66 o
  17   2  -6        292.41        306.07        22.50 o
  18   2  -6        572.36        603.62        31.46 o
  19   2  -6        158.48        152.96        15.09 o
  20   2  -6         95.71         48.65        32.19 o
  21   2  -6        452.73        480.56        27.62 o
  22   2  -6          3.65          6.25         7.41 o
   0   3  -6       4508.57       4727.16       703.45 o
   1   3  -6       4079.22       4294.44       252.62 o
   2   3  -6        176.89        178.72        13.05 o
   3   3  -6        102.44        105.95        14.38 o
   4   3  -6         48.06         55.05         5.72 o
   5   3  -6         83.48         96.66         7.65 o
   6   3  -6          0.44         -1.13         2.88 o
   7   3  -6        400.42        435.48        38.42 o
   8   3  -6          5.84         10.68         6.27 o
   9   3  -6         65.14         72.65        10.03 o
  10   3  -6        263.33        303.35        18.01 o
  11   3  -6        104.54         95.01        12.02 o
  12   3  -6         82.47         99.18        23.89 o
  13   3  -6        147.85        164.38        11.56 o
  14   3  -6         18.23         18.15         5.92 o
  15   3  -6        738.86        792.14        46.19 o
  16   3  -6        246.79        259.64        19.45 o
  17   3  -6        196.08        198.76        15.09 o
  18   3  -6        108.35         52.35        37.40 o
  19   3  -6        182.64        110.39        57.04 o
  20   3  -6          7.37         11.93         7.11 o
  21   3  -6        193.85        187.62        18.29 o
   0   4  -6        174.99        153.58        18.53 o
   1   4  -6         32.93         32.10         5.13 o
   2   4  -6        265.97        289.86        20.53 o
   3   4  -6        158.33        179.88        18.31 o
   4   4  -6         12.69         13.58         5.49 o
   5   4  -6        120.39        130.52        13.39 o
   6   4  -6         24.94         30.46         6.70 o
   7   4  -6        418.67        480.79        40.90 o
   8   4  -6        136.37        138.82        10.65 o
   9   4  -6         52.29         64.84         6.95 o
  10   4  -6         31.48         29.49         5.64 o
  11   4  -6          9.52         11.27         4.99 o
  12   4  -6         23.41         23.06         5.60 o
  13   4  -6        370.22        376.62        19.23 o
  14   4  -6        159.80        164.36        12.18 o
  15   4  -6        398.55        405.43        28.28 o
  16   4  -6        187.09        185.64        15.10 o
  17   4  -6         19.08         12.06         4.29 o
  18   4  -6         43.64         38.86        11.35 o
  19   4  -6         53.34         56.11         7.56 o
  20   4  -6        155.49        147.64        11.46 o
   0   5  -6        187.35        215.15        15.29 o
   1   5  -6         37.03         38.23         5.49 o
   2   5  -6        200.16        223.47        15.90 o
   3   5  -6       1043.84       1053.95        88.63 o
   4   5  -6        157.41        174.22        23.26 o
   5   5  -6        151.37        168.49        12.20 o
   6   5  -6        790.09        914.36        82.79 o
   7   5  -6        197.59        216.93        19.86 o
   8   5  -6        355.52        387.99        20.80 o
   9   5  -6         33.20         30.57         6.83 o
  10   5  -6         35.80         41.13         6.29 o
  11   5  -6         33.52         31.48         6.87 o
  12   5  -6         27.54         25.35         7.53 o
  13   5  -6        109.21        114.58         8.04 o
  14   5  -6        259.53        271.42        14.84 o
  15   5  -6         75.26         61.09        22.60 o
  16   5  -6         65.00         58.28        16.05 o
  17   5  -6         71.82         72.87        20.53 o
  18   5  -6        108.56         88.36         8.71 o
  19   5  -6        126.33         85.24        20.72 o
   0   6  -6       1299.98       1405.79       148.74 o
   1   6  -6        286.08        322.48        15.92 o
   2   6  -6         10.76         11.89         4.90 o
   3   6  -6         63.12         59.33         6.98 o
   4   6  -6          7.05          8.25         3.71 o
   5   6  -6        413.62        439.55        25.16 o
   6   6  -6         24.25         26.82         5.26 o
   7   6  -6        280.93        249.59        24.77 o
   8   6  -6        525.63        534.96        87.93 o
   9   6  -6        144.55        125.28        12.97 o
  10   6  -6        131.04         97.18        22.06 o
  11   6  -6          0.45         -0.99         4.52 o
  12   6  -6        239.48        255.73        23.62 o
  13   6  -6        111.56         23.88        31.45 o
  14   6  -6         96.27         94.01        10.03 o
  15   6  -6          6.05          2.71         4.78 o
  16   6  -6        100.20         95.39        11.87 o
  17   6  -6        349.84        280.40        62.88 o
   0   7  -6        801.19        850.72        68.57 o
   1   7  -6         76.46         91.03        22.24 o
   2   7  -6        128.29        126.26        22.54 o
   3   7  -6        260.96        265.76        50.06 o
   4   7  -6        301.87        287.22        49.65 o
   5   7  -6        118.03        118.40        11.82 o
   6   7  -6         92.46         89.59        19.33 o
   7   7  -6         68.28         57.39         6.16 o
   8   7  -6         67.58         48.59        10.02 o
   9   7  -6        291.50        238.32        47.40 o
  10   7  -6         94.72         84.50        11.10 o
  11   7  -6          8.59          2.97         4.33 o
  12   7  -6        154.69        142.18        12.43 o
  13   7  -6         34.18         10.18         8.82 o
  14   7  -6        228.61        202.00        45.24 o
  15   7  -6         58.80         49.30        10.64 o
   0   8  -6         11.75         15.59        12.73 o
   1   8  -6        322.03        313.62        18.94 o
   2   8  -6        180.81        177.66        17.46 o
   3   8  -6        130.27        105.39        29.76 o
   4   8  -6         92.60         65.73        20.64 o
   5   8  -6         84.72         43.61        14.45 o
   6   8  -6        128.32        103.19        18.41 o
   7   8  -6        193.33        190.26        18.15 o
   8   8  -6         24.22         14.29         6.13 o
   9   8  -6        120.92        103.79        17.51 o
  10   8  -6         11.34          3.02         9.25 o
  11   8  -6        232.79        217.97        65.71 o
   0   9  -6         51.87         64.59        20.45 o
   1   9  -6        208.73        233.40        27.33 o
   2   9  -6        143.04        128.20        24.91 o
   3   9  -6         16.81         13.04        13.19 o
   4   9  -6         18.73         19.68        13.29 o
   5   9  -6        258.96        252.34        30.35 o
   6   9  -6         72.71         72.16        16.42 o
   2   0  -5       1038.55        985.27        70.67 o
   4   0  -5        322.25        311.32        22.88 o
   6   0  -5        890.19        895.31        66.43 o
   8   0  -5        691.83        723.00        52.58 o
  10   0  -5        991.82       1036.95        74.01 o
  12   0  -5        480.43        536.86       149.54 o
  14   0  -5         15.28         22.65         7.06 o
  16   0  -5        475.01        519.50       139.20 o
  18   0  -5       1056.29       1274.22       320.77 o
  20   0  -5        109.24        107.32        12.33 o
  22   0  -5        357.96        360.99       105.60 o
  24   0  -5        315.55        356.91        28.67 o
   1   1  -5        257.10        277.31        19.60 o
   2   1  -5          7.70         13.03         3.55 o
   3   1  -5        154.21        157.15         9.44 o
   4   1  -5        160.26        177.60        26.24 o
   5   1  -5        107.97        106.04         9.38 o
   6   1  -5         17.80         19.51         3.78 o
   7   1  -5        519.29        533.13        38.73 o
   8   1  -5        586.45        595.10        31.00 o
   9   1  -5        176.29        177.50        14.48 o
  10   1  -5        265.14        276.06        53.39 o
  11   1  -5        296.31        310.21        25.75 o
  12   1  -5        794.91        859.34        62.51 o
  13   1  -5         99.37        104.04        11.43 o
  14   1  -5        129.20        149.11        31.55 o
  15   1  -5        222.21        256.13        20.77 o
  16   1  -5        284.18        333.11        65.62 o
  17   1  -5        105.55        126.90        12.09 o
  18   1  -5        115.57        127.31         8.70 o
  19   1  -5        578.50        648.45        45.52 o
  20   1  -5        493.99        522.17        40.92 o
  21   1  -5         47.18         54.99         8.19 o
  22   1  -5         31.08         29.95        10.50 o
  23   1  -5        248.77        226.13        19.57 o
  24   1  -5        179.59        171.95        12.72 o
  25   1  -5         65.78         60.65         8.04 o
   1   2  -5         58.85         77.26        10.51 o
   2   2  -5        524.15        515.79        35.98 o
   3   2  -5        699.62        687.32        45.20 o
   4   2  -5       1067.76       1113.69       148.76 o
   5   2  -5       1030.84       1030.20        50.70 o
   6   2  -5        893.69        928.47        61.78 o
   7   2  -5         64.54         64.49        11.12 o
   8   2  -5         21.26         21.39         4.06 o
   9   2  -5        152.34        156.79        13.01 o
  10   2  -5        316.63        322.33        17.47 o
  11   2  -5       1225.81       1265.52        67.09 o
  12   2  -5        161.44        178.93        37.88 o
  13   2  -5        108.16        128.72         8.93 o
  14   2  -5        402.92        464.09        25.40 o
  15   2  -5        326.80        366.18        29.13 o
  16   2  -5        158.45        179.47        11.70 o
  17   2  -5        467.78        544.27        29.04 o
  18   2  -5         21.46         21.61         5.13 o
  19   2  -5         14.76         19.06         6.05 o
  20   2  -5         45.90         39.24        13.63 o
  21   2  -5         36.30         32.25        11.36 o
  22   2  -5        221.30        214.30        12.72 o
  23   2  -5         51.18         57.79        16.22 o
  24   2  -5         70.41         64.23        10.48 o
  25   2  -5        195.89        172.72        12.74 o
   1   3  -5        190.45        195.29        21.30 o
   2   3  -5        114.68        109.12         6.22 o
   3   3  -5        684.29        702.63        45.19 o
   4   3  -5         29.55         30.25         3.95 o
   5   3  -5        565.95        597.83        24.92 o
   6   3  -5         40.38         44.44         4.37 o
   7   3  -5        337.51        329.46        24.33 o
   8   3  -5        113.40        135.66        19.45 o
   9   3  -5        658.40        668.61        43.67 o
  10   3  -5         65.68         71.65         7.54 o
  11   3  -5       1842.60       1854.78       126.09 o
  12   3  -5        100.10         96.79         9.77 o
  13   3  -5        146.11        150.09        25.08 o
  14   3  -5         70.20         62.51        15.79 o
  15   3  -5       1074.58       1249.77       105.97 o
  16   3  -5        429.62        450.77        27.61 o
  17   3  -5        376.75        393.13        25.10 o
  18   3  -5         40.36         40.94        13.33 o
  19   3  -5         73.04         37.45        24.43 o
  20   3  -5         38.57         34.27        11.93 o
  21   3  -5         21.83         17.75         7.08 o
  22   3  -5         73.05         88.46        10.24 o
  23   3  -5        126.61        152.29        15.84 o
  24   3  -5         38.29         41.91         8.46 o
   1   4  -5        409.57        409.33        13.67 o
   2   4  -5        213.75        208.46        10.81 o
   3   4  -5        619.92        643.95        34.78 o
   4   4  -5        153.11        149.79         8.19 o
   5   4  -5        775.34        753.54        56.52 o
   6   4  -5        548.92        571.67        31.56 o
   7   4  -5        127.75        142.71         9.46 o
   8   4  -5         32.97         30.76         2.99 o
   9   4  -5        282.54        303.39        17.76 o
  10   4  -5        270.62        273.83        16.55 o
  11   4  -5         49.65         50.41         5.27 o
  12   4  -5        384.74        445.51        26.14 o
  13   4  -5         76.69         86.31         7.98 o
  14   4  -5        586.58        581.86        28.26 o
  15   4  -5         21.27         15.45         3.97 o
  16   4  -5         46.35         48.67         6.06 o
  17   4  -5        479.00        494.27        83.23 o
  18   4  -5        119.78        136.32        11.98 o
  19   4  -5        281.37        279.70        14.39 o
  20   4  -5        109.85         86.45        34.20 o
  21   4  -5         60.92         58.90        14.86 o
  22   4  -5         61.15         69.28        10.71 o
  23   4  -5        243.05        241.53        20.91 o
   1   5  -5        150.92        148.06         8.29 o
   2   5  -5        963.44       1064.45        53.47 o
   3   5  -5        571.84        574.18        36.32 o
   4   5  -5        835.78        909.02        50.39 o
   5   5  -5        216.57        244.83        21.62 o
   6   5  -5        544.86        655.08        36.72 o
   7   5  -5          9.05         12.11         4.22 o
   8   5  -5        281.46        308.65        20.83 o
   9   5  -5        137.34        154.77         9.36 o
  10   5  -5        293.88        315.69        16.45 o
  11   5  -5          6.55          6.92         3.55 o
  12   5  -5          8.93         10.27         3.75 o
  13   5  -5        156.33        167.58         8.49 o
  14   5  -5        104.78        104.71        12.66 o
  15   5  -5        113.40        112.76        10.18 o
  16   5  -5        299.47        283.66        41.97 o
  17   5  -5         46.57         34.18        10.95 o
  18   5  -5        203.91        209.44        11.96 o
  19   5  -5         46.74         47.58        15.46 o
  20   5  -5         15.30         18.56         4.59 o
  21   5  -5         66.95         66.37        17.30 o
  22   5  -5        232.82        208.34        19.14 o
   1   6  -5        159.01        171.19         8.51 o
   2   6  -5        566.70        637.59        37.98 o
   3   6  -5        512.67        549.10        22.47 o
   4   6  -5        895.85        934.71        59.26 o
   5   6  -5         25.78         24.17         5.27 o
   6   6  -5         47.75         48.02         5.15 o
   7   6  -5        264.57        281.45        19.49 o
   8   6  -5        316.58        326.81        28.41 o
   9   6  -5        142.89        166.66        15.96 o
  10   6  -5        408.00        433.23        28.02 o
  11   6  -5         59.20         53.94         5.62 o
  12   6  -5        487.63        508.43        24.38 o
  13   6  -5          2.17          2.94         4.08 o
  14   6  -5        347.34        267.75        36.94 o
  15   6  -5        512.09        447.20        55.47 o
  16   6  -5        411.98        386.81        54.87 o
  17   6  -5         74.54         67.88        22.17 o
  18   6  -5         63.25         62.98        19.29 o
  19   6  -5         62.41         66.68         7.55 o
  20   6  -5         86.22         80.42        10.87 o
  21   6  -5         77.02         52.11        10.48 o
   1   7  -5        310.83        322.27        16.78 o
   2   7  -5         21.93         27.57         5.64 o
   3   7  -5        170.67        189.08        10.84 o
   4   7  -5       1194.82       1305.82        60.15 o
   5   7  -5        517.23        618.60        46.11 o
   6   7  -5        322.17        330.76        33.58 o
   7   7  -5        225.07        215.15        12.12 o
   8   7  -5         34.27         33.42         5.31 o
   9   7  -5         10.84          8.88         3.95 o
  10   7  -5        227.63        242.21        13.58 o
  11   7  -5         51.12         44.40         5.18 o
  12   7  -5        367.62        391.42        24.83 o
  13   7  -5          4.40          3.13         4.15 o
  14   7  -5        157.30        154.10        13.47 o
  15   7  -5        187.60        187.04        14.90 o
  16   7  -5        275.98        260.60        45.39 o
  17   7  -5        102.87        113.83         9.64 o
  18   7  -5         38.33         41.65         8.53 o
  19   7  -5         12.12          9.56         8.23 o
   1   8  -5         67.99         69.20        23.60 o
   2   8  -5         60.47         60.60        19.52 o
   3   8  -5        327.55        331.56        27.35 o
   4   8  -5          8.37          5.74         4.42 o
   5   8  -5        346.22        353.82        18.70 o
   6   8  -5         23.23         14.78         4.27 o
   7   8  -5         60.92         47.67        12.56 o
   8   8  -5         42.03         33.81         9.81 o
   9   8  -5        225.43        233.69        15.05 o
  10   8  -5         28.50         20.78         5.10 o
  11   8  -5        254.11        241.81        68.12 o
  12   8  -5          4.62          1.33         3.61 o
  13   8  -5        162.52        155.43        14.02 o
  14   8  -5         46.14         24.00        11.42 o
  15   8  -5        415.49        373.73        23.61 o
  16   8  -5         54.53         40.81        23.01 o
   1   9  -5        234.45        209.83        64.45 o
   2   9  -5         36.33         21.12        10.47 o
   3   9  -5        580.81        631.88        27.53 o
   4   9  -5         47.68         29.71        15.05 o
   5   9  -5        288.56        310.11        14.45 o
   6   9  -5         15.39         11.63         5.02 o
   7   9  -5         80.16         76.79         7.78 o
   8   9  -5         37.82         22.62         9.53 o
   9   9  -5        397.37        209.52        79.66 o
  10   9  -5         16.04          8.26         8.12 o
  11   9  -5        130.50         47.66        44.43 o
  12   9  -5         42.33         51.65        22.04 o
  13   9  -5        228.53        166.84        19.19 o
   1  10  -5         90.98        106.22        18.30 o
   2  10  -5        456.39        457.56        43.46 o
   3  10  -5         24.74         19.25         7.51 o
   4  10  -5        553.28        508.33        55.05 o
   5  10  -5         17.73         20.61        11.96 o
   6  10  -5         14.88         15.44        11.71 o
   0   0  -4       7858.65       8474.86      2222.17 o
   2   0  -4       5175.65       5513.07       847.72 o
   4   0  -4        224.92        231.70        37.80 o
   6   0  -4        743.45        729.13        50.90 o
   8   0  -4         19.57         17.64        11.25 o
  10   0  -4        534.64        501.88        39.51 o
  12   0  -4        309.33        300.65        25.61 o
  14   0  -4       1182.26       1211.56        88.77 o
  16   0  -4        594.29        707.19        51.30 o
  18   0  -4        176.46        193.90        17.60 o
  20   0  -4       1207.09       1330.53        98.15 o
  22   0  -4        274.45        296.21        25.49 o
  24   0  -4         87.39         79.43        10.84 o
  26   0  -4         99.94        104.19        34.53 o
   0   1  -4       2208.10       2180.25       147.28 o
   1   1  -4        176.01        197.98         9.09 o
   2   1  -4        378.86        380.95        25.22 o
   3   1  -4        298.39        306.23        20.91 o
   4   1  -4        156.30        170.02        10.12 o
   5   1  -4         81.43         83.47         5.86 o
   6   1  -4        820.62        839.48       113.93 o
   7   1  -4        998.42       1057.26        71.26 o
   8   1  -4        658.54        716.40        53.84 o
   9   1  -4         53.58         59.38         6.91 o
  10   1  -4        188.46        199.83        41.75 o
  11   1  -4        191.37        195.87        12.75 o
  12   1  -4       1032.79       1016.94        71.84 o
  13   1  -4         27.70         30.70         4.61 o
  14   1  -4        545.27        570.62        28.22 o
  15   1  -4         61.39         55.77         8.09 o
  16   1  -4         78.07         89.11        19.69 o
  17   1  -4        430.13        493.59        33.48 o
  18   1  -4       1006.34       1181.71        82.59 o
  19   1  -4       1108.04       1224.34        59.97 o
  20   1  -4        345.21        371.38        29.66 o
  21   1  -4        304.99        338.39        68.54 o
  22   1  -4        220.72        251.48        50.88 o
  23   1  -4         41.45         41.72         5.35 o
  24   1  -4          1.79          2.05         4.21 o
  25   1  -4         48.89         51.91         7.88 o
  26   1  -4        172.90        180.36        17.35 o
  27   1  -4         61.71         52.92         9.89 o
   0   2  -4      19378.79      18456.28      1526.66 o
   1   2  -4       9609.65      10492.42      1055.21 o
   2   2  -4        473.49        451.92        47.27 o
   3   2  -4        532.44        555.65        34.73 o
   4   2  -4        460.65        438.74        28.08 o
   5   2  -4        105.19        100.49         8.99 o
   6   2  -4         57.97         65.62         5.92 o
   7   2  -4       1372.89       1493.92       196.20 o
   8   2  -4         55.54         59.94         5.18 o
   9   2  -4         34.43         37.53         5.01 o
  10   2  -4        252.54        289.40        15.94 o
  11   2  -4        438.36        456.05        31.63 o
  12   2  -4         82.22         76.60         7.89 o
  13   2  -4          5.57          7.01         3.45 o
  14   2  -4         38.96         36.48         7.76 o
  15   2  -4        681.12        713.54        97.83 o
  16   2  -4        485.34        492.12        64.60 o
  17   2  -4        363.76        398.33        50.64 o
  18   2  -4         10.19         11.40         4.35 o
  19   2  -4        168.40        164.95        16.27 o
  20   2  -4        511.48        512.85        22.47 o
  21   2  -4          1.29          1.83         5.24 o
  22   2  -4        106.07         97.27        11.87 o
  23   2  -4         10.02         10.04         4.34 o
  24   2  -4         58.70         62.22         8.51 o
  25   2  -4        100.31         96.41        10.95 o
  26   2  -4        171.82        192.47        41.39 o
  27   2  -4         73.61         43.47        10.94 o
   0   3  -4        608.65        652.05       103.17 o
   1   3  -4        522.49        498.02        18.85 o
   2   3  -4        845.48        796.19        40.28 o
   3   3  -4         38.98         45.61         4.89 o
   4   3  -4        878.55        890.92        59.46 o
   5   3  -4        334.58        363.46        12.41 o
   6   3  -4        479.19        482.16        24.61 o
   7   3  -4        206.03        195.33         9.54 o
   8   3  -4         36.11         47.27         8.67 o
   9   3  -4        206.96        222.46        15.92 o
  10   3  -4         22.86         25.23         6.27 o
  11   3  -4        352.57        353.84        47.89 o
  12   3  -4        326.07        364.40        23.99 o
  13   3  -4       1195.48       1143.16        78.44 o
  14   3  -4        517.18        554.36        25.14 o
  15   3  -4        824.35        855.92        45.43 o
  16   3  -4        666.65        668.13        52.05 o
  17   3  -4       1097.39       1077.17        93.92 o
  18   3  -4        126.66        119.58         9.96 o
  19   3  -4        807.87        873.97        57.92 o
  20   3  -4        225.63        231.48        19.65 o
  21   3  -4        407.32        417.30        46.12 o
  22   3  -4         99.93        107.91        14.57 o
  23   3  -4         41.09         50.39         5.87 o
  24   3  -4         13.24         19.11         8.31 o
  25   3  -4        113.08        118.92        10.03 o
  26   3  -4         80.68         79.16        11.10 o
   0   4  -4        145.73        141.84         7.90 o
   1   4  -4        304.98        276.97        16.46 o
   2   4  -4       1926.42       1869.84       100.10 o
   3   4  -4         36.08         32.62         3.96 o
   4   4  -4         24.77         27.54         2.67 o
   5   4  -4         36.76         37.37         3.43 o
   6   4  -4        268.53        280.84        11.63 o
   7   4  -4        377.93        345.73        15.73 o
   8   4  -4         93.37         96.38         5.00 o
   9   4  -4         30.63         34.05         3.67 o
  10   4  -4        332.53        338.69        16.83 o
  11   4  -4         44.10         48.17         3.90 o
  12   4  -4         79.47         88.45         7.14 o
  13   4  -4        199.62        214.19        18.88 o
  14   4  -4        188.92        198.33        10.59 o
  15   4  -4        975.27       1097.36        87.35 o
  16   4  -4        331.75        340.47        20.65 o
  17   4  -4        375.94        378.63        24.30 o
  18   4  -4         40.28         34.00         4.19 o
  19   4  -4        903.08        971.33        50.33 o
  20   4  -4        305.00        240.78        50.23 o
  21   4  -4        138.67        143.04        20.49 o
  22   4  -4         56.11         61.68         6.47 o
  23   4  -4          0.02         -3.77         5.16 o
  24   4  -4        104.47        109.31         9.96 o
  25   4  -4         68.30         74.98        11.13 o
   0   5  -4        158.61        152.46        10.85 o
   1   5  -4        556.31        533.75        19.70 o
   2   5  -4        116.07        104.42         4.65 o
   3   5  -4        410.01        419.70        15.33 o
   4   5  -4         31.61         31.21         2.68 o
   5   5  -4        317.82        279.16        15.48 o
   6   5  -4        550.66        498.30        24.33 o
   7   5  -4         11.25         12.39         2.29 o
   8   5  -4        810.66        773.50        37.57 o
   9   5  -4          5.97          6.34         2.61 o
  10   5  -4         40.77         43.30         5.08 o
  11   5  -4         42.17         45.09         4.39 o
  12   5  -4        227.75        253.61        12.95 o
  13   5  -4        527.92        551.00        32.69 o
  14   5  -4        384.68        409.71        20.32 o
  15   5  -4        218.68        235.00        25.30 o
  16   5  -4        276.51        312.03        16.12 o
  17   5  -4        906.24        976.47        58.74 o
  18   5  -4        699.51        688.30        63.75 o
  19   5  -4        388.62        404.57        27.77 o
  20   5  -4        146.37        140.41        21.42 o
  21   5  -4          5.46          4.12         4.32 o
  22   5  -4        150.63        150.08        14.29 o
  23   5  -4         46.63         63.50        10.23 o
  24   5  -4         93.77         91.61         9.27 o
   0   6  -4       1021.55       1063.90        71.38 o
   1   6  -4        403.76        411.62        20.98 o
   2   6  -4        469.92        441.50        21.02 o
   3   6  -4        426.41        419.28        16.51 o
   4   6  -4       1273.84       1274.94        55.70 o
   5   6  -4        197.92        194.21         9.74 o
   6   6  -4        405.99        422.49        25.47 o
   7   6  -4        905.48        957.29        52.63 o
   8   6  -4        324.63        308.30        18.61 o
   9   6  -4         54.46         57.63         6.03 o
  10   6  -4         68.76         79.81         6.69 o
  11   6  -4         50.07         48.24         7.46 o
  12   6  -4        271.63        297.10        14.45 o
  13   6  -4         40.59         42.28         5.92 o
  14   6  -4        411.77        422.26        26.50 o
  15   6  -4          3.02          7.34         4.00 o
  16   6  -4        646.81        677.44        33.43 o
  17   6  -4        621.54        629.74        35.31 o
  18   6  -4         49.99         43.98         9.26 o
  19   6  -4        102.01         88.31        22.96 o
  20   6  -4        370.96        389.20        31.07 o
  21   6  -4         45.18         53.73         8.28 o
  22   6  -4         64.15         73.73         7.75 o
  23   6  -4         33.61         26.00         7.32 o
   0   7  -4       2147.83       2338.58       236.64 o
   1   7  -4        453.11        462.96        27.55 o
   2   7  -4        345.74        390.65        19.58 o
   3   7  -4        151.79        175.39        12.35 o
   4   7  -4        228.81        236.67        15.65 o
   5   7  -4        201.49        208.78        11.83 o
   6   7  -4         43.26         53.90         5.40 o
   7   7  -4        100.94        102.37         8.26 o
   8   7  -4        890.17        915.60        54.56 o
   9   7  -4        539.91        547.74        32.26 o
  10   7  -4        135.22        135.66        10.80 o
  11   7  -4        119.94        125.00         8.37 o
  12   7  -4         84.28         90.79         8.54 o
  13   7  -4        201.21        195.47        13.04 o
  14   7  -4        187.66        191.50        21.14 o
  15   7  -4        215.56        223.58        13.80 o
  16   7  -4        732.42        736.07        29.35 o
  17   7  -4        561.59        521.11        75.11 o
  18   7  -4          6.97          6.56         4.87 o
  19   7  -4        280.13        255.72        16.05 o
  20   7  -4         57.07         57.33         9.61 o
  21   7  -4        444.55        395.98        32.28 o
   0   8  -4        453.12        505.89        51.19 o
   1   8  -4         80.94         77.54         8.02 o
   2   8  -4        199.36        229.11        15.04 o
   3   8  -4        259.50        267.07        12.48 o
   4   8  -4        181.74        182.98        10.53 o
   5   8  -4        545.79        570.20        33.43 o
   6   8  -4         64.15         74.38         6.02 o
   7   8  -4        273.06        307.64        19.44 o
   8   8  -4          6.11          7.12         3.87 o
   9   8  -4        322.01        306.00        28.94 o
  10   8  -4        240.23        248.26        13.99 o
  11   8  -4         92.67         98.09         7.71 o
  12   8  -4         53.93         52.95         8.11 o
  13   8  -4        283.83        313.92        22.30 o
  14   8  -4         25.36         21.41         5.31 o
  15   8  -4        707.36        689.34        32.38 o
  16   8  -4        171.89        157.23        13.13 o
  17   8  -4        103.19         94.13        11.70 o
  18   8  -4        173.12        166.95        12.58 o
  19   8  -4        208.74        158.46        17.55 o
   0   9  -4        142.75        157.32        20.36 o
   1   9  -4        689.42        751.61       133.22 o
   2   9  -4        198.84        219.13        22.58 o
   3   9  -4        308.54        303.31        19.26 o
   4   9  -4         13.75         18.85         4.12 o
   5   9  -4        316.51        309.19        18.10 o
   6   9  -4         32.28         33.98         5.43 o
   7   9  -4        504.44        555.91        24.62 o
   8   9  -4         88.68         97.52         8.94 o
   9   9  -4        178.53        195.25        10.41 o
  10   9  -4         35.97         31.86         8.61 o
  11   9  -4        229.96        225.10        13.28 o
  12   9  -4          2.07          2.15         4.13 o
  13   9  -4        326.94        277.68        22.38 o
  14   9  -4         18.43         18.54         8.28 o
  15   9  -4         61.12         43.37         7.33 o
  16   9  -4        103.44         74.92        10.92 o
   0  10  -4          6.60         11.81        10.17 o
   2  10  -4        419.33        125.50       202.19 o
   3  10  -4        279.97        272.87        22.40 o
   4  10  -4        108.45         91.80        27.81 o
   5  10  -4        151.78        145.97        40.06 o
   6  10  -4        610.08        650.91        49.61 o
   7  10  -4         78.03         98.20        11.49 o
   8  10  -4        421.59        250.70       196.90 o
   9  10  -4         92.71         57.62        25.95 o
  10  10  -4         41.78         22.06        14.30 o
  11  10  -4         79.60         23.47        36.13 o
  12  10  -4         58.73         47.97        10.59 o
   0  11  -4       1320.23       1075.88       125.54 o
   1  11  -4        349.87        262.22        29.88 o
   2  11  -4        100.51         93.36        10.87 o
   3  11  -4          0.66         -2.45         7.45 o
   4  11  -4         90.63         59.33        16.37 o
   2   0  -3       1146.07       1275.73       194.72 o
   4   0  -3        927.47        908.25       170.01 o
   6   0  -3        613.42        611.44        47.87 o
   8   0  -3         31.97         68.12        21.63 o
  10   0  -3        809.48        803.57       233.13 o
  12   0  -3       2765.60       3108.76       222.62 o
  14   0  -3        393.59        367.66        60.98 o
  16   0  -3         35.94         37.80         6.83 o
  18   0  -3       1986.97       2053.11       387.75 o
  20   0  -3        605.99        640.07        69.14 o
  22   0  -3        645.70        620.97       124.51 o
  24   0  -3        532.88        309.45       116.00 o
  26   0  -3        136.63        143.50        15.09 o
  28   0  -3         48.15         41.73        10.59 o
   1   1  -3       1033.26       1017.02        61.24 o
   2   1  -3       1948.40       1868.06        76.19 o
   3   1  -3        382.02        372.24        25.30 o
   4   1  -3       1723.61       1777.58       110.74 o
   5   1  -3         29.11         22.73         7.27 o
   6   1  -3       1321.17       1255.41        64.94 o
   7   1  -3        416.54        424.69        30.39 o
   8   1  -3        625.28        647.26       101.78 o
   9   1  -3        469.11        458.52        31.10 o
  10   1  -3        823.38        867.48        56.17 o
  11   1  -3       3281.62       3472.54       172.81 o
  12   1  -3        811.94        813.57        39.37 o
  13   1  -3        380.76        409.60        57.76 o
  14   1  -3        249.59        257.41        37.24 o
  15   1  -3         59.60         66.04         5.50 o
  16   1  -3        757.58        789.80        51.75 o
  17   1  -3        112.67        124.86         8.07 o
  18   1  -3        453.89        501.01        32.66 o
  19   1  -3        458.61        427.22        39.81 o
  20   1  -3         50.42         44.60         5.84 o
  21   1  -3        111.27        105.18        12.69 o
  22   1  -3        281.35        289.81        32.06 o
  23   1  -3         44.34         32.98         7.71 o
  24   1  -3        521.99        556.28        95.79 o
  25   1  -3          9.84         10.78         5.52 o
  26   1  -3         35.89         25.80         6.80 o
  27   1  -3         34.92         41.39        12.37 o
  28   1  -3         18.81         17.46         6.70 o
   1   2  -3       1559.34       1498.36        96.97 o
   2   2  -3        343.47        337.19        14.45 o
   3   2  -3        695.58        618.29        41.03 o
   4   2  -3        346.27        352.71        13.38 o
   5   2  -3        823.00        798.12        33.31 o
   6   2  -3        295.95        313.22        11.92 o
   7   2  -3        763.57        787.34        52.49 o
   8   2  -3       1753.72       1760.39        79.81 o
   9   2  -3        507.79        515.51        26.19 o
  10   2  -3        538.25        497.69        68.53 o
  11   2  -3       1821.00       1895.12       126.34 o
  12   2  -3       1463.05       1504.28        73.94 o
  13   2  -3        165.12        177.36        10.15 o
  14   2  -3        292.24        320.51        23.03 o
  15   2  -3       1336.64       1439.06        57.72 o
  16   2  -3        165.12        171.90        12.86 o
  17   2  -3        214.86        237.91        14.10 o
  18   2  -3         20.46         17.65         3.02 o
  19   2  -3        427.57        409.87        32.00 o
  20   2  -3        318.78        333.43        16.64 o
  21   2  -3        132.73        126.55        12.66 o
  22   2  -3        305.66        315.07        28.90 o
  23   2  -3        159.28        157.76        21.31 o
  24   2  -3         16.63         11.59         4.39 o
  25   2  -3        136.89        133.32        12.86 o
  26   2  -3          2.17          0.77         4.82 o
  27   2  -3          6.83          3.99         5.89 o
  28   2  -3         25.43         17.82         9.53 o
   1   3  -3        436.84        511.27        23.03 o
   2   3  -3       1053.38       1085.63        42.90 o
   3   3  -3        716.02        680.93        26.64 o
   4   3  -3       1052.41       1040.18        39.28 o
   5   3  -3       5065.76       5484.52       215.15 o
   6   3  -3        526.36        558.50        20.52 o
   7   3  -3        297.84        302.74        21.40 o
   8   3  -3         89.32         83.87         4.55 o
   9   3  -3         48.58         60.30         4.86 o
  10   3  -3        150.77        156.59         6.38 o
  11   3  -3        659.53        632.65        25.79 o
  12   3  -3        194.85        212.33        10.95 o
  13   3  -3         91.98         99.24         4.98 o
  14   3  -3        752.01        780.88        28.59 o
  15   3  -3        567.68        600.62        24.88 o
  16   3  -3         28.16         32.17         3.66 o
  17   3  -3        405.24        476.48        28.11 o
  18   3  -3        714.46        742.21        31.66 o
  19   3  -3        288.58        309.27        25.36 o
  20   3  -3        127.53        145.81        11.99 o
  21   3  -3        184.44        202.14        17.02 o
  22   3  -3         76.70         75.41        12.68 o
  23   3  -3        452.33        457.12        37.00 o
  24   3  -3         24.92         22.43         7.59 o
  25   3  -3        452.28        452.04        35.64 o
  26   3  -3         30.71         28.57         5.30 o
  27   3  -3        130.24        118.88        10.18 o
   1   4  -3       1040.53        923.87        37.74 o
   2   4  -3        573.59        584.76        21.21 o
   3   4  -3        250.58        262.40        12.24 o
   4   4  -3        118.47        119.15         6.55 o
   5   4  -3       1901.01       1982.33        61.32 o
   6   4  -3        528.72        538.77        16.49 o
   7   4  -3         49.71         51.83         2.95 o
   8   4  -3        755.15        774.54        32.78 o
   9   4  -3       1034.88       1069.27        39.07 o
  10   4  -3       1235.32       1223.68        43.26 o
  11   4  -3        296.63        296.64        11.67 o
  12   4  -3        370.42        397.02        13.37 o
  13   4  -3        133.86        128.95         5.94 o
  14   4  -3         56.37         53.44         5.02 o
  15   4  -3       1269.16       1422.35        61.58 o
  16   4  -3       1106.62       1182.10        65.01 o
  17   4  -3        159.81        155.52        11.41 o
  18   4  -3        276.49        289.64        17.78 o
  19   4  -3        130.05        126.28         9.17 o
  20   4  -3         90.44         78.69         7.44 o
  21   4  -3        310.00        304.82        18.70 o
  22   4  -3        143.07        113.96        19.07 o
  23   4  -3        200.36        229.29        19.70 o
  24   4  -3        157.66        168.82        15.64 o
  25   4  -3         68.67         66.44         6.58 o
  26   4  -3          3.12          9.36         7.34 o
  27   4  -3         29.81         14.83        14.42 o
   1   5  -3        677.33        663.73        20.37 o
   2   5  -3        454.25        417.92        14.50 o
   3   5  -3        487.74        515.74        19.16 o
   4   5  -3        765.02        764.36        30.35 o
   5   5  -3        654.55        699.12        22.15 o
   6   5  -3        465.10        477.17        16.01 o
   7   5  -3       1306.57       1401.99        56.14 o
   8   5  -3        355.28        342.91        13.01 o
   9   5  -3        431.79        398.21        17.00 o
  10   5  -3        573.69        541.48        19.23 o
  11   5  -3        110.57        101.87         6.71 o
  12   5  -3        515.39        497.82        30.62 o
  13   5  -3        165.56        172.72         9.08 o
  14   5  -3         57.91         70.74         6.16 o
  15   5  -3       1410.48       1407.62        54.06 o
  16   5  -3        773.22        901.21        40.31 o
  17   5  -3        277.51        300.99        13.07 o
  18   5  -3         49.30         53.82         4.67 o
  19   5  -3         62.91         78.92         7.99 o
  20   5  -3        175.53        177.43        12.62 o
  21   5  -3         26.45         18.27         4.40 o
  22   5  -3         97.14        107.51        11.83 o
  23   5  -3         21.99         25.73         4.72 o
  24   5  -3        296.98        262.95        22.38 o
  25   5  -3         60.60         63.99        10.46 o
  26   5  -3          6.60          1.53        11.61 o
   1   6  -3         56.23         51.69         3.14 o
   2   6  -3        568.61        529.13        17.31 o
   3   6  -3        408.34        368.47        11.36 o
   4   6  -3       4103.07       3861.45       135.74 o
   5   6  -3        978.23        979.04        31.36 o
   6   6  -3        626.13        631.79        22.48 o
   7   6  -3        258.03        243.65         9.93 o
   8   6  -3         11.88         13.55         2.21 o
   9   6  -3         14.23         14.65         2.96 o
  10   6  -3        145.55        162.29        11.76 o
  11   6  -3         19.35         18.47         2.68 o
  12   6  -3         96.26        100.59         8.01 o
  13   6  -3        180.87        168.33        13.70 o
  14   6  -3        690.62        669.36        51.81 o
  16   6  -3        246.14        274.34        14.46 o
  17   6  -3        167.44        183.16        10.59 o
  18   6  -3         53.68         58.44         6.00 o
  19   6  -3          0.78         -1.78         3.68 o
  20   6  -3          5.14          1.03         4.24 o
  21   6  -3         15.94         16.58         4.85 o
  22   6  -3        295.93        293.47        32.72 o
  23   6  -3         53.57         53.60         8.51 o
  24   6  -3        314.26        285.50        18.08 o
   1   7  -3        247.95        225.00        10.29 o
   2   7  -3        206.27        209.80        12.31 o
   3   7  -3       1593.88       1514.64        78.51 o
   4   7  -3        617.35        634.04        34.87 o
   5   7  -3        195.25        204.36        11.09 o
   6   7  -3        249.65        256.79        13.86 o
   7   7  -3        433.03        433.93        19.60 o
   8   7  -3          2.03          2.17         3.07 o
   9   7  -3        774.12        804.74        53.96 o
  10   7  -3        172.37        193.47        10.77 o
  11   7  -3        804.73        830.21        39.20 o
  12   7  -3        365.76        427.93        36.30 o
  13   7  -3         85.47         91.54         8.82 o
  14   7  -3        123.52        128.19         8.74 o
  15   7  -3        225.09        256.89        17.29 o
  16   7  -3        975.69       1039.64        58.28 o
  17   7  -3        184.14        220.81        16.67 o
  18   7  -3        165.48        156.55        10.71 o
  19   7  -3        121.04        106.65        22.70 o
  20   7  -3         72.09         58.88         8.30 o
  21   7  -3          6.01         15.85         6.21 o
  22   7  -3        102.26         87.51        23.80 o
  23   7  -3        131.19        122.98        14.22 o
   1   8  -3        585.36        641.11        38.55 o
   2   8  -3        334.28        339.26        37.27 o
   3   8  -3        725.29        785.51        31.79 o
   4   8  -3        419.79        462.37        19.81 o
   5   8  -3        475.01        512.82        30.80 o
   6   8  -3        125.40        119.14        13.93 o
   7   8  -3        245.28        250.12        13.12 o
   8   8  -3        161.82        174.34        12.65 o
   9   8  -3        317.57        385.22        19.15 o
  10   8  -3        417.18        449.38        27.77 o
  11   8  -3        176.81        162.00        12.52 o
  12   8  -3        190.54        178.13        11.00 o
  13   8  -3        171.37        172.72         9.27 o
  14   8  -3        464.69        490.01        25.26 o
  15   8  -3         92.61         88.32        16.26 o
  16   8  -3        136.28        146.29         9.87 o
  17   8  -3        491.29        502.35        34.28 o
  18   8  -3         11.73         15.77         7.14 o
  19   8  -3          5.17          2.99         4.99 o
  20   8  -3          1.01          4.86         6.11 o
  21   8  -3         17.99         17.95         7.98 o
   1   9  -3         33.37         42.22         6.82 o
   2   9  -3        350.74        373.93        24.00 o
   3   9  -3        818.92        862.53        51.33 o
   4   9  -3        212.58        237.63        14.17 o
   5   9  -3        155.33        156.46        17.72 o
   6   9  -3         90.72         96.60         7.11 o
   7   9  -3         35.01         37.39         4.64 o
   8   9  -3         25.70         27.83         4.40 o
   9   9  -3         64.58         73.12         6.02 o
  10   9  -3         15.90         17.79         3.75 o
  11   9  -3        319.69        338.57        13.69 o
  12   9  -3         46.89         42.41         8.18 o
  13   9  -3        294.92        282.36        19.36 o
  14   9  -3        225.39        214.80        17.25 o
  15   9  -3        147.69        126.14        24.06 o
  16   9  -3         62.65         66.14         6.98 o
  17   9  -3        189.61        196.21        14.24 o
  18   9  -3         49.76         40.87        13.84 o
   1  10  -3          2.06          2.02         4.30 o
   2  10  -3        535.55        560.54        23.83 o
   3  10  -3        205.56        218.13        19.14 o
   4  10  -3        335.36        337.32        20.72 o
   5  10  -3        140.30        153.34        11.50 o
   6  10  -3         91.59        107.54         7.49 o
   7  10  -3         79.87         72.11         9.80 o
   8  10  -3        319.44        317.80        18.09 o
   9  10  -3        109.84         91.25        27.64 o
  10  10  -3        246.52        281.91        21.17 o
  11  10  -3        207.90        191.31        15.06 o
  12  10  -3        122.75         95.14        18.22 o
  13  10  -3        249.99        240.10        16.11 o
  14  10  -3        101.42         96.51        12.51 o
  15  10  -3         15.77          7.58         6.97 o
   1  11  -3        350.99        321.28        84.85 o
   2  11  -3         81.85         90.53        23.98 o
   3  11  -3         65.97         59.81         7.32 o
   4  11  -3        644.70        633.99       161.20 o
   5  11  -3         23.13          7.25         5.90 o
   6  11  -3         76.02         69.35         9.10 o
   7  11  -3        264.61        228.95        42.00 o
   8  11  -3        114.45        109.81        11.93 o
   9  11  -3        329.36        282.91        17.87 o
   0   0  -2       9407.12       7720.22       624.26 o
   2   0  -2       1174.52       1125.83        77.61 o
   4   0  -2       1977.20       1969.87       143.89 o
   6   0  -2       2605.64       2222.25       161.00 o
   8   0  -2         45.38         43.42         6.02 o
  10   0  -2       1490.09       1539.91       112.11 o
  12   0  -2       2307.33       2403.54       162.72 o
  14   0  -2       1780.56       1794.55       127.10 o
  16   0  -2        234.36        252.33        14.37 o
  18   0  -2        936.95        934.08        55.85 o
  20   0  -2       1121.88       1047.58       111.50 o
  22   0  -2        418.29        374.23        52.89 o
  24   0  -2         29.36         32.84         5.23 o
  26   0  -2        289.60        267.42        94.07 o
  28   0  -2        260.55        272.11        17.05 o
   0   1  -2      67962.98      85793.29     15900.97 o
   1   1  -2      46179.37      45915.32      5687.67 o
   2   1  -2       2379.91       2292.51        82.16 o
   3   1  -2       1075.60       1029.83        41.73 o
   4   1  -2        862.73        842.05        50.72 o
   5   1  -2       1257.02       1247.60        63.17 o
   6   1  -2        432.49        415.19        28.73 o
   7   1  -2        173.59        175.57        10.50 o
   8   1  -2        320.08        287.22        15.20 o
   9   1  -2        147.81        158.32        11.58 o
  10   1  -2       1516.55       1691.69       110.69 o
  11   1  -2        456.84        535.21        36.20 o
  12   1  -2         21.98         20.68         5.21 o
  13   1  -2        369.65        344.71        24.13 o
  14   1  -2        775.07        712.95        32.00 o
  15   1  -2        279.93        291.72        39.89 o
  16   1  -2        310.53        321.49        13.36 o
  17   1  -2         77.38         83.21         5.51 o
  18   1  -2        178.80        191.64         8.54 o
  19   1  -2        203.39        185.93         9.46 o
  20   1  -2        961.31        945.01        37.40 o
  21   1  -2          5.03          3.92         2.52 o
  22   1  -2        164.51        141.32        11.74 o
  23   1  -2         72.56         73.18         7.66 o
  24   1  -2         18.48         17.68         3.91 o
  25   1  -2        115.15        124.60        10.92 o
  26   1  -2        261.67        290.03        39.49 o
  27   1  -2         78.20         86.82         8.41 o
  28   1  -2         93.74         90.39        13.97 o
  29   1  -2         38.81         23.95         6.60 o
   0   2  -2        878.37        856.57        36.94 o
   1   2  -2       1497.91       1458.57       161.28 o
   2   2  -2       1120.71       1088.23       119.48 o
   3   2  -2        138.52        141.60         7.01 o
   4   2  -2         47.88         49.21         3.36 o
   5   2  -2       1031.81        929.51        34.11 o
   6   2  -2        514.81        514.62        32.07 o
   7   2  -2       3681.06       3844.78       181.19 o
   8   2  -2        869.81        909.50        39.25 o
   9   2  -2         25.44         37.96         3.95 o
  10   2  -2        232.40        231.43        13.00 o
  11   2  -2       1156.08       1217.75        50.35 o
  12   2  -2        131.69        134.25         6.91 o
  13   2  -2        750.97        723.16        56.31 o
  14   2  -2       1092.95       1167.04        52.47 o
  15   2  -2        196.41        215.17        10.00 o
  16   2  -2        225.07        228.56        10.93 o
  17   2  -2        406.01        427.76        18.32 o
  18   2  -2       2293.14       2384.25        97.79 o
  19   2  -2       1339.17       1337.80        70.05 o
  20   2  -2        348.94        353.41        20.15 o
  21   2  -2        708.19        651.47        52.91 o
  22   2  -2         23.53         33.50         4.70 o
  23   2  -2        139.52        140.58        12.58 o
  24   2  -2         36.39         25.05         5.79 o
  25   2  -2        105.15         91.44        14.41 o
  26   2  -2        257.56        294.80        30.08 o
  27   2  -2        156.42        137.31         9.26 o
  28   2  -2        126.50        125.95        11.25 o
   0   3  -2        502.45        517.60        23.87 o
   1   3  -2       4038.37       4054.90       215.55 o
   2   3  -2       1152.99       1087.73        37.39 o
   3   3  -2        889.36        838.28        26.19 o
   4   3  -2       1311.09       1237.86        49.70 o
   5   3  -2        306.58        271.44         9.21 o
   6   3  -2        725.24        781.57        29.75 o
   7   3  -2       1100.95       1089.04        38.25 o
   8   3  -2        362.71        349.72        13.03 o
   9   3  -2        343.81        367.92        13.73 o
  10   3  -2        232.23        224.64         8.79 o
  11   3  -2        103.62         95.06         6.13 o
  12   3  -2        218.89        246.47        13.19 o
  13   3  -2        151.72        138.01         7.79 o
  14   3  -2        184.75        192.55        10.17 o
  15   3  -2        815.33        826.87        40.82 o
  16   3  -2        275.54        275.98        12.45 o
  17   3  -2       1027.53       1060.68        49.54 o
  18   3  -2        140.88        136.57        11.16 o
  19   3  -2       1173.03       1185.73        63.79 o
  20   3  -2        551.59        521.55        26.43 o
  21   3  -2        152.50        170.21        15.25 o
  22   3  -2        142.61        144.03        12.74 o
  23   3  -2         61.25         63.70         7.25 o
  24   3  -2         25.71         25.44         4.38 o
  25   3  -2         71.86         85.30        10.81 o
  26   3  -2        145.35        172.50        19.57 o
  27   3  -2        250.31        251.33        17.20 o
  28   3  -2          1.40          4.95         6.14 o
   0   4  -2        120.47        135.93         9.21 o
   1   4  -2       2086.91       2066.69        73.56 o
   2   4  -2        378.88        376.10        14.11 o
   3   4  -2         14.07         12.78         2.01 o
   4   4  -2       1357.29       1353.53        45.85 o
   5   4  -2        202.14        199.77         7.92 o
   6   4  -2        634.49        674.71        27.42 o
   7   4  -2        911.01        934.58        33.28 o
   8   4  -2       1010.47       1021.19        41.24 o
   9   4  -2        106.48        105.29         4.46 o
  10   4  -2         40.73         39.30         2.89 o
  11   4  -2        379.12        379.50        16.37 o
  12   4  -2        444.77        435.45        13.70 o
  13   4  -2       1729.07       1664.37        59.48 o
  14   4  -2        148.56        156.62         9.01 o
  15   4  -2       1193.24       1157.19        48.73 o
  16   4  -2       1371.88       1371.86        67.24 o
  17   4  -2       1433.75       1391.49        59.93 o
  18   4  -2       2999.37       2993.19       170.74 o
  19   4  -2         69.59         67.00         6.36 o
  20   4  -2       1025.15       1088.42        49.63 o
  21   4  -2         51.57         58.16         7.76 o
  22   4  -2        311.69        339.11        24.26 o
  23   4  -2         49.64         48.22         5.76 o
  24   4  -2         48.55         53.29         8.33 o
  25   4  -2        350.89        348.56        37.53 o
  26   4  -2         86.89         75.77         8.76 o
  27   4  -2        509.09        604.45        40.87 o
   0   5  -2       1327.17       1338.60        73.11 o
   1   5  -2        794.10        814.92        22.38 o
   2   5  -2        970.84        950.14        31.93 o
   3   5  -2       1147.81       1159.77        37.49 o
   4   5  -2        436.90        429.38        14.50 o
   5   5  -2         32.28         37.07         2.46 o
   8   5  -2        645.18        598.10        18.54 o
   9   5  -2          9.17          9.97         2.00 o
  10   5  -2        129.73        137.13         5.62 o
  11   5  -2        175.17        161.95         7.18 o
  12   5  -2        596.13        599.42        25.75 o
  13   5  -2        169.92        170.80         7.92 o
  14   5  -2        406.31        401.87        15.52 o
  15   5  -2        383.39        363.61        20.39 o
  16   5  -2       2102.44       2262.86       184.58 o
  17   5  -2        210.11        229.92        10.17 o
  18   5  -2        444.58        434.59        18.67 o
  19   5  -2        902.53        924.26        36.03 o
  20   5  -2        343.52        385.02        23.47 o
  21   5  -2        107.64        100.30        10.66 o
  22   5  -2        152.73        170.15        15.72 o
  23   5  -2         87.90         95.01        10.45 o
  24   5  -2         60.51         66.26         9.81 o
  25   5  -2         25.30         23.94         5.85 o
  26   5  -2        232.32        219.52        19.09 o
   0   6  -2        886.29        816.44        50.99 o
   1   6  -2         71.53         71.71         3.78 o
   2   6  -2       1336.03       1258.70        45.03 o
   3   6  -2        243.68        249.01         7.71 o
   4   6  -2        365.16        370.63        11.04 o
   5   6  -2         43.81         38.83         3.04 o
   6   6  -2        273.01        234.42         7.26 o
   7   6  -2        405.61        376.38        11.91 o
   8   6  -2        913.75        869.15        26.63 o
   9   6  -2        112.05        113.74         4.97 o
  10   6  -2         63.13         65.38         4.39 o
  11   6  -2         68.51         61.17         4.47 o
  12   6  -2       1010.54        978.95        59.24 o
  13   6  -2         40.25         45.03         4.05 o
  14   6  -2        834.42        828.83        47.31 o
  15   6  -2         83.04        103.59         7.00 o
  16   6  -2       2172.07       2337.13       210.52 o
  17   6  -2        396.27        400.90        19.65 o
  18   6  -2        174.32        193.56         9.40 o
  19   6  -2        247.44        243.32        12.14 o
  20   6  -2        340.35        346.03        28.30 o
  21   6  -2        131.21        122.93         8.72 o
  22   6  -2         39.45         39.20         5.52 o
  23   6  -2        104.73         99.56        12.48 o
  24   6  -2         31.32         26.41         6.49 o
  25   6  -2        201.31        187.23        17.78 o
   0   7  -2        320.05        265.21        18.56 o
   1   7  -2        270.56        239.59         9.69 o
   2   7  -2        629.54        583.74        27.68 o
   3   7  -2        762.89        652.66        24.55 o
   4   7  -2       1026.58        972.04        32.84 o
   5   7  -2        697.11        573.45        28.34 o
   6   7  -2        387.45        329.56        19.94 o
   7   7  -2        776.87        702.26        48.93 o
   8   7  -2        306.05        259.37        11.63 o
   9   7  -2        465.00        435.63        24.41 o
  10   7  -2         19.63         17.60         3.96 o
  11   7  -2         55.31         48.65         4.90 o
  12   7  -2          8.81         11.75         3.57 o
  13   7  -2        337.97        345.53        17.73 o
  14   7  -2        522.89        590.70        34.67 o
  15   7  -2        456.44        467.66        30.47 o
  16   7  -2        655.25        682.13        40.31 o
  17   7  -2          3.49          6.05         3.73 o
  18   7  -2        494.71        529.69        24.51 o
  19   7  -2        106.40        100.93         7.37 o
  20   7  -2        431.69        446.76        21.58 o
  21   7  -2        176.41        175.87        14.96 o
  22   7  -2         99.12         98.03         7.62 o
  23   7  -2         34.17         31.88         7.14 o
  24   7  -2         68.64         67.30        25.47 o
   0   8  -2       3736.23       3770.15       366.73 o
   1   8  -2        388.10        421.51        27.56 o
   2   8  -2        558.49        635.46        30.66 o
   3   8  -2         15.57         17.19         4.68 o
   4   8  -2         39.24         42.97         5.68 o
   5   8  -2        544.23        586.29        33.88 o
   6   8  -2        230.38        247.15        13.05 o
   7   8  -2       1253.06       1183.77        72.38 o
   8   8  -2        132.03        142.21        16.48 o
   9   8  -2        562.14        567.44        35.02 o
  10   8  -2        101.86         86.71         6.86 o
  11   8  -2        224.02        250.74        11.66 o
  12   8  -2         75.51         79.91         5.63 o
  13   8  -2        287.92        292.58        13.73 o
  14   8  -2         37.14         34.28         4.30 o
  15   8  -2        386.54        348.04        22.62 o
  16   8  -2         46.62         43.67         9.40 o
  17   8  -2          3.06          1.10         4.15 o
  18   8  -2         75.28         66.45        12.16 o
  19   8  -2        112.55        105.87         9.09 o
  20   8  -2         71.50         73.25         7.70 o
  21   8  -2        417.28        379.32        34.21 o
  22   8  -2         70.13         63.26        10.33 o
   0   9  -2        293.50        343.38        35.95 o
   1   9  -2        155.01        168.06        19.57 o
   2   9  -2        247.82        262.13        25.82 o
   3   9  -2       1046.28       1081.41        50.97 o
   4   9  -2        161.61        162.21        12.30 o
   5   9  -2        855.63        923.45        44.11 o
   6   9  -2        265.57        279.89        14.81 o
   7   9  -2        407.75        441.14        18.88 o
   8   9  -2        360.81        356.87        22.34 o
   9   9  -2         10.12          9.57         3.58 o
  10   9  -2        420.80        410.64        21.43 o
  11   9  -2        108.16        116.02         9.72 o
  12   9  -2         40.63         42.63        11.88 o
  13   9  -2        314.46        368.00        23.22 o
  14   9  -2         16.61         14.41         5.89 o
  15   9  -2        504.12        526.86        30.20 o
  16   9  -2        161.78        154.06         8.13 o
  17   9  -2         50.91         48.60         5.48 o
  18   9  -2         47.58         44.93         8.05 o
  19   9  -2        174.10        177.06        26.73 o
  20   9  -2          6.02          5.68         7.87 o
   0  10  -2       1074.37       1150.90       119.39 o
   1  10  -2       1685.40       1845.37       107.60 o
   2  10  -2        127.43        124.10         8.30 o
   3  10  -2        424.12        476.09        28.91 o
   4  10  -2         39.08         36.32         7.97 o
   5  10  -2        141.96        128.10        10.69 o
   6  10  -2        123.57        121.32         8.69 o
   7  10  -2        233.65        255.23        12.52 o
   8  10  -2        416.76        410.85        34.59 o
   9  10  -2        205.56        195.73        36.24 o
  10  10  -2        248.91        261.79        38.62 o
  11  10  -2         89.08         80.01        22.13 o
  12  10  -2        160.54        161.97        12.53 o
  13  10  -2         48.15         46.70         8.72 o
  14  10  -2         48.88         57.03         6.58 o
  15  10  -2        101.31         91.50        11.67 o
  17  10  -2         10.90          8.38         8.28 o
   0  11  -2        150.43        158.50        21.49 o
   1  11  -2        451.66        467.39        22.97 o
   2  11  -2        151.33        184.10        12.22 o
   3  11  -2         97.47        102.86         7.40 o
   4  11  -2        274.22        279.28        25.11 o
   5  11  -2        168.96        178.84        10.02 o
   6  11  -2        863.04        895.05        48.87 o
   7  11  -2         57.28         59.30        15.72 o
   8  11  -2        424.29        413.10        19.02 o
   9  11  -2         57.59         59.04        19.61 o
  10  11  -2        190.57        172.75        35.66 o
  11  11  -2         63.39         52.10         7.34 o
  12  11  -2        163.56        144.79        13.35 o
   0  12  -2        289.80        253.61        31.84 o
   1  12  -2        106.14        120.13        12.29 o
   2  12  -2        218.83        211.49        28.65 o
   3  12  -2        263.34        266.76        35.09 o
   4  12  -2         51.19         56.61        11.05 o
   5  12  -2         38.83         16.62         9.15 o
   2   0  -1       1833.28       1830.70       463.42 o
   4   0  -1      11089.80      10213.08      2728.48 o
   6   0  -1       2511.11       2384.33       167.34 o
   8   0  -1        260.68        256.34        18.87 o
  10   0  -1       6006.42       6344.07       433.31 o
  12   0  -1      10657.10      11970.67       598.62 o
  14   0  -1       1233.77       1199.41        74.52 o
  16   0  -1        903.80        927.14        51.76 o
  18   0  -1        450.46        471.43        48.99 o
  20   0  -1        135.69        134.30         9.12 o
  22   0  -1        326.60        313.42        24.47 o
  24   0  -1        542.24        619.06        46.43 o
  26   0  -1          7.50          4.70         6.12 o
  28   0  -1        163.55        111.03        25.74 o
   1   1  -1         28.35         23.86         1.61 o
   2   1  -1       3992.42       3422.46       229.27 o
   3   1  -1       2018.61       1879.42       119.99 o
   4   1  -1       3939.03       3905.42       159.71 o
   5   1  -1       1396.16       1350.58        63.92 o
   7   1  -1        789.94        733.31        50.13 o
   8   1  -1        123.59        109.39         8.87 o
   9   1  -1        165.60        170.29        10.22 o
  10   1  -1       1289.39       1162.22        60.13 o
  11   1  -1       4221.87       4646.29       175.74 o
  12   1  -1       3484.34       3616.14       200.84 o
  13   1  -1        808.63        849.60        74.42 o
  14   1  -1        921.66        954.88        37.93 o
  15   1  -1        226.18        243.50        11.21 o
  16   1  -1        337.27        334.89        15.80 o
  17   1  -1        244.78        238.97         9.50 o
  18   1  -1       1321.54       1348.43        53.47 o
  19   1  -1        177.89        188.62         9.78 o
  20   1  -1        272.52        268.23        13.39 o
  21   1  -1        521.85        433.46        43.19 o
  22   1  -1         46.07         46.76         5.13 o
  23   1  -1        182.98        190.78        11.28 o
  24   1  -1        322.35        326.50        15.66 o
  25   1  -1        267.65        250.28        36.98 o
  26   1  -1         49.31         63.58         7.30 o
  27   1  -1         82.21         71.60         6.08 o
  28   1  -1         75.07         80.67         9.96 o
  29   1  -1         17.87         13.98         6.49 o
   1   2  -1        998.77        944.38        27.44 o
   2   2  -1       7160.10       7218.66       263.83 o
   3   2  -1          7.22          9.14         1.49 o
   4   2  -1        408.57        389.04        12.57 o
   5   2  -1       2191.69       2139.56        65.62 o
   6   2  -1       1545.13       1557.70        48.94 o
   7   2  -1        279.71        270.58         8.92 o
   8   2  -1        901.33        877.03        27.66 o
   9   2  -1       1394.57       1347.08        45.42 o
  10   2  -1        268.91        305.65        12.06 o
  11   2  -1       1337.10       1389.94        78.53 o
  13   2  -1        884.77        909.06        35.83 o
  14   2  -1        367.15        380.30        14.71 o
  15   2  -1         49.35         50.59         3.59 o
  16   2  -1        433.80        436.16        16.70 o
  17   2  -1        981.46       1001.99        43.01 o
  18   2  -1         92.14         87.80         4.49 o
  19   2  -1       1297.77       1384.45        77.10 o
  20   2  -1        411.09        417.90        19.86 o
  21   2  -1        371.65        388.57        22.89 o
  22   2  -1        289.33        254.92        20.05 o
  23   2  -1        182.67        214.39         9.27 o
  24   2  -1        450.25        450.51        20.32 o
  25   2  -1        329.13        363.59        16.17 o
  26   2  -1         14.23         18.02         5.01 o
  27   2  -1         34.75         25.33         4.91 o
  28   2  -1         42.15         41.70         7.31 o
  29   2  -1        268.48        231.83        16.02 o
   1   3  -1       3310.94       3151.94       107.30 o
   2   3  -1       1864.57       1869.85        56.75 o
   3   3  -1         20.85         17.35         1.65 o
   4   3  -1         36.17         34.58         1.93 o
   5   3  -1       2980.46       2958.26       112.08 o
   6   3  -1       1942.76       1986.55        61.24 o
   7   3  -1       1831.65       1947.39        65.81 o
   8   3  -1        422.30        440.52        16.17 o
   9   3  -1       3214.27       3404.42       121.41 o
  10   3  -1        155.86        180.35         7.23 o
  11   3  -1        608.10        531.16        21.04 o
  12   3  -1         67.23         76.17         4.17 o
  13   3  -1        202.78        203.40         9.00 o
  14   3  -1        587.29        631.84        22.24 o
  15   3  -1       1845.07       1766.84        62.47 o
  16   3  -1         90.07         86.69         5.02 o
  17   3  -1        711.79        651.18        28.73 o
  18   3  -1        454.90        488.16        16.83 o
  19   3  -1        187.34        183.89         7.63 o
  20   3  -1        570.30        588.44        27.86 o
  21   3  -1         79.06         75.53         5.24 o
  22   3  -1        346.66        349.15        25.98 o
  23   3  -1        570.89        610.89        42.76 o
  24   3  -1         27.18         31.18         5.20 o
  25   3  -1        195.25        185.80        10.56 o
  26   3  -1         30.27         36.95         5.57 o
  27   3  -1          6.36          7.76         4.33 o
  28   3  -1         59.84         64.38         8.48 o
   1   4  -1       1134.56       1078.47        33.72 o
   2   4  -1         18.24         20.82         2.45 o
   3   4  -1        805.70        855.69        28.19 o
   4   4  -1       3336.75       3371.06       114.43 o
   5   4  -1       6048.86       6501.22       170.04 o
   6   4  -1       2454.04       2554.35        88.11 o
   7   4  -1        286.90        294.91        11.53 o
   8   4  -1       1621.33       1677.70        52.44 o
   9   4  -1        331.35        328.40        13.96 o
  10   4  -1         86.61         94.78         3.40 o
  11   4  -1        696.16        585.54        23.35 o
  12   4  -1         85.18         87.37         3.69 o
  13   4  -1         51.29         51.81         3.20 o
  14   4  -1          0.82          2.30         2.00 o
  15   4  -1       3209.56       3110.79       135.35 o
  16   4  -1        458.56        464.07        20.59 o
  17   4  -1         46.11         56.35         4.40 o
  18   4  -1         51.62         59.60         5.02 o
  19   4  -1        280.90        258.80        14.01 o
  20   4  -1        244.15        270.84        20.54 o
  21   4  -1         15.91         16.38         4.19 o
  22   4  -1        337.99        354.43        16.91 o
  23   4  -1        118.25        140.87         8.28 o
  24   4  -1        199.99        209.05        26.55 o
  25   4  -1        171.63        158.14        17.33 o
  26   4  -1        145.20        139.60        37.19 o
  27   4  -1         49.03         37.89         5.55 o
  28   4  -1         10.58         -1.23         7.16 o
   1   5  -1        135.91        126.05         4.84 o
   2   5  -1        339.64        292.47         9.51 o
   3   5  -1        154.81        161.71         5.81 o
   4   5  -1       3652.22       3680.19       106.97 o
   5   5  -1       4104.09       4225.94       142.40 o
   6   5  -1       1360.77       1379.51        39.13 o
   7   5  -1        423.92        444.83        13.47 o
   8   5  -1        249.29        262.19         8.82 o
   9   5  -1       1178.48       1192.49        34.94 o
  10   5  -1        801.20        772.35        22.60 o
  11   5  -1        227.26        206.27        10.01 o
  12   5  -1        661.17        629.03        21.86 o
  13   5  -1         23.78         23.70         2.19 o
  14   5  -1        505.99        499.91        17.48 o
  15   5  -1        739.29        719.95        23.87 o
  16   5  -1       1598.34       1477.66        60.29 o
  17   5  -1        442.67        464.29        25.45 o
  18   5  -1         80.22         69.39         8.87 o
  19   5  -1        222.57        226.12        13.23 o
  20   5  -1         89.74         79.17         8.83 o
  21   5  -1        144.53        152.61        23.71 o
  22   5  -1        152.77        184.37        11.71 o
  23   5  -1          0.53         -2.95         4.17 o
  24   5  -1        192.15        209.68        10.81 o
  25   5  -1        106.77         92.90        10.74 o
  26   5  -1         30.28         25.97         5.12 o
  27   5  -1        170.39        125.56        40.62 o
   1   6  -1        277.99        299.77        12.04 o
   2   6  -1       1009.66        915.68        25.11 o
   3   6  -1        484.39        449.06        14.64 o
   4   6  -1       1750.13       1772.43        58.95 o
   5   6  -1        111.15         97.95         3.81 o
   6   6  -1       1011.06       1001.23        31.37 o
   7   6  -1        834.27        833.94        24.13 o
   8   6  -1        849.16        794.63        23.01 o
   9   6  -1        262.82        251.68         8.59 o
  10   6  -1       1596.00       1440.97        52.38 o
  11   6  -1        185.48        179.77         6.09 o
  12   6  -1        207.25        202.82        10.13 o
  13   6  -1        160.87        157.08        10.28 o
  14   6  -1        443.66        413.42        29.05 o
  15   6  -1       1045.99       1067.85        61.29 o
  16   6  -1       1169.76       1079.96        68.75 o
  17   6  -1        249.13        283.06        12.90 o
  18   6  -1        221.82        199.76        15.00 o
  19   6  -1        202.27        202.20        12.67 o
  20   6  -1         78.86         78.33         9.19 o
  21   6  -1         64.08         65.05         6.34 o
  22   6  -1         78.29         85.11         5.53 o
  23   6  -1        141.15        134.08        23.84 o
  24   6  -1        215.58        190.14        11.12 o
  25   6  -1         76.01         75.12         7.76 o
  26   6  -1          8.10          7.87        11.15 o
   1   7  -1        502.12        459.46        14.54 o
   2   7  -1        596.17        546.82        16.88 o
   3   7  -1       2043.66       1831.60        55.26 o
   4   7  -1       1486.36       1309.91        40.28 o
   5   7  -1        465.67        444.53        12.35 o
   6   7  -1        420.80        398.12        11.58 o
   7   7  -1        293.51        275.36        10.73 o
   8   7  -1         82.11         74.22         4.07 o
   9   7  -1        414.57        364.35        23.29 o
  10   7  -1        592.37        586.75        25.67 o
  11   7  -1         18.04         15.49         2.97 o
  12   7  -1         47.12         38.88         3.51 o
  13   7  -1          9.73         10.08         3.36 o
  14   7  -1       1041.87        977.87        35.38 o
  15   7  -1         90.89         98.20         6.36 o
  16   7  -1        106.98        110.44         7.65 o
  17   7  -1        370.62        386.15        19.71 o
  18   7  -1         46.16         50.84         7.11 o
  19   7  -1          0.74          1.45         3.71 o
  20   7  -1          0.37         -3.10         3.62 o
  21   7  -1         14.37         10.77         4.53 o
  22   7  -1         38.78         34.83         5.02 o
  23   7  -1        399.74        365.18        17.46 o
  24   7  -1        421.60        393.90       111.31 o
   1   8  -1        101.50        102.02         8.37 o
   2   8  -1        514.77        492.07        32.71 o
   3   8  -1       3284.68       3273.34       296.41 o
   4   8  -1         16.31         17.51         4.49 o
   5   8  -1         41.63         38.33         4.50 o
   6   8  -1         67.04         73.69        10.28 o
   7   8  -1        453.69        457.56        22.81 o
   8   8  -1        179.57        187.42        10.69 o
   9   8  -1        152.54        147.68        11.39 o
  10   8  -1         74.56         84.81         7.82 o
  11   8  -1        797.53        767.53        37.73 o
  12   8  -1        494.03        500.26        31.37 o
  13   8  -1         99.10         89.14         8.28 o
  14   8  -1        185.10        194.75        13.58 o
  15   8  -1        161.75        149.42         9.43 o
  16   8  -1        177.19        186.92        11.03 o
  17   8  -1        264.42        279.53        12.28 o
  18   8  -1          3.65          5.48         4.44 o
  19   8  -1         40.85         41.71         5.67 o
  20   8  -1          2.64          2.22         3.75 o
  21   8  -1         36.00         35.43         5.46 o
  22   8  -1         69.65         55.76        11.06 o
   1   9  -1        521.49        565.34        27.81 o
   2   9  -1        569.31        597.73        30.60 o
   3   9  -1       1161.75       1299.12        78.83 o
   4   9  -1         21.17         25.56         4.60 o
   5   9  -1        142.47        152.52         9.56 o
   6   9  -1         67.43         81.04        11.12 o
   7   9  -1        695.99        689.32        44.61 o
   8   9  -1        157.23        186.99        13.32 o
   9   9  -1        178.84        198.55        15.80 o
  10   9  -1          8.78         10.54         4.39 o
  11   9  -1       1471.29       1493.77        57.55 o
  12   9  -1         25.92         28.23         5.53 o
  13   9  -1        116.38        110.43        10.33 o
  14   9  -1         27.49         22.15         6.01 o
  15   9  -1        408.01        424.75        16.98 o
  16   9  -1         20.31         25.50         4.66 o
  17   9  -1        593.67        614.28        73.97 o
  18   9  -1          0.44          0.57         3.90 o
  19   9  -1         26.46         34.73         7.22 o
  20   9  -1          5.66         11.12         5.73 o
   1  10  -1        292.18        315.92        31.18 o
   2  10  -1        149.26        145.08        16.84 o
   3  10  -1        404.10        450.42        29.73 o
   4  10  -1        242.70        272.08        18.37 o
   5  10  -1        169.01        175.65        13.23 o
   6  10  -1        206.80        214.96        12.52 o
   7  10  -1        145.96        139.04         9.22 o
   8  10  -1         85.94         90.44         9.39 o
   9  10  -1        191.13        203.76        14.90 o
  10  10  -1         96.69        123.15         8.21 o
  11  10  -1        530.80        206.41       256.83 o
  12  10  -1        185.94        189.53        13.70 o
  13  10  -1        203.37        200.05        20.29 o
  14  10  -1         26.80         32.88         6.50 o
  15  10  -1         31.85         25.96         6.09 o
  16  10  -1        509.11        485.98        66.18 o
  17  10  -1        165.00        136.37        14.90 o
   1  11  -1         25.38         24.25         5.26 o
   2  11  -1        353.57        354.57        18.72 o
   3  11  -1         29.19         32.33         7.30 o
   4  11  -1        282.15        300.69        30.35 o
   5  11  -1          7.87         14.88         5.03 o
   6  11  -1         42.09         40.85         5.80 o
   7  11  -1         71.19         59.71        21.02 o
   8  11  -1        154.47        163.14        24.55 o
   9  11  -1        115.03        102.03        10.28 o
  10  11  -1        215.93        228.09        17.53 o
  11  11  -1          6.12          8.87         6.51 o
  12  11  -1        305.55        302.30        18.97 o
  13  11  -1         82.11         81.62         9.60 o
  14  11  -1         97.59         73.45        11.35 o
   1  12  -1         52.67         55.80        17.10 o
   2  12  -1        424.42        488.39        37.78 o
   3  12  -1        158.22        177.53        15.19 o
   4  12  -1        112.60        135.25        10.40 o
   5  12  -1         20.06         20.26         9.65 o
   6  12  -1         18.07         16.65         9.14 o
   7  12  -1         81.39         76.01         8.44 o
   4   0   0        546.29        594.45       114.86 o
   6   0   0        212.92        221.46        23.16 o
   8   0   0       2064.69       2020.19       198.93 o
  10   0   0       4025.00       4413.62       273.10 o
  12   0   0         91.30        106.10         5.23 o
  14   0   0       1390.80       1246.98        52.78 o
  16   0   0        166.77        181.60         9.04 o
  18   0   0        312.44        320.32        24.15 o
  20   0   0        374.38        320.53        52.06 o
  22   0   0        135.99         95.08        21.97 o
  24   0   0        157.76        158.60        11.00 o
  26   0   0        604.99        479.01       342.19 o
  28   0   0         98.52         24.75        39.69 o
   2   1   0       2077.62       1976.92        53.26 o
   3   1   0       1111.30       1063.52        31.80 o
   4   1   0       2120.56       2129.92        78.12 o
   5   1   0        245.63        234.85         7.82 o
   6   1   0       4038.21       3695.95       182.52 o
   7   1   0        516.81        482.46        17.84 o
   9   1   0        487.81        554.26        19.64 o
  10   1   0        202.31        198.84        17.54 o
  11   1   0       2475.45       2824.79       126.48 o
  12   1   0        337.61        340.25        12.32 o
  13   1   0        671.49        607.29        24.90 o
  14   1   0       2494.10       2579.42        99.66 o
  15   1   0          0.32          0.80         1.76 o
  16   1   0        137.22        147.29         6.83 o
  17   1   0        869.86        859.12        39.62 o
  18   1   0         76.06         90.81         5.43 o
  19   1   0        241.49        234.45         9.60 o
  20   1   0       1479.81       1361.43        57.81 o
  21   1   0        340.18        296.34        16.75 o
  22   1   0        120.43        132.97         6.82 o
  23   1   0          8.62          9.22         4.09 o
  24   1   0         19.01         13.81         4.08 o
  25   1   0         28.14         21.56         4.55 o
  26   1   0        329.03        373.06        15.95 o
  27   1   0          0.76         -1.42         4.16 o
  28   1   0        269.41         53.08        70.51 o
  29   1   0        115.25         20.43        36.75 o
   0   2   0        364.09        401.08        17.14 o
   2   2   0       3738.19       3887.32       124.65 o
   3   2   0       5981.58       5963.03       214.33 o
   4   2   0       1067.78        932.70        42.21 o
   5   2   0        707.01        693.85        22.33 o
   6   2   0       1637.60       1596.78        51.32 o
   7   2   0         11.34         16.15         1.95 o
   8   2   0          0.12          1.99         1.36 o
   9   2   0        564.81        607.46        22.12 o
  10   2   0        427.78        443.02        17.01 o
  11   2   0        847.25        924.84        34.41 o
  12   2   0         27.08         30.28         2.32 o
  13   2   0        863.04        793.09        42.68 o
  14   2   0        138.64        127.14         8.13 o
  15   2   0        627.58        573.89        26.14 o
  16   2   0        190.28        189.72         8.67 o
  17   2   0        176.84        163.94         8.83 o
  18   2   0         34.66         36.06         3.57 o
  19   2   0       1219.21       1171.12        37.23 o
  20   2   0       1148.40       1055.87        70.42 o
  21   2   0        104.18        148.02        26.12 o
  22   2   0        121.92        151.55         9.84 o
  23   2   0        230.59        223.99        13.28 o
  24   2   0         68.20         60.91        11.27 o
  25   2   0          2.77          3.30         4.04 o
  26   2   0        146.54         38.10        44.82 o
  27   2   0        208.43         55.76        51.05 o
  28   2   0          1.32          4.17         4.17 o
   0   3   0       2968.07       2785.18       114.61 o
   1   3   0       1502.73       1421.51        39.37 o
   3   3   0          0.41          1.20         1.32 o
   4   3   0         29.54         32.27         1.77 o
   5   3   0       2771.75       2713.53        85.16 o
   6   3   0        644.70        664.77        21.82 o
   7   3   0       1482.01       1486.81        55.47 o
   8   3   0       4706.96       5285.83       154.15 o
   9   3   0        157.26        137.43         5.69 o
  10   3   0        753.27        747.10        36.73 o
  11   3   0        762.30        796.76        24.33 o
  12   3   0        190.21        206.12         9.48 o
  13   3   0       1447.05       1377.74        56.41 o
  14   3   0        379.06        389.01        18.00 o
  15   3   0         20.04         16.79         3.04 o
  16   3   0        287.02        287.32        12.05 o
  17   3   0        688.81        683.13        23.92 o
  18   3   0       4938.93       5062.61       155.91 o
  19   3   0       2602.22       2142.91       215.15 o
  20   3   0        181.03        171.51         9.87 o
  21   3   0        315.04        312.68        29.26 o
  22   3   0        324.94        367.30        17.34 o
  23   3   0        297.40        310.45        24.36 o
  24   3   0          3.10          1.72         4.78 o
  25   3   0        268.37        305.73        51.54 o
  26   3   0         36.82         40.49        18.81 o
  27   3   0        462.65        464.39        17.46 o
  28   3   0         19.10         14.50         6.41 o
   0   4   0        312.98        299.62        13.19 o
   1   4   0       5387.02       5919.13       157.59 o
   2   4   0        192.86        200.52         7.21 o
   3   4   0        893.47        891.78        28.42 o
   4   4   0       1128.96       1032.51        42.78 o
   5   4   0         85.19         72.90         2.99 o
   6   4   0         78.09         71.58         2.68 o
   8   4   0       1708.84       1659.65        50.84 o
   9   4   0        422.77        411.36        13.34 o
  10   4   0        110.00        103.19         4.69 o
  11   4   0        817.24        728.62        30.32 o
  12   4   0          3.58          4.69         1.73 o
  13   4   0        180.25        189.35         7.94 o
  14   4   0         15.55         21.51         2.38 o
  15   4   0        463.72        444.34        17.54 o
  16   4   0        866.31        801.24        31.03 o
  17   4   0       2972.50       2763.14       160.62 o
  18   4   0          0.79          5.53         2.77 o
  19   4   0        955.62        963.88        67.86 o
  20   4   0        322.54        328.27        53.70 o
  21   4   0        174.12        199.42        17.25 o
  22   4   0        230.43        224.71        14.32 o
  23   4   0         17.79         21.64         6.84 o
  24   4   0          0.25         -2.70         4.93 o
  25   4   0        224.55        269.13        38.18 o
  26   4   0          0.23          2.95         3.92 o
  27   4   0        484.38        115.55       119.01 o
   0   5   0       2233.64       2254.58        91.64 o
   1   5   0         60.20         51.98         2.40 o
   2   5   0       2097.39       2081.82        61.28 o
   4   5   0       1496.44       1574.08        43.34 o
   5   5   0        668.53        754.17        20.87 o
   7   5   0        147.83        140.59         4.89 o
   8   5   0        296.14        261.98         8.47 o
   9   5   0          5.22          3.06         1.38 o
  10   5   0         33.51         33.59         2.39 o
  11   5   0        107.06        110.04         5.20 o
  12   5   0       2256.53       2106.06        83.99 o
  13   5   0        422.47        357.29        14.27 o
  14   5   0         86.78         84.75         3.85 o
  15   5   0       3710.02       3627.27       148.41 o
  16   5   0        527.66        438.77        34.30 o
  17   5   0       3453.86       3285.96       210.37 o
  18   5   0        124.08        127.29         8.79 o
  19   5   0        526.71        591.40        42.63 o
  20   5   0        752.81        817.74       128.57 o
  21   5   0        374.77        401.24        22.70 o
  23   5   0          0.11          0.28         5.51 o
  24   5   0          1.31          3.38         4.29 o
  25   5   0        438.01        446.03       129.66 o
  26   5   0        571.37        555.97       162.47 o
  27   5   0          0.53         -0.56        10.43 o
   0   6   0        624.23        630.35        26.61 o
   1   6   0         72.58         68.72         4.26 o
   2   6   0        756.57        680.04        20.58 o
   3   6   0       1222.13       1238.76        43.77 o
   4   6   0        117.20        118.49         4.74 o
   5   6   0        190.21        182.90         5.98 o
   7   6   0          8.98          9.76         1.53 o
   8   6   0        512.68        465.51        11.78 o
   9   6   0        247.01        230.36         7.12 o
  11   6   0          1.60          3.63         2.34 o
  12   6   0          3.65          2.68         2.04 o
  13   6   0        384.33        375.35        20.79 o
  14   6   0       1249.53       1225.56        78.54 o
  15   6   0         21.43         20.31         3.95 o
  16   6   0       2059.48       2101.61       140.65 o
  17   6   0        519.08        558.14        30.34 o
  18   6   0        152.39        174.92        15.12 o
  19   6   0        501.02        473.08        26.25 o
  20   6   0        649.50        646.12        48.33 o
  21   6   0        176.67        172.70        11.72 o
  22   6   0        103.85         75.95        31.72 o
  23   6   0        200.07        207.68        60.53 o
  24   6   0         16.21          9.92         7.53 o
  25   6   0         30.42         28.53        16.06 o
   0   7   0        631.87        626.74        27.44 o
   1   7   0        237.38        225.36         7.29 o
   2   7   0       1231.65       1182.83        34.44 o
   3   7   0          0.09          0.88         1.54 o
   4   7   0          0.65          1.52         1.88 o
   5   7   0         17.85         19.82         1.85 o
   6   7   0       1458.10       1347.07        36.01 o
   7   7   0        782.85        680.86        20.76 o
   8   7   0        517.33        505.31        18.61 o
   9   7   0        209.07        193.65         9.37 o
  10   7   0          1.68          2.17         1.93 o
  11   7   0         50.77         73.18        10.30 o
  12   7   0        752.05        781.07        36.57 o
  13   7   0          4.30          7.09         3.26 o
  14   7   0        146.79        141.77         9.86 o
  15   7   0       1039.97       1020.27        53.24 o
  16   7   0          0.12          4.33         4.53 o
  17   7   0         93.80        100.40         8.59 o
  18   7   0         30.81         34.94         5.38 o
  19   7   0          8.96          8.64         5.99 o
  20   7   0        133.18         73.35        57.29 o
  21   7   0         69.59         64.64         7.92 o
  22   7   0          2.33         -1.64         4.88 o
  23   7   0        271.62        255.71        76.38 o
  24   7   0         57.17         49.66        20.86 o
   0   8   0        126.79         90.86        14.52 o
   1   8   0          0.39          2.79         1.98 o
   2   8   0       1207.93       1085.29        87.41 o
   3   8   0       1348.46       1332.23        81.98 o
   4   8   0        536.14        568.77        33.33 o
   5   8   0       1449.98       1486.29        63.72 o
   6   8   0        348.76        370.55        21.64 o
   7   8   0       1274.31       1196.90        70.71 o
   8   8   0        157.34        183.09        18.55 o
   9   8   0        512.70        499.23        23.99 o
  10   8   0         90.08         82.38         6.22 o
  11   8   0          4.14          4.15         4.15 o
  12   8   0         23.62         35.71         9.44 o
  13   8   0        386.82        439.25        32.60 o
  14   8   0        109.93        148.54        13.46 o
  15   8   0        378.28        365.75        29.78 o
  16   8   0        253.95        247.59        15.54 o
  17   8   0        307.20        340.31        26.49 o
  18   8   0         42.87         24.37        12.61 o
  19   8   0        104.72        131.52        12.63 o
  20   8   0        335.92        328.29        15.69 o
  21   8   0        368.30        319.79        26.19 o
  22   8   0         59.78         65.15        10.79 o
   0   9   0       1581.66       1808.03       112.36 o
   1   9   0       3206.16       3362.12       138.31 o
   2   9   0        367.21        424.38        19.10 o
   3   9   0         47.36         53.67         4.60 o
   4   9   0        166.31        192.53        14.47 o
   5   9   0        708.35        665.66        62.53 o
   6   9   0          6.40          8.60         3.73 o
   7   9   0       1055.69       1099.95        51.27 o
   8   9   0        244.88        239.93        20.02 o
   9   9   0        318.84        372.21        29.49 o
  10   9   0        173.22        156.48        11.31 o
  11   9   0        487.95        469.55        37.50 o
  12   9   0         63.69         68.57         6.83 o
  13   9   0         37.64         26.66         6.93 o
  14   9   0          3.02          3.58         4.98 o
  15   9   0        354.93        379.36        19.27 o
  16   9   0          0.00         -0.18         4.61 o
  17   9   0         85.26         93.49         7.83 o
  18   9   0          0.26         -3.17         4.98 o
  19   9   0        332.59        279.79        81.58 o
  20   9   0         71.81         48.74        10.38 o
   0  10   0        195.90        221.13        20.21 o
   1  10   0        530.32        560.40        31.28 o
   2  10   0        176.08        196.97        18.18 o
   3  10   0          5.19          9.90         4.43 o
   4  10   0        612.78        668.18        36.70 o
   5  10   0        733.21        780.24        42.41 o
   6  10   0        272.56        282.68        24.27 o
   7  10   0        255.66        296.43        22.27 o
   8  10   0        196.88        209.61        18.36 o
   9  10   0        199.01        175.53        37.65 o
  10  10   0         30.43         24.29         9.81 o
  11  10   0        470.99        475.26        93.88 o
  12  10   0         95.14        110.86        12.09 o
  13  10   0        158.91        124.70        86.13 o
  14  10   0        167.47         72.96       102.74 o
  15  10   0        472.33        278.69       203.82 o
  16  10   0         12.25          2.49         4.65 o
  17  10   0         22.89         12.32         7.62 o
  18  10   0         19.95         24.44        14.98 o
   0  11   0        509.53        577.73       160.20 o
   1  11   0         44.31         51.46         8.72 o
   2  11   0       1394.53       1553.84       109.32 o
   3  11   0         34.18         48.69         8.19 o
   4  11   0          0.21         -3.57         5.11 o
   5  11   0          5.71         19.11         5.98 o
   6  11   0        395.57        404.35        23.63 o
   7  11   0          0.96         -2.77         4.52 o
   8  11   0        277.25        322.53        26.22 o
   9  11   0        370.36        392.70        31.75 o
  10  11   0          1.83          4.89         5.13 o
  11  11   0         35.13         24.34        21.04 o
  12  11   0        252.91         90.71       127.81 o
  13  11   0         26.29         37.33        18.15 o
  14  11   0         50.20         27.67        15.85 o
   0  12   0        502.28        462.15        38.48 o
   1  12   0          0.69         -0.84         8.25 o
   2  12   0        411.77        457.59        27.04 o
   3  12   0         52.71         74.93         8.83 o
   4  12   0        278.80        306.06        62.93 o
   5  12   0          0.02          2.19         6.91 o
   6  12   0        484.69        500.41        29.04 o
   7  12   0        667.58        234.69       313.16 o
   8  12   0        690.65        637.76       176.62 o
   2   0   1       1951.95       1949.03       245.69 o
   4   0   1      11011.23       9163.06      2098.14 o
   6   0   1       2571.14       2476.70       143.45 o
   8   0   1        253.44        243.77        25.06 o
  10   0   1       5885.44       6184.88       311.36 o
  12   0   1      10525.29      11554.80       663.73 o
  14   0   1       1232.48       1359.08        86.33 o
  16   0   1        961.77        696.53        81.25 o
  18   0   1        463.02        482.93        67.11 o
  20   0   1        131.55        119.38         8.75 o
  22   0   1        331.08        303.05        18.04 o
  24   0   1        565.16        613.33        34.26 o
  26   0   1         11.09          1.21         4.13 o
   1   1   1         30.00         23.42         2.43 o
   2   1   1       3890.47       4051.46       197.91 o
   3   1   1       2095.93       1995.78       141.31 o
   4   1   1       3924.91       3849.05       138.11 o
   5   1   1       1392.60       1405.96        45.38 o
   7   1   1        793.26        748.91        31.63 o
   8   1   1        116.92        114.60         5.63 o
   9   1   1        182.86        181.88         6.22 o
  10   1   1       1322.14       1181.12        53.63 o
  11   1   1       4304.61       4625.19       204.39 o
  12   1   1       3534.84       3616.85       148.92 o
  13   1   1        816.47        837.97        41.07 o
  14   1   1        912.83        923.55        60.37 o
  15   1   1        234.52        236.44        16.33 o
  16   1   1        300.69        337.57        12.97 o
  17   1   1        225.62        241.39        13.32 o
  18   1   1       1304.77       1340.56        48.08 o
  19   1   1        167.22        168.44         5.95 o
  20   1   1        278.85        249.18        14.59 o
  21   1   1        516.93        497.44        32.92 o
  22   1   1         39.84         56.48         6.61 o
  23   1   1        167.12        166.79        11.10 o
  24   1   1        314.74        325.86        22.24 o
  25   1   1        264.00        269.37        20.97 o
  26   1   1         49.91         27.78        17.51 o
   1   2   1        951.77        961.02        30.95 o
   2   2   1       7268.42       6688.76       331.83 o
   4   2   1        389.89        389.52        14.48 o
   5   2   1       2126.03       2192.61        76.34 o
   6   2   1       1538.63       1600.70        51.63 o
   7   2   1        283.16        276.92        10.63 o
   8   2   1        915.87        929.06        32.73 o
   9   2   1       1345.50       1351.48        48.27 o
  10   2   1        287.96        307.85        10.49 o
  11   2   1       1321.35       1357.43        59.60 o
  13   2   1        871.75        901.14        35.31 o
  14   2   1        368.03        374.12        25.45 o
  15   2   1         48.81         53.68         3.20 o
  16   2   1        453.56        436.51        14.99 o
  17   2   1       1030.93        958.47        41.16 o
  18   2   1         95.72         86.10         7.69 o
  19   2   1       1332.68       1297.40        62.53 o
  20   2   1        408.38        408.99        31.21 o
  21   2   1        381.14        431.27        22.08 o
  22   2   1        298.02        278.34        15.44 o
  23   2   1        191.44        212.20        10.51 o
  24   2   1        444.85        438.45        24.04 o
  25   2   1        327.05        341.66        16.55 o
  26   2   1         14.20          6.39         5.39 o
   1   3   1       3270.48       3254.63       106.42 o
   2   3   1       1871.75       1893.70        58.39 o
   3   3   1         18.15         18.05         1.66 o
   4   3   1         36.08         30.96         1.83 o
   5   3   1       3050.41       2999.08        95.63 o
   6   3   1       1948.15       2047.54        70.04 o
   7   3   1       1831.72       1894.53        61.26 o
   8   3   1        420.77        471.22        15.62 o
   9   3   1       3208.68       3351.47        96.97 o
  10   3   1        158.23        179.74         8.24 o
  11   3   1        569.58        549.81        18.50 o
  12   3   1         66.04         73.71         4.05 o
  13   3   1        195.69        202.57        10.33 o
  14   3   1        584.44        601.55        23.11 o
  15   3   1       1818.35       1749.67        86.66 o
  16   3   1         88.59         89.59         5.07 o
  17   3   1        658.26        662.45        33.71 o
  18   3   1        456.09        414.25        19.98 o
  19   3   1        182.10        155.42        17.73 o
  20   3   1        568.86        586.28       111.75 o
  21   3   1         73.82         78.28         9.24 o
  22   3   1        348.49        361.98        28.06 o
  23   3   1        592.21        594.06       118.08 o
  24   3   1         27.42         26.41         4.65 o
  25   3   1        195.85        166.40        52.92 o
  26   3   1         30.83         11.53         8.08 o
  27   3   1          6.86         -0.91         4.51 o
   1   4   1       1159.02       1125.64        36.73 o
   2   4   1         22.58         20.31         1.73 o
   3   4   1        844.18        834.71        32.65 o
   4   4   1       3231.30       3489.36       116.32 o
   5   4   1       6009.39       6583.75       207.27 o
   6   4   1       2420.65       2693.45       120.61 o
   7   4   1        284.12        301.96        11.44 o
   8   4   1       1654.39       1686.79        70.50 o
   9   4   1        298.40        351.77        22.21 o
  10   4   1        100.41         93.53         4.90 o
  11   4   1        691.19        613.27        19.94 o
  12   4   1         90.08         87.43         4.25 o
  13   4   1         56.36         49.26         3.98 o
  14   4   1          1.07          1.70         1.87 o
  15   4   1       3209.27       3142.37       112.65 o
  16   4   1        487.72        444.49        17.63 o
  17   4   1         61.18         51.16         4.91 o
  18   4   1         61.96         64.79         7.18 o
  19   4   1        258.91        259.07        21.45 o
  20   4   1        246.12        269.97        54.14 o
  21   4   1         17.96         11.66         5.47 o
  22   4   1        328.13        361.44        71.39 o
  23   4   1        110.65        142.55        13.41 o
  24   4   1        201.41        212.43        52.45 o
  28   4   1         11.72          4.24         9.92 o
   1   5   1        131.65        128.96         5.79 o
   2   5   1        340.30        291.05        10.56 o
   3   5   1        143.32        163.68         7.17 o
   4   5   1       3734.14       3803.88       108.39 o
   5   5   1       4094.63       4306.69       120.60 o
   6   5   1       1392.48       1401.36        49.03 o
   7   5   1        427.53        454.14        18.73 o
   8   5   1        244.54        262.20        10.11 o
   9   5   1       1209.38       1249.82        50.02 o
  10   5   1        830.69        803.11        32.67 o
  11   5   1        238.93        224.41         8.03 o
  12   5   1        653.58        627.19        23.26 o
  13   5   1         24.50         23.61         2.23 o
  14   5   1        511.25        475.66        17.56 o
  15   5   1        748.41        613.77        37.56 o
  16   5   1       1589.61       1579.67       105.28 o
  17   5   1        462.73        447.36        71.68 o
  18   5   1         63.04         70.57        13.43 o
  19   5   1        222.14        217.13        13.81 o
  20   5   1         86.94         93.28        10.30 o
  21   5   1        142.05        156.45        14.69 o
  22   5   1        156.59        152.46        21.31 o
  23   5   1          0.13          0.56         4.99 o
   1   6   1        275.29        283.44        10.06 o
   2   6   1       1002.71        919.87        26.62 o
   3   6   1        476.91        465.96        16.59 o
   4   6   1       1730.83       1785.14        53.53 o
   5   6   1        108.06        101.84         4.07 o
   6   6   1       1020.68       1035.10        34.97 o
   7   6   1        835.36        815.77        27.33 o
   8   6   1        827.49        795.66        23.90 o
   9   6   1        259.70        254.09         8.27 o
  10   6   1       1540.51       1394.91        51.51 o
  11   6   1        189.58        179.21         9.32 o
  12   6   1        216.85        190.95        10.94 o
  13   6   1        161.99        141.47         8.93 o
  14   6   1        437.05        430.50        28.34 o
  15   6   1       1052.44       1095.20        57.94 o
  16   6   1       1145.38       1238.37        84.68 o
  17   6   1        249.79        283.92        23.03 o
  18   6   1        235.84        227.13        19.21 o
  19   6   1        204.03        200.95        42.36 o
  20   6   1         81.05         67.23        18.99 o
  21   6   1         64.19         42.62        43.39 o
  22   6   1         84.56         30.59        32.50 o
   1   7   1        518.65        460.77        14.70 o
   2   7   1        602.11        544.28        23.55 o
   3   7   1       2044.64       1739.78        65.07 o
   4   7   1       1508.52       1325.31        45.68 o
   5   7   1        481.26        420.96        13.99 o
   6   7   1        402.70        408.86        13.04 o
   7   7   1        293.03        294.26         9.86 o
   8   7   1         83.61         77.42         4.89 o
  10   7   1        587.38        545.68        30.34 o
  11   7   1         11.70         14.12         2.93 o
  12   7   1         37.93         38.81         3.87 o
  13   7   1         11.06          5.18         3.93 o
  14   7   1       1045.77       1015.41        71.49 o
  15   7   1         82.94        102.42        11.69 o
  16   7   1        108.60        111.81        11.95 o
  17   7   1        376.50        386.51        30.31 o
  18   7   1         47.18         47.14         8.31 o
  19   7   1          1.47          6.28         6.42 o
  20   7   1          0.46          3.68         5.92 o
  21   7   1         15.44          2.28         7.35 o
   1   8   1        108.93        105.79         9.47 o
   2   8   1        515.62        451.06        54.52 o
   3   8   1       3301.83       3353.54       194.34 o
   4   8   1         13.31         21.09         4.42 o
   5   8   1         41.48         38.21         5.39 o
   6   8   1         64.04         75.69        10.51 o
   7   8   1        457.75        480.55        28.92 o
   8   8   1        181.23        175.49        10.45 o
   9   8   1        168.27        168.07        12.65 o
  10   8   1         79.05         82.78         7.77 o
  11   8   1        805.37        846.66        38.43 o
  12   8   1        503.49        494.03        31.97 o
  13   8   1        102.29         87.65        10.04 o
  14   8   1        184.71        181.33        40.16 o
  15   8   1        157.96        146.42        14.77 o
  16   8   1        177.40        178.87        37.35 o
  17   8   1        241.37        257.10        66.49 o
  18   8   1          5.02          0.82         7.25 o
  20   8   1          2.38          0.63         5.90 o
   1   9   1        526.66        574.67        28.77 o
   2   9   1        573.87        643.73        37.18 o
   3   9   1       1097.59       1278.39        74.81 o
   4   9   1         19.27         21.32         4.50 o
   5   9   1        149.18        164.07        11.84 o
   6   9   1         65.29         92.42        11.86 o
   7   9   1        690.14        709.78        33.97 o
   8   9   1        152.74        184.88        13.99 o
   9   9   1        159.42        189.24        20.09 o
  10   9   1          7.79          7.69         3.57 o
  11   9   1       1427.44       1387.32        76.49 o
  12   9   1         27.43         25.02         4.90 o
  13   9   1        110.52         99.31         8.12 o
  14   9   1         27.17         17.42        17.38 o
  15   9   1        416.13        400.89       216.79 o
  16   9   1         18.80          8.57         6.67 o
  18   9   1          0.73          1.44         6.48 o
  19   9   1         19.65          4.81        14.78 o
   1  10   1        299.31        304.39        22.05 o
   2  10   1        135.27        143.16        11.49 o
   3  10   1        421.17        473.77        24.70 o
   4  10   1        262.61        275.08        26.80 o
   5  10   1        164.79        183.51        10.67 o
   6  10   1        201.60        207.11        21.33 o
   7  10   1        147.14        127.97        10.80 o
   8  10   1         94.76         91.64         6.98 o
   9  10   1        188.21        212.22        13.95 o
  10  10   1        113.62        129.72        28.39 o
  11  10   1        541.79        168.72       258.95 o
  12  10   1        198.46        198.45        14.89 o
  13  10   1        209.61        187.96        98.46 o
  14  10   1         27.99         13.87        18.02 o
   1  11   1         26.43         26.07         6.44 o
   2  11   1        333.47        360.21        18.69 o
   3  11   1         27.94         33.57         8.17 o
   4  11   1        286.34        311.34        16.67 o
   5  11   1          8.67         11.37         5.62 o
   6  11   1         41.39         24.55        15.75 o
   7  11   1         71.94         68.63        38.10 o
   8  11   1        150.53        150.44        83.01 o
   9  11   1        119.10         90.51        53.97 o
  10  11   1        224.51        185.16        99.26 o
  11  11   1          6.58          1.35         5.32 o
  12  11   1        287.66        299.98        26.88 o
   1  12   1         53.64         56.76        16.81 o
   2  12   1        444.36        493.02        69.23 o
   3  12   1        159.30        166.12        16.78 o
   4  12   1        120.97        159.45        37.60 o
   5  12   1         20.65          6.45         9.92 o
   6  12   1         17.47         16.72         9.87 o
   7  12   1         80.46         58.61        12.58 o
   0   0   2       9605.90       9226.39      1639.28 o
   2   0   2       1212.78       1176.98        57.75 o
   4   0   2       2015.22       1980.75       138.98 o
   6   0   2       2577.40       2417.11       115.84 o
   8   0   2         52.73         54.70        10.81 o
  10   0   2       1488.17       1584.04        91.33 o
  12   0   2       2361.07       2440.73       132.76 o
  14   0   2       1734.87       1907.36        89.63 o
  16   0   2        237.09        248.57        13.83 o
  18   0   2        921.09        922.26        46.13 o
  20   0   2       1078.84       1051.06        77.36 o
  22   0   2        430.64        437.45        28.95 o
  24   0   2         29.44         28.03        10.68 o
  26   0   2        274.09        212.52       164.45 o
   0   1   2      67612.40      47449.11     11224.06 o
   1   1   2      46363.25      60663.09     12633.37 o
   2   1   2       2434.05       2331.70       110.60 o
   3   1   2       1059.63       1047.17        36.39 o
   4   1   2        870.74        796.51       106.99 o
   5   1   2       1218.65       1237.25        53.16 o
   6   1   2        443.41        412.27        19.20 o
   7   1   2        196.18        182.56         9.20 o
   8   1   2        300.00        287.26        11.53 o
   9   1   2        139.78        155.04         8.78 o
  10   1   2       1532.56       1673.04        92.09 o
  11   1   2        467.05        542.61        27.41 o
  13   1   2        359.35        316.31        18.81 o
  14   1   2        779.85        771.75        29.46 o
  15   1   2        278.92        268.78        16.64 o
  16   1   2        314.23        329.48        16.74 o
  17   1   2         76.93         75.16         5.61 o
  18   1   2        175.91        158.85        10.00 o
  19   1   2        190.88        194.25        11.39 o
  20   1   2        961.44        796.55        65.03 o
  21   1   2          2.70          3.77         3.33 o
  22   1   2        169.58        145.54        13.05 o
  23   1   2         73.36         52.14         7.47 o
  24   1   2         18.33         15.68         4.15 o
  25   1   2        119.66        116.03        11.22 o
  26   1   2        253.02        250.03        62.70 o
  27   1   2         76.40         81.98         9.84 o
   0   2   2        832.41        823.50        42.63 o
   1   2   2       1405.55       1453.45        77.07 o
   2   2   2       1147.68       1061.80        57.00 o
   3   2   2        143.90        151.09         5.23 o
   4   2   2         48.49         54.54         3.08 o
   5   2   2        996.45        970.78        41.16 o
   6   2   2        524.12        488.86        22.75 o
   7   2   2       3748.59       3977.15       162.87 o
   8   2   2        904.11        976.61        36.23 o
   9   2   2         31.70         36.32         2.68 o
  10   2   2        231.80        221.71        10.24 o
  11   2   2       1143.95       1132.50        48.87 o
  12   2   2        128.14        130.42         5.88 o
  13   2   2        726.79        686.48        30.95 o
  14   2   2       1077.57       1052.64        60.22 o
  15   2   2        217.29        216.50        10.88 o
  16   2   2        217.63        224.57        11.77 o
  17   2   2        404.27        397.04        18.03 o
  18   2   2       2316.04       2099.49       169.72 o
  19   2   2       1360.65       1346.28        89.95 o
  20   2   2        354.61        381.75        23.90 o
  21   2   2        719.20        728.53        95.73 o
  22   2   2         27.31         31.10         5.56 o
  23   2   2        139.70        147.47        10.12 o
  24   2   2         36.37         22.50         5.50 o
  25   2   2        101.64         80.31        22.01 o
  26   2   2        260.83        272.80        75.46 o
  27   2   2        158.00        149.29        13.15 o
  28   2   2        123.99         65.89        29.36 o
   0   3   2        499.94        530.10        27.05 o
   1   3   2       3902.75       4238.50       181.98 o
   2   3   2       1157.59       1128.78        47.48 o
   3   3   2        871.45        869.92        30.20 o
   4   3   2       1305.22       1310.14        51.29 o
   5   3   2        299.22        285.82         9.50 o
   6   3   2        730.59        811.68        32.09 o
   7   3   2       1185.47       1075.55        38.99 o
   8   3   2        360.07        356.54        13.11 o
   9   3   2        326.97        353.98        13.68 o
  10   3   2        231.46        228.12        10.25 o
  11   3   2        107.95        104.89         6.16 o
  12   3   2        217.23        234.25        12.69 o
  13   3   2        132.84        131.56         6.60 o
  14   3   2        187.27        180.87        11.72 o
  15   3   2        828.51        839.92        47.08 o
  16   3   2        272.20        269.08        13.65 o
  17   3   2       1024.48        958.80        55.64 o
  18   3   2        142.35        136.85        21.83 o
  19   3   2       1155.42       1333.43        85.15 o
  20   3   2        554.20        494.66        81.39 o
  21   3   2        138.36        154.30        14.56 o
  22   3   2        141.62        158.56        31.91 o
  23   3   2         68.95         62.51         6.80 o
  24   3   2         26.10         18.99         4.33 o
  25   3   2         70.01         71.58        15.24 o
  26   3   2        144.53        146.87        38.21 o
  27   3   2        238.58        215.68        51.90 o
  28   3   2          1.51          2.08         5.54 o
   0   4   2        125.94        128.70         7.13 o
   1   4   2       2130.39       2054.53        71.63 o
   2   4   2        370.29        363.29        15.87 o
   3   4   2         13.66         12.79         1.69 o
   4   4   2       1361.90       1426.13        55.23 o
   5   4   2        214.49        199.92         8.09 o
   6   4   2        667.88        680.65        24.79 o
   7   4   2        837.54        942.24        38.40 o
   8   4   2        995.19        993.10        32.39 o
   9   4   2        115.05        103.17         6.38 o
  10   4   2         41.85         39.50         3.07 o
  11   4   2        379.13        384.22        16.56 o
  12   4   2        444.81        416.31        18.35 o
  13   4   2       1745.04       1630.08        55.70 o
  14   4   2        138.07        144.50         7.45 o
  15   4   2       1163.12       1218.73        51.45 o
  16   4   2       1349.81       1278.00        59.05 o
  17   4   2       1436.39       1445.79       124.55 o
  18   4   2       3006.40       2838.28       202.16 o
  19   4   2         57.91         61.77        16.96 o
  20   4   2       1035.14       1064.59       202.52 o
  21   4   2         65.59         80.83        17.21 o
  22   4   2        314.47        326.41        65.21 o
  23   4   2         46.41         47.16        10.41 o
  24   4   2         47.90         43.08        14.32 o
  25   4   2        345.26        327.19        33.34 o
  26   4   2         85.74         77.33         9.41 o
  27   4   2        523.81        547.42        35.31 o
   0   5   2       1396.11       1254.97        59.84 o
   1   5   2        793.19        788.31        22.62 o
   2   5   2        999.31        967.48        35.26 o
   3   5   2       1158.59       1092.19        41.53 o
   4   5   2        441.61        417.33        14.20 o
   5   5   2         36.34         31.32         2.55 o
   6   5   2        106.26         96.80         7.62 o
   7   5   2         73.41         92.57         6.12 o
   8   5   2        619.23        598.30        29.70 o
   9   5   2         10.59          9.21         1.85 o
  10   5   2        132.27        126.35         6.54 o
  11   5   2        170.31        159.56         6.39 o
  12   5   2        631.24        609.69        22.47 o
  13   5   2        182.58        161.88         7.82 o
  14   5   2        398.44        370.77        28.06 o
  15   5   2        389.08        334.28        24.78 o
  16   5   2       2101.92       2077.48       117.67 o
  17   5   2        210.44        232.68        16.60 o
  18   5   2        427.64        438.80        33.51 o
  19   5   2        902.24        876.78        64.49 o
  20   5   2        366.65        400.59        29.35 o
  21   5   2        116.40        112.93        14.14 o
  22   5   2        144.11        131.74        31.53 o
  23   5   2         83.85         93.42        28.80 o
  24   5   2         61.09         84.13        26.13 o
   0   6   2        825.70        863.04        75.92 o
   1   6   2         74.75         67.33         4.48 o
   2   6   2       1298.27       1238.05        46.25 o
   3   6   2        242.26        253.03         9.26 o
   4   6   2        349.59        360.47        13.60 o
   5   6   2         42.08         39.91         2.73 o
   6   6   2        262.62        235.88         7.35 o
   7   6   2        398.85        396.58        11.50 o
   8   6   2        927.72        857.02        26.49 o
   9   6   2        113.07        100.71         4.59 o
  10   6   2         60.53         60.83         4.06 o
  11   6   2         70.60         57.44         5.30 o
  12   6   2        978.87        865.92        43.39 o
  13   6   2         40.85         43.25         4.79 o
  14   6   2        873.47        761.71        68.48 o
  15   6   2         86.29        102.10        10.07 o
  16   6   2       2202.23       2480.49       144.59 o
  17   6   2        394.24        416.47        26.48 o
  18   6   2        164.22        178.51        16.46 o
  19   6   2        248.84        273.23        23.06 o
  20   6   2        307.07        348.06        27.06 o
  21   6   2        131.04        138.53        31.56 o
  22   6   2         41.73         42.34        21.76 o
  23   6   2        104.29        135.80        37.70 o
   0   7   2        318.37        299.81        15.61 o
   1   7   2        292.78        258.23         8.49 o
   2   7   2        615.36        568.92        23.78 o
   3   7   2        771.81        667.85        20.68 o
   4   7   2       1029.52        952.76        26.69 o
   5   7   2        692.87        588.11        21.67 o
   7   7   2        789.00        697.90        43.78 o
   9   7   2        467.32        406.42        39.76 o
  10   7   2         18.99         24.12         4.45 o
  11   7   2         51.65         52.18         7.02 o
  12   7   2          5.51         14.08         5.15 o
  13   7   2        325.78        373.77        33.55 o
  14   7   2        513.68        579.88        60.29 o
  15   7   2        465.05        500.92        23.98 o
  16   7   2        637.54        708.79        61.91 o
  17   7   2          3.56          6.74         5.52 o
  18   7   2        504.90        530.05       102.70 o
  19   7   2        118.14        111.87        29.41 o
  20   7   2        422.05        442.50       102.61 o
  21   7   2        164.98        150.48        50.65 o
  22   7   2         99.18         29.10        26.50 o
   0   8   2       3745.66       3783.89       373.59 o
   1   8   2        356.06        422.37        27.74 o
   2   8   2        551.59        631.58        38.21 o
   3   8   2         17.49         16.42         4.55 o
   4   8   2         38.96         48.62         7.83 o
   5   8   2        588.17        573.80        51.93 o
   6   8   2        218.40        237.23        13.08 o
   7   8   2       1243.36       1271.23        77.66 o
   8   8   2        138.67        141.76        11.09 o
   9   8   2        567.70        596.15        35.74 o
  10   8   2        101.94         96.48         7.90 o
  11   8   2        223.66        248.91        14.27 o
  12   8   2         74.90         82.13         7.95 o
  13   8   2        326.22        327.36        20.16 o
  14   8   2         33.55         35.45         4.74 o
  15   8   2        363.70        393.26        96.17 o
  16   8   2         44.82         41.37        26.03 o
  17   8   2          2.96         -0.82         5.78 o
  18   8   2         76.64         51.31        32.66 o
  19   8   2        107.20        104.19        12.48 o
  20   8   2         74.88         61.58         9.92 o
   0   9   2        293.33        326.99        19.57 o
   1   9   2        130.38        156.65        10.06 o
   2   9   2        240.92        255.50        17.58 o
   3   9   2       1042.44       1096.89        63.74 o
   4   9   2        162.52        168.95        13.08 o
   5   9   2        835.11        952.71        57.99 o
   6   9   2        261.35        276.72        15.32 o
   7   9   2        382.23        415.95        45.44 o
   8   9   2        362.89        360.80        22.94 o
   9   9   2         12.74         14.10         4.80 o
  10   9   2        421.60        405.76        21.69 o
  11   9   2        105.36        118.39        10.05 o
  12   9   2         38.20         36.45         9.28 o
  13   9   2        310.07        372.20        95.63 o
  14   9   2         16.36         16.26         6.28 o
  15   9   2        503.25        322.81       253.80 o
  16   9   2        159.97        147.20        13.20 o
  17   9   2         51.62         43.67        19.59 o
  18   9   2         47.21         44.85        19.59 o
   0  10   2       1129.04       1210.11        63.34 o
   1  10   2       1691.79       1829.09       163.53 o
   2  10   2        118.45        120.54        10.86 o
   3  10   2        430.77        461.29        28.84 o
   4  10   2         36.39         38.67         5.02 o
   5  10   2        156.61        121.66        15.65 o
   6  10   2        110.80        124.39        11.12 o
   7  10   2        233.99        259.24        16.90 o
   8  10   2        420.25        459.40        37.45 o
   9  10   2        194.58        238.12        21.48 o
  10  10   2        245.48        255.31        71.96 o
  11  10   2         89.90         55.22        23.32 o
  12  10   2        156.64        147.90        41.52 o
  13  10   2         59.44         37.24        27.51 o
  14  10   2         55.04         49.45         9.20 o
  15  10   2        100.72        101.02        33.91 o
  16  10   2         61.79         43.06         9.87 o
   0  11   2        163.72        154.22        15.19 o
   1  11   2        452.09        417.03        36.49 o
   2  11   2        157.56        156.21        41.54 o
   3  11   2         98.46        102.03        34.37 o
   4  11   2        269.60        304.77        17.84 o
   5  11   2        167.40        178.52        19.30 o
   6  11   2        878.88        961.17        47.60 o
   7  11   2         61.59         69.12         7.40 o
   8  11   2        414.64        424.25        21.12 o
   9  11   2         60.23         73.34        11.91 o
  10  11   2        188.09        206.93        14.42 o
  11  11   2         63.02         60.91        11.71 o
  12  11   2        158.44        159.47        17.60 o
   0  12   2        290.32        275.00        25.44 o
   1  12   2        110.86        123.41        12.25 o
   2  12   2        209.80        205.08        17.59 o
   3  12   2        264.71        273.18        20.26 o
   4  12   2         50.28         52.73        14.31 o
   5  12   2         40.75         22.34         7.75 o
   2   0   3       1182.90       1238.30        85.25 o
   4   0   3        954.53        845.54        61.05 o
   6   0   3        627.17        669.86        46.23 o
  10   0   3        870.45        887.76       164.94 o
  12   0   3       2834.42       3058.28       184.01 o
  14   0   3        384.04        414.40        34.41 o
  16   0   3         35.29         29.27         3.62 o
  18   0   3       1920.31       2067.35       316.56 o
  20   0   3        609.87        561.28        89.84 o
  22   0   3        608.76        610.33       112.11 o
  24   0   3        525.96        482.84       143.26 o
  26   0   3        133.33        154.29        15.19 o
  28   0   3         49.81         46.38         9.56 o
   1   1   3       1012.24        975.91        62.90 o
   2   1   3       2007.46       1963.15        77.17 o
   3   1   3        394.10        385.47        19.05 o
   4   1   3       1663.76       1628.91        81.97 o
   5   1   3         23.11         23.94         6.37 o
   6   1   3       1318.86       1216.73        86.06 o
   7   1   3        415.50        440.33        61.01 o
   8   1   3        624.71        653.89        32.99 o
   9   1   3        449.70        457.17        18.43 o
  10   1   3        800.91        810.16        37.67 o
  11   1   3       3294.59       3501.53       186.39 o
  12   1   3        772.96        747.61        30.49 o
  13   1   3        377.88        416.76        16.19 o
  14   1   3        245.78        255.09        10.63 o
  15   1   3         62.80         59.21         3.30 o
  16   1   3        780.52        728.13        29.69 o
  17   1   3        117.00        122.84         7.27 o
  18   1   3        492.02        537.47        38.57 o
  19   1   3        463.84        475.74        51.78 o
  20   1   3         48.55         41.41         5.48 o
  21   1   3        108.40        107.57        12.59 o
  22   1   3        302.54        306.22        38.79 o
  23   1   3         37.99         32.59         5.72 o
  24   1   3        514.74        550.38        85.60 o
  25   1   3         11.33         10.71         5.45 o
  26   1   3         41.28         46.79         7.33 o
  27   1   3         35.08         39.20        12.35 o
  28   1   3         20.35         20.93         6.33 o
   1   2   3       1511.31       1538.73        63.07 o
   2   2   3        324.78        319.45        17.05 o
   3   2   3        749.69        663.51        31.75 o
   4   2   3        326.97        354.19        37.55 o
   5   2   3        824.37        828.67        70.97 o
   6   2   3        293.13        306.48        18.03 o
   7   2   3        763.05        797.17        30.39 o
   8   2   3       1772.27       1753.98       100.93 o
   9   2   3        486.74        492.45        20.03 o
  10   2   3        522.95        500.53        23.05 o
  11   2   3       1879.75       1906.27       104.84 o
  12   2   3       1444.90       1481.00        76.22 o
  13   2   3        170.05        166.55         8.38 o
  14   2   3        291.36        306.65        12.88 o
  15   2   3       1297.88       1308.91        55.29 o
  16   2   3        158.26        148.89        13.70 o
  17   2   3        198.56        222.86        14.95 o
  18   2   3         19.71         20.21         3.35 o
  19   2   3        437.37        461.54        55.74 o
  20   2   3        323.24        331.21        42.78 o
  21   2   3        137.13        100.26        24.38 o
  22   2   3        315.67        324.44        68.87 o
  23   2   3        158.29        171.35        31.32 o
  24   2   3         17.46         15.62         4.42 o
  25   2   3        134.20        119.03         9.48 o
  26   2   3          2.04         -2.76         5.93 o
  27   2   3          6.91          9.35         6.38 o
  28   2   3         24.91         16.52         6.29 o
   1   3   3        467.30        466.29        27.25 o
   2   3   3       1045.68       1123.08        41.96 o
   3   3   3        741.37        671.89        26.88 o
   4   3   3       1043.73       1134.43        48.84 o
   5   3   3       4957.93       5436.83       203.03 o
   6   3   3        524.28        550.31        24.69 o
   7   3   3        300.78        325.82        13.19 o
   8   3   3         90.52         82.07         5.03 o
   9   3   3         46.44         58.33         3.87 o
  10   3   3        152.65        157.35         8.61 o
  11   3   3        613.69        647.88        22.98 o
  12   3   3        195.14        210.63         9.88 o
  13   3   3         84.84         97.83         6.55 o
  14   3   3        753.18        763.92        32.64 o
  15   3   3        563.51        535.89        23.76 o
  16   3   3         27.35         29.72         3.57 o
  17   3   3        453.88        469.85        48.55 o
  18   3   3        717.84        798.50        83.56 o
  19   3   3        280.96        231.92        29.80 o
  20   3   3        128.28         94.87        26.80 o
  21   3   3        191.74        210.25        12.81 o
  22   3   3         76.02         73.86        10.82 o
  23   3   3        468.17        527.08        71.24 o
  24   3   3         25.45         22.28         5.55 o
  25   3   3        453.17        500.35        35.78 o
  26   3   3         30.67         25.18         5.18 o
  27   3   3        131.32        123.96        10.07 o
   1   4   3       1020.00       1018.55        52.93 o
   2   4   3        594.89        606.49        21.54 o
   3   4   3        267.81        253.56        16.70 o
   4   4   3        114.97        119.79         6.97 o
   5   4   3       1911.51       1995.47        78.93 o
   6   4   3        543.16        542.04        20.10 o
   7   4   3         49.69         50.81         3.17 o
   8   4   3        761.88        796.86        32.77 o
   9   4   3       1054.96       1004.05        43.47 o
  10   4   3       1239.66       1207.94        43.28 o
  11   4   3        311.70        289.35        13.16 o
  12   4   3        353.19        357.39        14.57 o
  13   4   3        128.99        122.70         6.37 o
  14   4   3         55.43         50.08         4.95 o
  15   4   3       1284.99       1374.52        93.69 o
  16   4   3       1088.03       1144.90        64.92 o
  17   4   3        153.19        148.79        11.43 o
  18   4   3        263.80        287.71        22.66 o
  19   4   3        115.79        118.62        10.34 o
  20   4   3         87.32         50.44        17.47 o
  21   4   3        302.48        290.73       105.12 o
  22   4   3        142.64        149.49        14.07 o
  23   4   3        208.21        237.49        14.11 o
  24   4   3        170.54        169.43        15.60 o
  25   4   3         61.50         54.00         6.35 o
  26   4   3          2.86          5.03         5.97 o
  27   4   3         28.80         23.16        14.42 o
   1   5   3        679.95        654.39        27.31 o
   2   5   3        451.95        411.11        15.56 o
   3   5   3        504.29        510.42        15.71 o
   4   5   3        730.18        733.73        30.23 o
   5   5   3        660.71        662.46        24.34 o
   6   5   3        456.79        490.72        17.93 o
   7   5   3       1302.52       1320.93        56.08 o
   8   5   3        353.87        350.11        14.58 o
   9   5   3        434.83        371.67        16.88 o
  10   5   3        549.31        524.50        18.00 o
  11   5   3        104.03         87.42         5.12 o
  12   5   3        546.81        516.64        21.87 o
  13   5   3        170.48        157.07         9.53 o
  14   5   3         60.41         48.63         6.59 o
  15   5   3       1394.05       1362.68        73.91 o
  16   5   3        810.10        852.59        84.06 o
  17   5   3        291.07        322.95        39.95 o
  18   5   3         41.42         48.38         7.28 o
  19   5   3         58.26         76.28         9.89 o
  20   5   3        175.20        194.04        59.41 o
  21   5   3         27.03         25.41        12.73 o
  22   5   3         90.72         97.59        32.38 o
  23   5   3         24.17         28.99         7.41 o
  24   5   3        291.98        265.90        76.84 o
  25   5   3         58.89         53.36         9.12 o
  26   5   3          5.02          4.35        10.94 o
   1   6   3         56.81         59.43         3.17 o
   2   6   3        584.43        544.26        19.16 o
   3   6   3        402.15        354.95        10.61 o
   4   6   3       4129.63       4066.71       123.18 o
   5   6   3        986.94        929.69        35.78 o
   6   6   3        644.29        605.07        25.25 o
   7   6   3        257.29        233.59        10.71 o
   8   6   3         16.58         13.17         2.58 o
   9   6   3         13.35         14.52         3.09 o
  10   6   3        151.49        153.78        11.79 o
  11   6   3         20.26         18.14         4.15 o
  12   6   3         87.53         91.83         6.60 o
  13   6   3        181.42        153.13        17.24 o
  14   6   3        690.70        721.50        69.13 o
  15   6   3         21.36         30.51         6.61 o
  16   6   3        248.48        250.27        29.55 o
  17   6   3        164.45        170.82        16.26 o
  18   6   3         69.78         69.88         8.74 o
  19   6   3          0.77         -1.64         5.50 o
  20   6   3          4.30          7.46         9.05 o
  21   6   3         16.32         12.17         6.70 o
  22   6   3        298.75        311.12        24.57 o
  23   6   3         52.47         44.13         8.74 o
  24   6   3        301.37        297.03        83.55 o
   1   7   3        259.34        214.66        17.86 o
   2   7   3        230.96        204.84        15.70 o
   3   7   3       1584.24       1471.84        87.81 o
   4   7   3        631.81        624.00        35.55 o
   5   7   3        210.15        225.88        14.83 o
   6   7   3        238.56        256.45        16.75 o
   7   7   3        433.92        405.04        27.78 o
   8   7   3          3.56          2.84         3.55 o
   9   7   3        785.55        814.44        35.27 o
  10   7   3        164.69        196.40        13.79 o
  11   7   3        790.07        935.21        75.53 o
  12   7   3        365.53        378.04        37.30 o
  13   7   3         88.99         96.01         8.58 o
  14   7   3        120.85        137.89        20.69 o
  15   7   3        226.51        235.28        25.40 o
  16   7   3        936.44       1029.61        93.82 o
  17   7   3        177.38        225.98        25.86 o
  18   7   3        177.00        179.50        13.35 o
  19   7   3        131.09        141.86        13.40 o
  20   7   3         71.51         73.90         9.97 o
  21   7   3          6.38         15.03         7.11 o
  22   7   3        112.66        123.48        14.48 o
   1   8   3        611.37        638.40        58.00 o
   2   8   3        323.24        345.18        22.08 o
   3   8   3        726.28        784.08        38.70 o
   4   8   3        412.24        476.91        30.65 o
   5   8   3        471.03        538.25        31.74 o
   6   8   3        123.96        129.76        15.22 o
   7   8   3        244.61        236.40        16.44 o
   8   8   3        158.97        153.16        20.65 o
   9   8   3        313.35        379.44        19.49 o
  10   8   3        411.18        454.64        23.63 o
  11   8   3        153.71        159.16         9.84 o
  12   8   3        192.20        187.09        13.49 o
  13   8   3        162.71        181.30        13.21 o
  14   8   3        463.88        537.21        42.77 o
  15   8   3         99.91         90.85        15.91 o
  16   8   3        141.96        143.21        40.03 o
  17   8   3        482.30        522.89        29.89 o
  18   8   3         10.56         16.26         8.53 o
  19   8   3          5.85          9.20        10.12 o
  20   8   3          1.07          1.28         9.97 o
   1   9   3         38.30         37.61         6.73 o
   2   9   3        350.60        377.08        19.36 o
   3   9   3        795.52        874.95        51.32 o
   4   9   3        218.45        232.78        13.11 o
   5   9   3        156.05        158.89        12.03 o
   6   9   3         88.69         95.75         8.67 o
   7   9   3         35.46         32.08         7.36 o
   8   9   3         26.08         20.17         6.53 o
   9   9   3         61.49         57.06        16.99 o
  10   9   3         18.38         15.49         6.53 o
  11   9   3        332.57        338.70        19.38 o
  12   9   3         44.23         31.15        12.24 o
  13   9   3        306.86        293.70        27.75 o
  14   9   3        226.95        245.85        25.70 o
  15   9   3        155.28        155.47        11.83 o
  16   9   3         61.68         78.61         9.79 o
  17   9   3        194.49        216.40        20.62 o
  18   9   3         46.85         37.84        20.05 o
   1  10   3          2.36          1.92         4.12 o
   2  10   3        508.65        440.62       136.53 o
   3  10   3        183.52        211.58        54.29 o
   4  10   3        332.11        363.62        23.84 o
   5  10   3        151.01        141.99        25.53 o
   6  10   3         88.98        105.69         9.97 o
   7  10   3         80.32         75.58         8.41 o
   8  10   3        305.12        299.12        81.45 o
   9  10   3        119.94         88.72        28.35 o
  10  10   3        247.56        272.10        23.94 o
  11  10   3        196.20        181.41        23.62 o
  12  10   3        120.77        123.56        17.69 o
  13  10   3        245.29        245.18        18.04 o
  14  10   3        103.43         94.53        13.94 o
  15  10   3         13.26         14.01        12.22 o
   1  11   3        354.59        334.38        25.53 o
   2  11   3         88.25        105.90         8.73 o
   3  11   3         70.00         45.42        16.90 o
   4  11   3        677.85        728.67       205.56 o
   5  11   3         21.48          8.94         7.23 o
   6  11   3         69.56         68.47         8.48 o
   7  11   3        264.72        238.90        25.26 o
   8  11   3        108.57        109.68        21.74 o
   9  11   3        325.56        235.98        31.28 o
  10  11   3        171.00        143.87        17.09 o
   0   0   4       7963.57       8222.05       580.11 o
   2   0   4       5243.03       5535.70       848.17 o
   4   0   4        234.51        233.83        17.22 o
   6   0   4        697.54        671.15        48.92 o
   8   0   4         22.96         21.27         4.34 o
  10   0   4        540.31        522.13        27.99 o
  12   0   4        329.92        321.33        15.93 o
  14   0   4       1180.93       1166.57        95.78 o
  16   0   4        592.51        650.04        42.95 o
  18   0   4        167.96        185.55        17.50 o
  20   0   4       1169.08       1313.20        98.08 o
  22   0   4        288.50        305.09        25.60 o
  24   0   4         87.76         95.18        11.20 o
  26   0   4         94.78        100.15        12.94 o
   0   1   4       2168.12       2132.60       147.27 o
   1   1   4        195.07        205.32        13.97 o
   2   1   4        405.95        391.19        25.14 o
   3   1   4        296.17        302.69        11.73 o
   4   1   4        160.74        176.04         8.25 o
   5   1   4         73.55         79.76         5.87 o
   6   1   4        827.36        812.30        56.38 o
   7   1   4       1003.61       1074.69        45.01 o
   8   1   4        706.29        746.76        50.47 o
   9   1   4         48.59         45.25         4.52 o
  10   1   4        187.46        206.70        10.42 o
  11   1   4        194.68        185.75         8.43 o
  12   1   4       1035.28        977.26        40.88 o
  13   1   4         31.44         30.41         3.27 o
  14   1   4        513.96        514.66        37.44 o
  15   1   4         65.22         71.35         5.22 o
  16   1   4         69.89         72.46         8.34 o
  17   1   4        430.70        421.56        42.89 o
  18   1   4       1032.34       1063.48       114.62 o
  19   1   4       1085.70       1079.34       145.13 o
  20   1   4        343.76        376.52        29.71 o
  21   1   4        310.11        348.64        68.56 o
  22   1   4        228.72        246.80        50.90 o
  23   1   4         41.33         40.05         5.73 o
  24   1   4          1.80         -2.09         4.32 o
  25   1   4         47.28         45.68         6.00 o
  26   1   4        167.81        170.72        17.21 o
  27   1   4         57.55         51.16         9.41 o
   0   2   4      19194.46      21776.47      3197.86 o
   1   2   4       9600.22      10600.90       498.49 o
   2   2   4        456.45        453.87        22.76 o
   3   2   4        537.44        558.51        35.80 o
   4   2   4        466.04        453.34        27.67 o
   5   2   4         98.30         99.84         8.85 o
   6   2   4         66.80         81.30         5.15 o
   7   2   4       1429.52       1395.10        80.24 o
   8   2   4         61.79         58.60         4.43 o
   9   2   4         26.92         29.13         3.52 o
  10   2   4        254.87        277.92        14.03 o
  11   2   4        432.87        437.57        36.94 o
  12   2   4         80.74         84.04         4.94 o
  13   2   4          7.30          6.46         2.64 o
  14   2   4         32.99         43.00         7.03 o
  15   2   4        690.08        725.91        49.49 o
  16   2   4        488.04        488.90        39.47 o
  17   2   4        361.97        376.05        41.55 o
  18   2   4         10.10          7.16         3.76 o
  19   2   4        160.57        173.03        25.03 o
  20   2   4        504.43        559.46       113.43 o
  21   2   4          0.85         -2.44         5.95 o
  22   2   4        114.27        115.49         8.52 o
  23   2   4          7.99          7.64         4.57 o
  24   2   4         58.76         53.97        15.24 o
  25   2   4         98.74        101.06        11.12 o
  26   2   4        168.40        199.35        18.75 o
  27   2   4         65.35         51.14        10.23 o
   0   3   4        608.24        646.12        45.43 o
   1   3   4        494.85        498.12        19.78 o
   2   3   4        840.25        826.28        28.66 o
   3   3   4         40.82         44.60         3.45 o
   4   3   4        877.14        965.93        41.93 o
   5   3   4        350.10        359.33        20.93 o
   6   3   4        482.69        475.03        17.44 o
   7   3   4        221.40        202.21        13.23 o
   8   3   4         36.36         47.23         4.66 o
   9   3   4        218.49        203.97        14.11 o
  10   3   4         22.82         26.15         5.13 o
  11   3   4        345.19        324.43        21.34 o
  12   3   4        322.77        302.40        13.41 o
  13   3   4       1185.54       1253.16        83.45 o
  14   3   4        519.09        554.13        27.81 o
  15   3   4        781.59        867.35        57.37 o
  16   3   4        665.13        589.11        64.21 o
  17   3   4       1096.48       1188.62        88.12 o
  18   3   4        127.16        129.39        10.41 o
  19   3   4        844.60        875.61        59.42 o
  20   3   4        226.96        240.06        37.09 o
  21   3   4        425.07        458.57        99.80 o
  22   3   4        100.80         87.40        10.42 o
  23   3   4         43.75         46.52         7.60 o
  24   3   4         12.91         13.56         8.11 o
  25   3   4        105.85        111.93         9.87 o
  26   3   4         79.93         70.33        10.15 o
   0   4   4        147.48        134.81        11.37 o
   1   4   4        295.76        286.07        10.71 o
   2   4   4       1917.11       1858.25        70.75 o
   3   4   4         33.23         31.73         3.05 o
   4   4   4         23.63         27.18         2.71 o
   5   4   4         41.95         34.44         3.99 o
   6   4   4        279.47        268.58        11.32 o
   7   4   4        371.19        329.25        20.20 o
   8   4   4         87.49         80.25         4.50 o
   9   4   4         35.16         29.73         3.13 o
  10   4   4        329.98        322.90        14.05 o
  11   4   4         48.39         44.04         4.63 o
  12   4   4         83.85         85.27         5.91 o
  13   4   4        218.14        208.51        18.63 o
  14   4   4        180.70        166.46        14.07 o
  15   4   4        969.85        933.48        82.63 o
  16   4   4        323.04        273.45        44.22 o
  17   4   4        376.50        393.71        24.58 o
  18   4   4         39.56         35.96         6.82 o
  19   4   4        881.93        931.76        58.16 o
  20   4   4        311.33        313.55        24.18 o
  21   4   4        148.40        148.34        26.56 o
  22   4   4         49.98         60.22         6.45 o
  23   4   4          0.16         -0.56         5.20 o
  24   4   4        104.56        117.99         9.50 o
  25   4   4         70.42         70.45         9.87 o
   0   5   4        172.97        159.14         7.65 o
   1   5   4        546.65        543.09        19.91 o
   2   5   4        103.13        110.15         3.90 o
   3   5   4        412.60        411.15        17.14 o
   4   5   4         33.01         28.57         2.86 o
   5   5   4        305.98        291.57        15.54 o
   6   5   4        517.06        510.83        30.53 o
   7   5   4         15.03         12.01         2.78 o
   8   5   4        781.48        777.00        36.59 o
   9   5   4          7.62          5.56         2.62 o
  10   5   4         41.62         39.29         4.92 o
  11   5   4         40.91         40.90         5.59 o
  12   5   4        232.11        241.72        32.69 o
  13   5   4        522.36        560.78        53.55 o
  14   5   4        398.31        407.71        27.99 o
  15   5   4        228.71        255.76        30.73 o
  16   5   4        288.23        326.84        21.30 o
  17   5   4        907.67        989.27        61.96 o
  18   5   4        683.37        730.17        67.97 o
  19   5   4        379.00        363.35        35.52 o
  20   5   4        141.52        132.77        22.08 o
  21   5   4          4.01          3.07         6.14 o
  22   5   4        151.85        164.14        29.34 o
  23   5   4         46.31         62.42        16.72 o
  24   5   4         93.25         94.99        15.60 o
   0   6   4       1042.42        954.03        70.74 o
   1   6   4        413.29        393.02        19.52 o
   3   6   4        426.14        388.34        25.46 o
   4   6   4       1267.16       1179.49        67.72 o
   5   6   4        195.57        187.58        17.07 o
   6   6   4        445.33        472.92        38.04 o
   7   6   4        897.73        998.63        75.55 o
   8   6   4        339.56        330.18        22.24 o
   9   6   4         55.23         57.60         8.20 o
  10   6   4         70.04         71.97         7.05 o
  11   6   4         51.16         57.07         8.50 o
  12   6   4        274.43        312.60        45.25 o
  13   6   4         39.11         37.28         7.07 o
  14   6   4        420.11        450.71        44.03 o
  15   6   4          3.58         10.67         6.19 o
  16   6   4        641.19        809.28        78.13 o
  17   6   4        621.24        661.75        38.79 o
  18   6   4         56.82         66.41         7.95 o
  19   6   4        102.03         97.35        13.55 o
  20   6   4        379.44        423.55        32.68 o
  21   6   4         43.35         54.87         9.10 o
  22   6   4         55.74         57.94        11.86 o
  23   6   4         33.84         29.76        16.93 o
   0   7   4       2102.54       2349.48       168.73 o
   1   7   4        422.03        456.17        28.14 o
   2   7   4        326.25        373.92        19.04 o
   3   7   4        155.01        175.04        12.50 o
   4   7   4        227.68        232.35        15.88 o
   5   7   4        215.87        202.47        14.37 o
   6   7   4         56.29         52.22         6.73 o
   7   7   4         90.58         93.01        12.36 o
   8   7   4        904.59        964.93        58.85 o
   9   7   4        539.32        543.29        49.81 o
  10   7   4        136.76        133.01        15.66 o
  11   7   4        118.37        127.79        12.83 o
  12   7   4         76.88         90.18        12.53 o
  13   7   4        218.20        187.14        20.74 o
  14   7   4        191.99        213.07        36.45 o
  15   7   4        233.40        253.19        16.85 o
  16   7   4        726.79        801.41        64.29 o
  17   7   4        559.33        543.57        48.46 o
  18   7   4          6.38         10.69         6.34 o
  19   7   4        270.12        255.38        22.78 o
  20   7   4         49.72         59.01        11.97 o
  21   7   4        429.56        409.69        34.37 o
   0   8   4        446.50        483.26        37.39 o
   1   8   4         63.83         89.77         8.30 o
   2   8   4        193.59        217.03        12.45 o
   3   8   4        254.57        256.85        14.30 o
   4   8   4        183.19        178.44        10.79 o
   5   8   4        538.33        543.97        34.36 o
   6   8   4         64.12         69.33         6.42 o
   7   8   4        277.34        293.49        19.77 o
   8   8   4          6.68          8.10         4.31 o
   9   8   4        334.53        327.59        31.12 o
  10   8   4        239.99        261.93        28.10 o
  11   8   4         85.00         85.90         9.23 o
  12   8   4         57.60         56.20        12.32 o
  13   8   4        268.76        327.37        31.72 o
  14   8   4         23.28         24.47         6.70 o
  15   8   4        697.32        661.21        39.49 o
  16   8   4        167.05        166.11        12.89 o
  17   8   4        102.49         99.10        21.71 o
  18   8   4        173.43        184.66        19.03 o
  19   8   4        217.45        227.78        20.27 o
   0   9   4        140.50        153.23        13.10 o
   1   9   4        708.26        782.75        35.01 o
   2   9   4        193.62        234.90        15.27 o
   3   9   4        306.99        339.58        20.02 o
   4   9   4         14.37         10.77         5.14 o
   5   9   4        324.10        285.19        80.25 o
   6   9   4         33.41         25.97         6.21 o
   7   9   4        498.68        591.63        54.75 o
   8   9   4         90.03         81.76        24.95 o
   9   9   4        169.07        177.45        46.84 o
  10   9   4         35.97         38.82         6.63 o
  11   9   4        235.17        230.54        15.24 o
  12   9   4          2.24         -2.20         5.21 o
  13   9   4        348.17        356.34        36.96 o
  14   9   4         20.34         27.45        12.33 o
  15   9   4         54.10         55.23        10.89 o
  16   9   4        103.35        100.25        30.95 o
   0  10   4          4.58          7.34         6.31 o
   1  10   4        261.81         84.42       132.73 o
   2  10   4        399.13        130.13       204.88 o
   3  10   4        284.98        286.21        16.15 o
   4  10   4        108.87        101.97        29.54 o
   5  10   4        143.71        147.59        40.49 o
   6  10   4        595.35        602.28        31.76 o
   7  10   4         84.33         93.82         8.53 o
   8  10   4        409.19        392.21        31.93 o
   9  10   4         86.60         92.11        11.84 o
  10  10   4         41.52         41.60         8.99 o
  11  10   4         81.67         68.82        14.53 o
  12  10   4         50.90         27.97         9.20 o
   0  11   4       1359.50       1369.21       338.82 o
   1  11   4        343.28        272.94        20.21 o
   2  11   4        114.45        118.95        23.81 o
   3  11   4          0.59          2.41         6.95 o
   4  11   4         85.27         79.16        10.74 o
   2   0   5       1020.96       1002.91        70.86 o
   4   0   5        304.56        315.95        50.37 o
   6   0   5        865.28        881.39        63.96 o
   8   0   5        675.08        693.63        50.52 o
  10   0   5       1003.11       1053.41       102.35 o
  12   0   5        496.38        548.70       149.51 o
  14   0   5         14.16         19.20         5.59 o
  16   0   5        469.10        443.54        61.99 o
  18   0   5       1102.71        926.68       319.91 o
  20   0   5        114.25        107.42        12.33 o
  22   0   5        364.08        390.39       105.65 o
  24   0   5        293.55        299.38        27.90 o
   1   1   5        253.48        293.78        33.78 o
   2   1   5         13.69         15.92         3.40 o
   3   1   5        172.67        174.18        12.41 o
   4   1   5        173.53        178.28        10.36 o
   5   1   5        113.00        119.23         7.60 o
   6   1   5         17.96         17.32         3.40 o
   7   1   5        517.23        509.31        36.28 o
   8   1   5        594.06        590.58        29.83 o
   9   1   5        162.28        176.78        12.75 o
  10   1   5        272.44        242.69        13.25 o
  11   1   5        317.35        346.54        16.80 o
  12   1   5        798.34        888.91        53.27 o
  13   1   5        102.62        124.56         9.53 o
  14   1   5        126.51        150.44        18.37 o
  15   1   5        211.40        241.27        14.74 o
  16   1   5        275.61        320.02        25.20 o
  17   1   5        103.66        113.62        14.74 o
  18   1   5        101.13         96.86        12.51 o
  19   1   5        578.62        613.07        78.11 o
  20   1   5        494.76        554.85        30.28 o
  21   1   5         45.83         55.86         8.27 o
  22   1   5         34.72         29.84        10.52 o
  23   1   5        240.20        224.15        47.01 o
  24   1   5        177.48        177.19        17.07 o
  25   1   5         70.79         66.90         7.90 o
   1   2   5         67.24         77.56         5.39 o
   2   2   5        543.33        570.01        36.15 o
   3   2   5        691.01        712.50        45.18 o
   4   2   5       1052.62       1059.38        54.61 o
   5   2   5        986.01        965.11        50.67 o
   6   2   5        890.36        877.97        39.07 o
   7   2   5         65.23         61.87         6.17 o
   8   2   5         19.10         15.95         2.89 o
   9   2   5        168.93        169.02        10.78 o
  10   2   5        298.25        294.88        19.14 o
  11   2   5       1198.77       1267.39        79.82 o
  12   2   5        151.84        199.51        21.97 o
  13   2   5        106.74        113.40         9.55 o
  14   2   5        401.53        439.53        37.48 o
  15   2   5        313.68        366.94        23.69 o
  16   2   5        161.79        161.29        12.95 o
  17   2   5        509.76        548.50        55.65 o
  18   2   5         18.13         27.22         4.96 o
  19   2   5         17.73         15.35         5.48 o
  20   2   5         44.74         49.42         5.89 o
  21   2   5         36.23         34.94         6.92 o
  22   2   5        230.70        235.44        12.96 o
  23   2   5         53.91         64.13         8.71 o
  24   2   5         70.82         70.95         9.93 o
  25   2   5        197.98        167.18        12.34 o
   1   3   5        175.35        189.82        21.30 o
   2   3   5        113.80        119.24         4.89 o
   3   3   5        686.89        700.81        31.01 o
   4   3   5         30.54         30.51         3.03 o
   5   3   5        553.96        554.44        26.50 o
   6   3   5         39.69         36.95         3.95 o
   7   3   5        340.10        327.35        14.21 o
   8   3   5        112.52        112.86         9.10 o
   9   3   5        682.34        573.84        53.75 o
  10   3   5         66.55         73.76         8.72 o
  11   3   5       1850.53       1918.49       177.08 o
  12   3   5        100.66        102.27         8.24 o
  13   3   5        142.84        160.61        11.81 o
  14   3   5         69.99         69.03        11.02 o
  15   3   5       1063.14       1144.19       106.10 o
  16   3   5        426.84        428.50        27.70 o
  17   3   5        367.76        367.62        37.63 o
  18   3   5         40.81         41.95         6.38 o
  19   3   5         73.39         67.65        12.09 o
  20   3   5         38.52         41.68         7.06 o
  21   3   5         22.37         22.31         4.90 o
  22   3   5         72.02         74.48         9.82 o
  23   3   5        140.29        164.88        15.42 o
  24   3   5         38.89         36.87         9.03 o
   1   4   5        426.16        410.46        17.10 o
   2   4   5        200.04        207.36         8.54 o
   3   4   5        644.97        633.91        28.25 o
   4   4   5        140.67        134.07        11.73 o
   5   4   5        760.03        704.80        26.76 o
   6   4   5        537.65        529.90        32.17 o
   7   4   5        126.37        123.24         8.59 o
   8   4   5         29.85         30.11         4.84 o
   9   4   5        282.09        265.75        27.36 o
  10   4   5        252.64        259.95        23.63 o
  11   4   5         37.94         41.15         6.23 o
  12   4   5        386.08        461.13        43.59 o
  13   4   5         80.58         84.55         8.92 o
  14   4   5        592.17        592.70        35.68 o
  15   4   5         19.79         14.26         5.67 o
  16   4   5         53.88         48.22        10.65 o
  17   4   5        496.32        500.04        44.84 o
  18   4   5        127.18        117.17        10.44 o
  19   4   5        267.21        235.31        12.75 o
  20   4   5        109.81        112.36        11.04 o
  21   4   5         62.25         50.09        14.77 o
  22   4   5         66.75         69.08         7.62 o
  23   4   5        250.05        244.33        21.29 o
   1   5   5        144.94        147.46         9.21 o
   2   5   5        971.45       1021.38        52.32 o
   3   5   5        589.54        559.22        32.24 o
   4   5   5        830.76        805.67        42.54 o
   5   5   5        216.25        238.12        21.76 o
   6   5   5        564.16        615.98        74.00 o
   7   5   5          9.01          5.26         5.58 o
   8   5   5        288.81        317.23        37.10 o
   9   5   5        128.41        146.48        11.61 o
  10   5   5        298.78        331.08        25.22 o
  11   5   5          5.94          8.92         5.83 o
  12   5   5          5.05          8.04         5.86 o
  13   5   5        152.49        148.97        13.55 o
  14   5   5        104.10        111.55        15.19 o
  15   5   5        113.08         97.67         9.73 o
  16   5   5        299.23        291.70        38.37 o
  17   5   5         49.73         49.56        12.61 o
  18   5   5        189.57        197.24        14.24 o
  19   5   5         47.91         54.61         7.81 o
  20   5   5         16.14         14.12         4.59 o
  21   5   5         66.81         56.91        16.74 o
  22   5   5        228.14        179.68        22.47 o
   1   6   5        160.50        171.66        12.66 o
   2   6   5        603.19        628.60        62.76 o
   3   6   5        508.51        542.43        34.61 o
   4   6   5        916.25        947.73        88.10 o
   5   6   5         27.14         22.94         4.71 o
   6   6   5         45.80         47.30         5.80 o
   7   6   5        264.11        253.56        36.83 o
   8   6   5        328.55        310.01        58.68 o
   9   6   5        144.39        153.83        18.33 o
  10   6   5        412.92        441.18        31.43 o
  11   6   5         56.84         54.51         7.19 o
  12   6   5        492.57        501.43        31.67 o
  13   6   5          2.39          5.12         7.10 o
  14   6   5        345.88        365.09        34.98 o
  15   6   5        516.73        565.93        30.15 o
  16   6   5        404.11        382.86        35.84 o
  17   6   5         72.97         69.51        14.38 o
  18   6   5         75.67         78.35         9.87 o
  19   6   5         62.50         63.77        11.76 o
  20   6   5         83.75         85.62        12.79 o
  21   6   5         76.05         61.78        11.81 o
   1   7   5        321.89        342.12        21.23 o
   2   7   5         29.28         23.04         6.96 o
   3   7   5        176.99        171.58        18.92 o
   4   7   5       1172.31       1278.55       111.59 o
   5   7   5        540.62        497.37        48.51 o
   6   7   5        322.60        335.58        21.51 o
   7   7   5        223.91        199.81        22.93 o
   8   7   5         31.59         24.95         7.28 o
   9   7   5          7.69          6.65         5.79 o
  10   7   5        220.15        234.61        17.07 o
  11   7   5         42.14         51.59         7.19 o
  12   7   5        356.04        376.94        25.00 o
  13   7   5          4.05         -2.00         6.95 o
  14   7   5        157.17        154.61        21.93 o
  15   7   5        188.58        172.34        12.88 o
  16   7   5        281.43        252.98        32.63 o
  17   7   5         92.42        110.38        14.73 o
  18   7   5         45.87         38.61        10.84 o
  19   7   5         14.00         12.07         9.77 o
   1   8   5         74.91         59.48        22.01 o
   2   8   5         65.59         54.32        18.38 o
   3   8   5        321.53        308.44        30.82 o
   4   8   5          6.49          4.48         6.27 o
   5   8   5        350.49        331.81        19.98 o
   6   8   5         21.51         18.26         5.07 o
   7   8   5         61.78         58.29        10.47 o
   8   8   5         40.15         46.40         9.60 o
   9   8   5        220.78        234.05        24.31 o
  10   8   5         25.91         28.26         5.90 o
  11   8   5        246.89        288.33        17.48 o
  12   8   5          5.56          6.62         5.23 o
  13   8   5        164.62        158.67        11.40 o
  14   8   5         45.21         43.30        12.91 o
  15   8   5        415.27        392.00        32.83 o
  16   8   5         52.79         69.60        24.24 o
   1   9   5        228.27        208.58        56.16 o
   2   9   5         38.85         23.06        10.93 o
   3   9   5        566.92        605.21       168.64 o
   4   9   5         50.10         32.96        13.69 o
   5   9   5        283.12        276.49        17.72 o
   6   9   5         15.52         16.51         7.57 o
   7   9   5         81.21         86.28         8.34 o
   8   9   5         36.14         33.45        10.84 o
   9   9   5        394.73        363.82        30.29 o
  10   9   5         17.28         20.40         9.35 o
  11   9   5        141.71        134.93        21.36 o
  12   9   5         40.32         42.34        21.58 o
  13   9   5        218.58        185.66        19.19 o
   1  10   5         97.90        104.17        17.93 o
   2  10   5        445.68        415.77        28.33 o
   3  10   5         24.25         20.33         7.26 o
   4  10   5        564.07        502.59        58.88 o
   5  10   5         18.13         11.54         7.01 o
   6  10   5         14.15         17.92         8.70 o
   0   0   6         53.68         57.14        17.10 o
   2   0   6        479.88        479.61        78.51 o
   4   0   6         61.82         60.45        15.95 o
   6   0   6        855.96        872.97       174.89 o
   8   0   6       1095.83       1188.02        86.51 o
  10   0   6        112.34        114.79        36.27 o
  12   0   6        430.43        466.33       134.56 o
  14   0   6         76.41        105.05        17.55 o
  16   0   6         45.59         40.71         9.93 o
  18   0   6       1777.71       1968.70       509.32 o
  20   0   6        763.23        779.38       206.15 o
  22   0   6        245.41        251.61        22.47 o
   0   1   6       2294.22       2396.71       369.65 o
   1   1   6        378.29        387.98        44.70 o
   2   1   6        529.69        535.34        22.60 o
   3   1   6        361.20        390.50        24.49 o
   4   1   6        167.48        182.69         9.92 o
   5   1   6         28.20         32.40         4.89 o
   6   1   6          8.81         12.05         4.09 o
   7   1   6        239.22        277.30        21.50 o
   8   1   6        175.32        197.15        11.69 o
   9   1   6          8.82          6.39         4.32 o
  10   1   6         26.85         31.74         4.75 o
  11   1   6         53.37         59.90         9.08 o
  12   1   6        203.64        217.30        15.48 o
  13   1   6        227.37        256.71        26.74 o
  14   1   6         68.31         64.36         6.71 o
  15   1   6        286.59        293.16        26.16 o
  16   1   6        561.48        548.31        48.07 o
  17   1   6         87.28         92.38        16.99 o
  18   1   6          2.40          7.64         6.17 o
  19   1   6        172.13        168.12        11.72 o
  20   1   6        417.93        420.04        32.98 o
  21   1   6          5.58          5.61         7.08 o
  22   1   6        111.05        105.59        12.58 o
   0   2   6        831.44        831.71        55.03 o
   1   2   6        660.53        720.86        43.21 o
   2   2   6        196.70        197.43        11.46 o
   3   2   6         67.10         61.20         8.49 o
   4   2   6        354.61        354.70        35.54 o
   5   2   6        220.15        228.23        18.15 o
   6   2   6         10.17          9.27         4.55 o
   7   2   6        364.32        372.65        23.36 o
   8   2   6         55.01         69.98         7.18 o
   9   2   6         28.27         36.30         5.56 o
  10   2   6         88.52        105.66         8.91 o
  11   2   6        316.42        334.30        18.12 o
  12   2   6        406.96        420.89        20.88 o
  13   2   6        365.94        394.31        19.93 o
  14   2   6        391.16        407.65        45.21 o
  15   2   6        242.42        269.32        14.91 o
  16   2   6        545.29        497.08        42.32 o
  17   2   6        292.20        284.08        39.49 o
  18   2   6        580.20        579.24        78.04 o
  19   2   6        159.70        169.57        34.66 o
  20   2   6        101.71         95.09        19.35 o
  21   2   6        462.97        478.44        27.41 o
  22   2   6          3.65         10.66         6.54 o
   0   3   6       4521.61       4951.92       414.20 o
   1   3   6       4016.25       4165.10       486.34 o
   2   3   6        178.32        188.08        10.57 o
   3   3   6        107.81        114.36        10.77 o
   4   3   6         48.43         60.39        10.51 o
   5   3   6         98.18        104.29         8.44 o
   6   3   6          0.32          1.68         4.13 o
   7   3   6        397.20        429.82        25.14 o
   8   3   6          6.30          8.76         5.01 o
   9   3   6         73.29         87.67         7.64 o
  10   3   6        262.57        295.67        20.83 o
  11   3   6        100.82        109.42         9.97 o
  12   3   6         83.42        105.15         9.39 o
  13   3   6        158.06        166.74        12.96 o
  14   3   6         17.41         18.80         5.55 o
  15   3   6        719.67        747.05        46.23 o
  16   3   6        244.95        253.26        12.75 o
  17   3   6        195.80        165.72        21.93 o
  18   3   6        108.40        101.27        20.43 o
  19   3   6        176.36        172.80        32.65 o
  20   3   6          7.10          3.84         6.49 o
  21   3   6        207.31        200.11        17.87 o
   0   4   6        160.29        149.78        29.98 o
   1   4   6         23.92         33.92         4.86 o
   2   4   6        253.78        275.98        17.62 o
   3   4   6        158.82        170.09        12.72 o
   4   4   6         13.65         15.41         6.19 o
   5   4   6        107.34        123.77        10.76 o
   6   4   6         26.33         31.23         7.32 o
   7   4   6        414.15        514.37        43.29 o
   8   4   6        132.12        144.40         9.31 o
   9   4   6         57.71         70.42         7.85 o
  10   4   6         31.43         41.17         9.80 o
  11   4   6          7.85         14.09         5.69 o
  12   4   6         20.49         24.77         8.00 o
  13   4   6        365.32        375.64        19.91 o
  14   4   6        166.93        143.29        21.26 o
  15   4   6        410.15        423.84        26.07 o
  16   4   6        184.04        169.09        13.19 o
  17   4   6         19.15         22.68         5.36 o
  18   4   6         46.81         46.71         5.88 o
  19   4   6         53.31         45.03         7.10 o
  20   4   6        166.34        140.25        11.19 o
   0   5   6        198.82        194.56        41.45 o
   1   5   6         35.31         40.86         6.10 o
   2   5   6        210.97        227.32        20.42 o
   3   5   6       1042.76       1170.75        82.44 o
   4   5   6        150.47        172.89        36.85 o
   5   5   6        158.59        158.69        18.85 o
   6   5   6        798.10        835.10        94.99 o
   7   5   6        210.55        202.84        14.62 o
   8   5   6        359.58        390.07        26.10 o
   9   5   6         35.59         34.56         6.14 o
  10   5   6         34.36         43.65        10.66 o
  11   5   6         33.12         37.60         6.37 o
  12   5   6         30.16         36.04         9.32 o
  13   5   6        114.44        110.12         8.19 o
  14   5   6        255.95        254.61        13.55 o
  15   5   6         74.37         63.74         7.84 o
  16   5   6         65.81         58.64         7.37 o
  17   5   6         71.54         79.66         7.97 o
  18   5   6        108.60        107.85        15.93 o
  19   5   6        120.65         89.94        13.86 o
   0   6   6       1251.87       1480.34       152.74 o
   1   6   6        282.58        310.60        24.12 o
   2   6   6         10.64          9.81         5.94 o
   3   6   6         62.98         59.59         8.50 o
   4   6   6          6.30          6.13         5.05 o
   5   6   6        419.12        419.57        88.33 o
   6   6   6         22.70         29.37         6.52 o
   7   6   6        278.30        253.10        23.86 o
   8   6   6        510.72        517.44        28.49 o
   9   6   6        144.34        124.75        14.75 o
  10   6   6        134.48        134.81        15.91 o
  11   6   6          0.59         -0.23         7.15 o
  12   6   6        246.06        247.86        27.69 o
  13   6   6        115.08        114.74        25.58 o
  14   6   6        105.10         84.55        13.99 o
  15   6   6          6.00          2.62         5.46 o
  16   6   6        106.85         93.42        17.03 o
  17   6   6        350.64        243.06        37.87 o
   0   7   6        777.56        847.49       153.08 o
   1   7   6         87.88         82.44        10.93 o
   2   7   6        117.11        124.77        20.03 o
   3   7   6        263.08        268.04        43.00 o
   4   7   6        302.12        327.45        18.66 o
   5   7   6        114.05        130.86        14.77 o
   6   7   6        103.44        105.58        23.53 o
   7   7   6         57.97         60.58         9.61 o
   8   7   6         79.00         52.98        14.19 o
   9   7   6        299.53        259.17        16.34 o
  10   7   6         95.91         96.42         8.80 o
  11   7   6          7.22          3.76         5.34 o
  12   7   6        150.27        128.57        10.00 o
  13   7   6         33.51         35.97        10.92 o
  14   7   6        232.80        222.53        46.01 o
  15   7   6         59.09         53.85        12.12 o
   0   8   6         10.85          6.44        13.86 o
   1   8   6        305.28        315.97        27.32 o
   2   8   6        179.91        171.71        17.50 o
   3   8   6        129.50        114.44        11.23 o
   4   8   6         93.01         74.86         9.26 o
   5   8   6         79.14         79.67        13.26 o
   6   8   6        133.29        113.90        17.75 o
   7   8   6        203.04        208.54        19.82 o
   8   8   6         24.40         22.13         5.81 o
   9   8   6        116.32        121.33        20.18 o
  10   8   6         10.85          9.80         9.23 o
  11   8   6        233.54        218.84        65.56 o
   1   9   6        202.58        239.36        52.22 o
   2   9   6        139.38        132.69        22.10 o
   3   9   6         15.30         14.48         8.64 o
   4   9   6         18.90          8.62         6.82 o
   5   9   6        255.65        228.33        29.48 o
   6   9   6         70.94         55.69        14.73 o
   2   0   7          8.75          9.90         5.76 o
   4   0   7        112.31        121.65        13.10 o
   6   0   7          7.09          0.46        10.02 o
   8   0   7       1112.84       1230.75       325.12 o
  10   0   7         71.91         81.42        26.95 o
  12   0   7        155.20        138.76        21.19 o
  14   0   7        158.07        137.00        21.35 o
  16   0   7        275.53        301.00        75.81 o
  18   0   7        211.64        159.31        16.99 o
   1   1   7        144.84        121.24        19.11 o
   2   1   7        193.05        186.51        23.85 o
   3   1   7         61.72         68.98        16.74 o
   4   1   7        508.70        515.72        41.62 o
   5   1   7        141.06        136.87        14.35 o
   6   1   7        347.21        366.61        20.77 o
   7   1   7         42.23         44.04         8.25 o
   8   1   7         20.96         18.43         9.96 o
   9   1   7        231.33        271.46        25.57 o
  10   1   7        123.73        147.63        16.82 o
  11   1   7         31.97         27.81         6.74 o
  12   1   7        266.68        291.37        14.62 o
  13   1   7         50.27         56.73        10.51 o
  14   1   7        136.97        119.61         9.07 o
  15   1   7        107.73         97.05        11.40 o
  16   1   7        104.51        100.77        11.09 o
  17   1   7        305.19        308.32        21.26 o
  18   1   7        101.69        102.47        10.52 o
   1   2   7         22.91         17.56         5.76 o
   2   2   7         94.65         95.48        17.71 o
   3   2   7        125.21        138.95        28.12 o
   4   2   7        184.64        191.24        37.58 o
   5   2   7        110.92        116.07        26.39 o
   6   2   7         46.10         49.52         7.75 o
   7   2   7         28.34         27.46         7.42 o
   8   2   7        265.39        324.55        28.92 o
   9   2   7        142.18        159.95        12.01 o
  10   2   7        127.08        149.98        15.05 o
  11   2   7        513.46        554.50        28.67 o
  12   2   7        425.87        454.29        26.11 o
  13   2   7         43.10         41.62         6.28 o
  14   2   7         76.34         76.16         8.57 o
  15   2   7        313.35        309.81        23.34 o
  16   2   7        265.73        248.47        18.14 o
  17   2   7        184.85        167.61        14.55 o
  18   2   7         68.07         49.92         7.03 o
   1   3   7         66.33         62.23         7.52 o
   2   3   7        144.75        150.14        14.21 o
   3   3   7        374.20        422.63        35.21 o
   4   3   7         17.02         23.89         7.14 o
   5   3   7        650.31        638.56        50.79 o
   6   3   7        160.58        185.96        13.82 o
   7   3   7         86.08         96.88        11.65 o
   8   3   7         24.59         30.47         6.84 o
   9   3   7        321.89        373.15        33.74 o
  10   3   7         34.19         36.79         8.17 o
  11   3   7        338.05        375.08        16.69 o
  12   3   7        384.90        387.38        17.34 o
  13   3   7         81.31         87.09        15.05 o
  14   3   7        227.47        218.19        23.22 o
  15   3   7          6.24          6.10         6.94 o
  16   3   7          0.48          1.11         5.80 o
  17   3   7        317.43        271.40        14.78 o
   1   4   7         38.07         33.12         7.75 o
   2   4   7        310.77        364.29        36.43 o
   3   4   7        675.76        820.89        72.59 o
   4   4   7        326.03        384.42        25.99 o
   5   4   7        132.18        155.23        14.12 o
   6   4   7         48.88         52.07         8.11 o
   7   4   7        153.73        163.93        11.10 o
   8   4   7         13.03         16.99         7.39 o
   9   4   7         39.73         37.65         6.49 o
  10   4   7        180.15        191.43        12.04 o
  11   4   7        318.80        335.66        18.39 o
  12   4   7        168.14        160.51        10.09 o
  13   4   7         32.83         29.08         6.32 o
  14   4   7         78.73         61.39        12.43 o
  15   4   7         57.15         52.34         7.52 o
  16   4   7        189.10        146.39        47.74 o
   1   5   7        109.25         99.83        12.67 o
   2   5   7        376.34        366.11        30.66 o
   3   5   7        629.80        635.92        97.63 o
   4   5   7        569.92        500.56       101.63 o
   5   5   7          6.26          5.30         6.17 o
   6   5   7         21.53         20.71         7.26 o
   7   5   7         82.93         69.68         8.26 o
   8   5   7        150.17        171.84        12.00 o
   9   5   7         79.65         76.01        11.39 o
  10   5   7        191.69        179.15        12.54 o
  11   5   7         32.62         34.27         8.43 o
  12   5   7        175.95        135.54        14.90 o
  13   5   7        102.86         72.92        10.56 o
  14   5   7          9.27          2.91         8.08 o
   1   6   7        307.87        286.88        25.89 o
   2   6   7        187.48        172.75        12.56 o
   3   6   7          1.79          1.35         5.86 o
   4   6   7        182.15        173.01        36.53 o
   5   6   7         62.89         36.01        12.40 o
   6   6   7        192.33        151.54        29.52 o
   7   6   7         10.05          8.56         5.54 o
   8   6   7        101.17         74.77        16.80 o
   9   6   7        105.79         80.78        10.18 o
  10   6   7        170.55        161.97        12.93 o
  11   6   7         60.70         37.70        10.49 o
  12   6   7         69.49         49.91         9.31 o
   1   7   7         73.38         61.32         8.69 o
   2   7   7         90.12         70.15        14.11 o
   3   7   7         84.24         63.42        12.71 o
   4   7   7        145.84        109.35        13.79 o
   5   7   7         74.53         52.44        11.74 o
   6   7   7         42.74         26.55         9.72 o
   7   7   7         81.22         58.46        11.00 o
   8   7   7         12.65          8.85        11.50 o
   1   8   7         12.68          5.42        10.89 o
   2   0   8         22.23         18.05        12.12 o
   4   0   8        219.74        146.37        27.07 o
   6   0   8        131.37        117.92        25.32 o
  10   0   8          0.12          2.49         7.82 o
  12   0   8         42.63         17.18        12.17 o
   1   1   8         48.06         27.72        16.93 o
   3   1   8         75.17         42.43        11.82 o
   4   1   8         44.95         25.65         7.72 o
   5   1   8        145.79        102.72        16.01 o
   6   1   8         73.51         54.54         8.49 o
   8   1   8        226.78        222.34        28.01 o
   9   1   8         12.11          7.00         6.95 o
  10   1   8          9.49         12.94         6.94 o
  11   1   8         78.23         54.21         9.02 o
  12   1   8        337.39        222.58        38.71 o
   3   2   8         88.90         50.07        15.96 o
   4   2   8         19.15          7.57         7.58 o
   5   2   8         66.09         61.67        10.63 o
   6   2   8          7.90          6.21         6.47 o
   7   2   8         11.77          6.14         5.96 o
   8   2   8         43.05         35.07         7.53 o
   9   2   8         63.76         52.50         7.63 o
  10   2   8         13.14          8.37        10.33 o
  11   2   8          5.72         -0.70         9.79 o
   1   3   8        324.33        298.72        88.17 o
   2   3   8         49.10         42.34        19.25 o
   3   3   8         69.16         68.45        12.89 o
   4   3   8         61.12         54.12        10.18 o
   5   3   8          1.43          2.56         7.75 o
   6   3   8         18.76         16.80        10.42 o
   7   3   8        219.07        211.35        31.45 o
   8   3   8         15.02          9.03         8.30 o
   9   3   8         43.35         38.33        11.12 o
  10   3   8         25.68         17.44        12.78 o
   1   4   8        720.33        761.01        73.86 o
   2   4   8        480.72        475.90        59.44 o
   3   4   8        290.43        237.90        34.61 o
   4   4   8        189.18        177.10        26.86 o
   5   4   8        142.59        108.66        16.83 o
   6   4   8        207.85        235.25        27.38 o
   7   4   8        356.84        305.30        40.71 o
   8   4   8        163.08        117.88        18.47 o
   1   5   8         40.53         59.47        16.36 o
   2   5   8         35.24         23.01         9.56 o
   3   5   8          1.02          1.74         8.08 o
   4   5   8          1.93          6.39         8.33 o
   6   5   8        139.50        101.09        22.41 o
   1   6   8         66.61         38.46        13.60 o
                                                
